# Supplementary material for: Low level of tonic interferon signalling is associated with enhanced susceptibility to SARS-CoV-2 variants of concern in human lung organoids
Source: Emerg Microbes Infect. 2023 Nov 16;12(2):2276338. doi: 10.1080/22221751.2023.2276338 (PMC10732190; doi:10.1080/22221751.2023.2276338)
Supplement: data_file_S1_expected_counts [file TEMI_A_2276338_SM9310.zip]

Archive with 3 entries (3 files):
- data_file_S1_expected_counts.csv
- data_file_S1_metadata.csv
- data_file_S1_transcripts_per_million.csv
