# Supplementary material for: Low level of tonic interferon signalling is associated with enhanced susceptibility to SARS-CoV-2 variants of concern in human lung organoids
Source: Emerg Microbes Infect. 2023 Nov 16;12(2):2276338. doi: 10.1080/22221751.2023.2276338 (PMC10732190; doi:10.1080/22221751.2023.2276338)
Supplement: data_file_S1_expected_counts [file TEMI_A_2276338_SM9310.zip › data_file_S1_expected_counts.csv]

gene	transcript	24057	24101	24018	24130	23990	24174	24029	24063	24068	24111	24156	24165	24140	24122	24098	24056	24131	24146	24170	24120	24121	24011	24104	24069	24070	24013	24007	24022	24149	24071	24134	24010	24043	24138	24048	24091	24061	24017	24041	24093	24004	24096	24012	24105	24132	24006	24072	24097
ENSG00000000003.15_TSPAN6	ENST00000373020.9_TSPAN6-201,ENST00000494424.1_TSPAN6-202,ENST00000496771.5_TSPAN6-203,ENST00000612152.4_TSPAN6-204,ENST00000614008.4_TSPAN6-205	1776	1000	2192	894	3278	906	2104	940	1157	463	1538	1272	1430	784	1066	1803	2090	1822	1046	841	1042	3269	1243	893	1380	1516	3722	2479	1483	918	2732	1294	1920	2069	1077	829	1917	3356	2668	817	1324	1064	2735	843	2319	4137	816	654
ENSG00000000005.6_TNMD	ENST00000373031.5_TNMD-201,ENST00000485971.1_TNMD-202	0	0	0	0	0	0	0	0	0	0	2	0	0	0	1	0	0	0	0	0	0	0	0	0	0	0	0	0	0	0	0	0	0	0	0	0	0	0	0	0	0	0	0	0	0	0	0	0
ENSG00000000419.14_DPM1	ENST00000371582.8_DPM1-201,ENST00000371584.9_DPM1-202,ENST00000371588.10_DPM1-203,ENST00000413082.1_DPM1-204,ENST00000466152.5_DPM1-205,ENST00000494752.1_DPM1-206,ENST00000681979.1_DPM1-207,ENST00000682366.1_DPM1-208,ENST00000682713.1_DPM1-209,ENST00000682754.1_DPM1-210,ENST00000683010.1_DPM1-211,ENST00000683048.1_DPM1-212,ENST00000683466.1_DPM1-213,ENST00000684193.1_DPM1-214,ENST00000684628.1_DP…	755	556	550	289	584	375	402	539	657	387	541	583	326	554	609	694	529	691	531	524	649	687	684	479	798	406	662	583	518	490	596	256	687	461	687	382	1002	758	658	347	317	468	420	492	591	725	495	383
ENSG00000000457.14_SCYL3	ENST00000367770.5_SCYL3-201,ENST00000367771.11_SCYL3-202,ENST00000367772.8_SCYL3-203,ENST00000423670.1_SCYL3-204,ENST00000470238.1_SCYL3-205	354	285	440	175	288	277	348	387	265	205	474	432	174	252	251	301	229	408	192	315	357	456	343	294	352	349	490	401	324	257	260	167	189	215	431	140	571	559	249	116	192	272	402	297	267	541	205	197
ENSG00000000460.17_C1orf112	ENST00000286031.10_C1orf112-201,ENST00000359326.9_C1orf112-202,ENST00000413811.3_C1orf112-203,ENST00000459772.5_C1orf112-204,ENST00000466580.6_C1orf112-205,ENST00000472795.5_C1orf112-206,ENST00000481744.5_C1orf112-207,ENST00000496973.5_C1orf112-208,ENST00000498289.5_C1orf112-209	93	75	55	76	44	135	85	119	163	51	121	98	32	127	52	75	73	64	137	131	164	25	51	168	140	45	50	84	74	102	97	22	68	52	45	53	306	83	135	34	31	64	36	111	70	68	189	37
ENSG00000000938.13_FGR	ENST00000374003.7_FGR-201,ENST00000374004.5_FGR-202,ENST00000374005.8_FGR-203,ENST00000399173.5_FGR-204,ENST00000457296.5_FGR-205,ENST00000468038.1_FGR-206,ENST00000475472.5_FGR-207	0	0	0	0	2	0	0	0	0	0	0	0	0	0	0	0	0	0	0	0	0	0	0	0	0	0	0	0	0	0	0	0	0	0	0	0	0	0	0	0	0	0	0	0	0	4	8	0
ENSG00000000971.16_CFH	ENST00000359637.2_CFH-201,ENST00000367429.9_CFH-202,ENST00000466229.5_CFH-203,ENST00000470918.1_CFH-204,ENST00000496761.1_CFH-205,ENST00000630130.2_CFH-206	5293	1945	4236	815	6999	1989	3866	2707	3184	1023	3300	2639	2360	1393	2156	4361	5082	4079	1743	1683	1805	6499	2284	3668	3897	3302	7329	4616	3007	2434	5713	2630	5552	3568	5238	1720	6056	6567	8496	1601	2501	2167	6042	1498	5049	8116	1809	1393
ENSG00000001036.14_FUCA2	ENST00000002165.11_FUCA2-201,ENST00000367585.1_FUCA2-202,ENST00000451668.1_FUCA2-203	1468	940	884	595	793	1052	824	1205	1670	722	1494	1475	726	926	957	1312	1474	1442	1263	1138	1316	937	1264	1352	1841	657	937	864	1141	1215	1520	359	1241	1150	1184	710	2840	1239	1427	619	385	807	680	1065	1441	960	1282	585
ENSG00000001084.13_GCLC	ENST00000504353.1_GCLC-201,ENST00000504525.1_GCLC-202,ENST00000505197.1_GCLC-203,ENST00000505294.5_GCLC-204,ENST00000509541.5_GCLC-205,ENST00000510837.5_GCLC-206,ENST00000513939.6_GCLC-207,ENST00000514004.5_GCLC-208,ENST00000514373.3_GCLC-209,ENST00000514933.2_GCLC-210,ENST00000515580.1_GCLC-211,ENST00000616923.5_GCLC-212,ENST00000643939.1_GCLC-213,ENST00000650454.1_GCLC-214	6336	3405	6404	1187	6797	1835	2673	1948	2765	2323	3804	3500	2295	1557	3424	5533	4384	7770	1817	1982	2438	6964	3818	2124	2584	7764	9141	5648	5514	1656	5196	2907	2235	3434	13663	3588	4140	9431	3094	3239	3182	3825	6226	2186	4613	9751	5050	2470
ENSG00000001167.15_NFYA	ENST00000341376.11_NFYA-201,ENST00000353205.5_NFYA-202	1846	719	1330	620	553	777	1172	1246	1389	657	1260	1251	340	935	821	1767	656	1449	622	926	1209	1560	1055	1204	1461	1097	1811	1450	1143	1174	805	530	643	490	1679	279	2200	1743	917	244	700	746	1612	831	685	1980	933	559
ENSG00000001460.18_STPG1	ENST00000003583.12_STPG1-201,ENST00000337248.9_STPG1-202,ENST00000374409.5_STPG1-203,ENST00000435187.1_STPG1-204,ENST00000438866.1_STPG1-205,ENST00000468303.5_STPG1-206,ENST00000475760.1_STPG1-207,ENST00000483261.1_STPG1-208,ENST00000483528.1_STPG1-209,ENST00000492753.1_STPG1-210,ENST00000497384.1_STPG1-211,ENST00000498488.5_STPG1-212	102	79	109	76	121	92	74	106	102	73	104	103	53	77	63	89	64	83	60	120	117	85	92	85	119	96	69	108	54	45	107	43	80	72	172	44	235	168	130	44	34	80	79	95	87	118	124	50
ENSG00000001461.17_NIPAL3	ENST00000003912.7_NIPAL3-201,ENST00000339255.2_NIPAL3-202,ENST00000358028.8_NIPAL3-203,ENST00000374399.9_NIPAL3-204,ENST00000432012.1_NIPAL3-205,ENST00000475663.2_NIPAL3-206,ENST00000488155.1_NIPAL3-207	968	447	1064	341	1549	706	1082	894	926	378	1147	961	533	482	441	809	1166	763	540	493	552	1267	590	890	1152	896	1291	1206	538	736	1193	492	927	859	934	450	1571	1643	1268	375	486	491	1143	464	1036	1316	659	345
ENSG00000001497.18_LAS1L	ENST00000374804.9_LAS1L-201,ENST00000374807.9_LAS1L-202,ENST00000374811.8_LAS1L-203,ENST00000469091.1_LAS1L-204,ENST00000484069.1_LAS1L-205,ENST00000676986.1_LAS1L-206,ENST00000677056.1_LAS1L-207,ENST00000677087.1_LAS1L-208,ENST00000677154.1_LAS1L-209,ENST00000677834.1_LAS1L-210,ENST00000677969.1_LAS1L-211,ENST00000677986.1_LAS1L-212,ENST00000678074.1_LAS1L-213,ENST00000678173.1_LAS1L-214,ENST000…	898	526	762	558	623	730	730	1002	1195	629	1013	916	421	1033	615	832	642	688	630	1081	1275	593	624	1212	1495	650	725	796	543	880	754	235	510	611	875	488	1768	1019	710	396	237	506	668	988	718	752	946	406
ENSG00000001561.7_ENPP4	ENST00000321037.5_ENPP4-201	853	316	978	267	1125	669	1089	749	873	180	1255	938	730	280	310	708	1397	1032	422	401	460	1124	273	894	1142	709	1236	1150	785	609	1837	363	1248	1134	814	498	1482	1593	2259	390	461	356	943	388	1466	1418	613	207
ENSG00000001617.12_SEMA3F	ENST00000002829.8_SEMA3F-201,ENST00000413852.5_SEMA3F-202,ENST00000414301.5_SEMA3F-203,ENST00000420831.1_SEMA3F-204,ENST00000426511.5_SEMA3F-205,ENST00000434342.5_SEMA3F-206,ENST00000450338.5_SEMA3F-207,ENST00000470737.1_SEMA3F-208,ENST00000493743.1_SEMA3F-209	1488	1441	777	1297	684	1131	1059	1294	1610	1113	1423	1602	1031	1850	1609	1245	1477	893	1104	1895	2237	649	1765	1719	1941	701	789	882	830	991	1656	256	2214	1305	1448	1694	2112	1255	2414	1335	235	1380	721	1949	1485	735	1340	1210
ENSG00000001626.17_CFTR	ENST00000003084.11_CFTR-201,ENST00000426809.5_CFTR-202,ENST00000429014.1_CFTR-203,ENST00000436097.1_CFTR-204,ENST00000446805.2_CFTR-205,ENST00000468795.1_CFTR-206,ENST00000472848.1_CFTR-207,ENST00000546407.1_CFTR-208,ENST00000600166.1_CFTR-209,ENST00000608965.5_CFTR-210,ENST00000610149.1_CFTR-211,ENST00000621535.1_CFTR-212,ENST00000647639.1_CFTR-213,ENST00000647720.1_CFTR-214,ENST00000647978.1_CF…	202	214	366	49	953	245	808	56	95	36	249	185	240	67	277	72	568	136	164	123	119	736	228	75	83	240	690	365	127	62	615	320	173	376	231	278	167	540	368	195	194	270	709	98	559	604	58	143
ENSG00000001629.10_ANKIB1	ENST00000265742.8_ANKIB1-201,ENST00000413588.1_ANKIB1-202,ENST00000422095.1_ANKIB1-203,ENST00000439883.1_ANKIB1-204,ENST00000442183.1_ANKIB1-205,ENST00000465883.1_ANKIB1-206,ENST00000486698.1_ANKIB1-207	1109	664	1002	482	1160	727	1033	1092	1094	473	1266	1057	629	671	604	751	1430	1160	566	731	835	1127	632	1197	1191	876	1193	1209	841	614	1507	405	845	1032	1190	692	1965	1675	1765	535	398	746	967	692	1480	1277	685	441
ENSG00000001630.18_CYP51A1	ENST00000003100.13_CYP51A1-201,ENST00000422867.1_CYP51A1-202,ENST00000450723.5_CYP51A1-203,ENST00000482924.1_CYP51A1-204,ENST00000691309.1_CYP51A1-205	3363	3522	3424	1948	3450	2658	4359	2302	3627	2227	4424	4011	2183	3249	3505	2971	3728	3942	2084	3464	4087	3257	4384	3316	4021	2566	3936	3696	3261	2521	4628	1365	3316	3215	2720	2509	5402	4866	3782	2445	1565	3553	3049	3331	3782	4471	2540	2290
ENSG00000001631.17_KRIT1	ENST00000340022.6_KRIT1-201,ENST00000394503.6_KRIT1-202,ENST00000394505.7_KRIT1-203,ENST00000394507.5_KRIT1-204,ENST00000412043.6_KRIT1-205,ENST00000413688.6_KRIT1-206,ENST00000422347.6_KRIT1-207,ENST00000425073.2_KRIT1-208,ENST00000425919.6_KRIT1-209,ENST00000430102.6_KRIT1-210,ENST00000433016.6_KRIT1-211,ENST00000440209.5_KRIT1-212,ENST00000444960.6_KRIT1-213,ENST00000445516.2_KRIT1-214,ENST000…	365	197	482	183	387	323	451	658	484	138	457	387	222	379	145	346	328	439	212	374	344	324	177	560	584	392	464	465	218	376	426	151	274	306	393	120	933	696	531	140	174	194	359	278	367	484	302	85
ENSG00000002016.18_RAD52	ENST00000228345.9_RAD52-201,ENST00000358495.8_RAD52-202,ENST00000397230.6_RAD52-203,ENST00000430095.6_RAD52-204,ENST00000461568.5_RAD52-205,ENST00000463750.5_RAD52-206,ENST00000468231.5_RAD52-207,ENST00000481052.5_RAD52-208,ENST00000488642.6_RAD52-209,ENST00000535376.5_RAD52-210,ENST00000536177.5_RAD52-211,ENST00000541619.1_RAD52-212,ENST00000542297.1_RAD52-213,ENST00000542584.5_RAD52-214,ENST000…	69	40	66	45	46	53	61	105	91	46	79	77	25	63	38	71	38	82	51	55	55	62	42	56	125	59	48	89	58	85	50	35	38	43	97	26	153	96	101	18	24	38	58	63	66	81	102	32
ENSG00000002079.14_MYH16	ENST00000425880.1_MYH16-201,ENST00000429079.1_MYH16-202,ENST00000439784.7_MYH16-203,ENST00000452010.2_MYH16-204,ENST00000453194.2_MYH16-205	30	11	8	0	5	3	0	1	1	4	3	4	1	2	4	18	5	1	4	7	7	7	5	0	11	0	4	1	7	0	7	2	0	4	0	8	3	1	2	4	0	7	0	1	4	2	0	2
ENSG00000002330.14_BAD	ENST00000309032.8_BAD-201,ENST00000394531.3_BAD-202,ENST00000394532.7_BAD-203,ENST00000492141.1_BAD-204,ENST00000493798.1_BAD-205,ENST00000544271.1_BAD-206,ENST00000544785.1_BAD-207	656	449	657	509	597	497	517	406	1042	412	548	684	504	776	633	713	542	452	726	609	827	612	647	728	1011	480	540	625	389	581	666	206	961	521	446	428	766	714	528	388	268	358	283	675	509	507	547	428
ENSG00000002549.13_LAP3	ENST00000226299.9_LAP3-201,ENST00000503467.1_LAP3-202,ENST00000504614.5_LAP3-203,ENST00000507960.1_LAP3-204,ENST00000508014.5_LAP3-205,ENST00000508497.5_LAP3-206,ENST00000509583.1_LAP3-207,ENST00000512397.1_LAP3-208,ENST00000513105.1_LAP3-209,ENST00000606142.5_LAP3-210,ENST00000618908.4_LAP3-211	873	433	925	380	740	566	857	878	971	331	862	855	391	513	484	748	761	685	599	643	790	893	556	1131	1262	747	874	956	536	657	795	321	740	580	731	379	1628	1296	721	377	398	505	685	608	709	965	757	334
ENSG00000002586.20_CD99	ENST00000381177.7_CD99-201,ENST00000381180.9_CD99-202,ENST00000381184.6_CD99-203,ENST00000381187.8_CD99-204,ENST00000381192.10_CD99-205,ENST00000449611.6_CD99-206,ENST00000482293.6_CD99-207,ENST00000482405.7_CD99-208,ENST00000497752.7_CD99-209,ENST00000611428.5_CD99-210,ENST00000623253.4_CD99-211,ENST00000624481.4_CD99-212,ENST00000645950.1_CD99-213,ENST00000646103.1_CD99-214,ENST00000647297.1_CD…	1928	1558	892	958	734	873	892	1086	1517	1148	1124	1214	748	1485	1623	1691	1079	1062	1206	1568	1883	944	1934	1528	1672	658	1042	953	959	1116	1226	360	1972	1008	1431	1186	2148	1198	1955	1112	360	1354	702	1656	1140	1098	1090	1073
ENSG00000002586.20_PAR_Y_CD99	ENST00000381177.7_PAR_Y_CD99-201,ENST00000381180.9_PAR_Y_CD99-202,ENST00000381184.6_PAR_Y_CD99-203,ENST00000381187.8_PAR_Y_CD99-204,ENST00000381192.10_PAR_Y_CD99-205,ENST00000449611.6_PAR_Y_CD99-206,ENST00000482293.6_PAR_Y_CD99-207,ENST00000482405.7_PAR_Y_CD99-208,ENST00000497752.7_PAR_Y_CD99-209,ENST00000611428.5_PAR_Y_CD99-210,ENST00000623253.4_PAR_Y_CD99-211,ENST00000624481.4_PAR_Y_CD99-212,EN…	1928	1558	892	958	734	873	892	1086	1517	1148	1124	1214	748	1485	1623	1691	1079	1062	1206	1568	1883	944	1934	1528	1672	658	1042	953	959	1116	1226	360	1972	1008	1431	1186	2148	1198	1955	1112	360	1354	702	1656	1140	1098	1090	1073
ENSG00000002587.10_HS3ST1	ENST00000002596.6_HS3ST1-201,ENST00000510712.1_HS3ST1-202,ENST00000514690.5_HS3ST1-203	869	173	332	77	642	299	197	496	919	96	571	558	1111	95	177	756	1264	689	342	126	143	357	183	592	926	235	360	337	609	700	1427	126	1426	1196	326	106	858	458	1646	77	129	196	263	116	1232	347	347	164
ENSG00000002726.21_AOC1	ENST00000360937.9_AOC1-201,ENST00000416793.6_AOC1-202,ENST00000460213.1_AOC1-203,ENST00000467291.5_AOC1-204,ENST00000480582.1_AOC1-205,ENST00000483043.1_AOC1-206,ENST00000493429.5_AOC1-207	4	0	0	0	4	0	1	4	0	0	1	0	0	0	0	1	0	0	0	1	0	2	1	0	8	2	2	0	0	20	0	0	5	1	0	0	5	0	19	0	0	0	3	0	0	0	2	0
ENSG00000002745.13_WNT16	ENST00000222462.3_WNT16-201,ENST00000361301.6_WNT16-202	10	6	1	0	9	1	3	12	4	0	6	5	5	3	2	1	23	1	3	0	6	2	4	5	5	0	1	1	5	0	14	4	5	10	7	4	6	2	4	4	0	2	4	4	10	5	2	0
ENSG00000002746.15_HECW1	ENST00000395891.7_HECW1-201,ENST00000429529.1_HECW1-202,ENST00000453890.5_HECW1-203,ENST00000461842.1_HECW1-204,ENST00000464944.1_HECW1-205,ENST00000471043.1_HECW1-206,ENST00000471527.1_HECW1-207,ENST00000481031.5_HECW1-208,ENST00000490954.2_HECW1-209,ENST00000492310.5_HECW1-210,ENST00000493057.1_HECW1-211	0	0	0	0	12	0	0	0	0	0	0	0	1	0	0	0	0	0	1	0	4	0	0	0	0	0	0	0	0	0	0	0	0	0	0	0	0	0	0	0	0	0	2	0	0	3	1	2
ENSG00000002822.16_MAD1L1	ENST00000265854.12_MAD1L1-201,ENST00000399654.6_MAD1L1-202,ENST00000402746.5_MAD1L1-203,ENST00000406869.5_MAD1L1-204,ENST00000421113.5_MAD1L1-205,ENST00000429625.5_MAD1L1-206,ENST00000429779.1_MAD1L1-207,ENST00000437877.1_MAD1L1-208,ENST00000438959.5_MAD1L1-209,ENST00000444373.6_MAD1L1-210,ENST00000445959.5_MAD1L1-211,ENST00000450235.5_MAD1L1-212,ENST00000455998.5_MAD1L1-213,ENST00000459731.1_MAD…	715	252	677	354	432	490	641	767	938	406	576	617	282	532	304	778	450	534	465	567	725	565	288	745	813	561	595	635	479	699	444	201	365	392	849	298	985	908	482	199	212	237	513	482	378	625	710	225
ENSG00000002834.18_LASP1	ENST00000318008.11_LASP1-201,ENST00000419929.1_LASP1-202,ENST00000433206.6_LASP1-203,ENST00000435347.7_LASP1-204,ENST00000443937.7_LASP1-205,ENST00000579123.1_LASP1-206,ENST00000581485.1_LASP1-207,ENST00000584106.1_LASP1-208,ENST00000585841.5_LASP1-209	6629	4239	5465	3127	6964	3580	5056	4497	6870	2336	5403	5452	3737	3617	4749	5668	5361	4138	2870	3709	4568	6412	4979	7166	8641	4208	7467	5803	3842	5340	6839	2402	7255	5181	5025	3795	9163	7597	7841	3502	2394	4779	6720	3784	5946	7233	4899	3473
ENSG00000002919.15_SNX11	ENST00000359238.7_SNX11-201,ENST00000393405.6_SNX11-202,ENST00000452859.6_SNX11-203,ENST00000577310.1_SNX11-204,ENST00000578861.5_SNX11-205,ENST00000580219.5_SNX11-206,ENST00000580875.1_SNX11-207,ENST00000581298.5_SNX11-208,ENST00000581705.5_SNX11-209,ENST00000582104.5_SNX11-210,ENST00000582481.1_SNX11-211,ENST00000583320.5_SNX11-212,ENST00000584335.5_SNX11-213	309	222	194	110	163	132	175	103	177	133	186	212	123	167	272	299	193	319	143	175	214	287	289	143	254	162	361	173	239	170	206	107	123	174	288	107	347	282	244	81	105	194	196	190	163	326	163	163
ENSG00000002933.9_TMEM176A	ENST00000004103.8_TMEM176A-201,ENST00000461345.5_TMEM176A-202,ENST00000462826.1_TMEM176A-203,ENST00000468689.2_TMEM176A-204,ENST00000474166.1_TMEM176A-205,ENST00000475007.5_TMEM176A-206,ENST00000475536.5_TMEM176A-207,ENST00000475710.1_TMEM176A-208,ENST00000481305.1_TMEM176A-209,ENST00000484928.5_TMEM176A-210,ENST00000494349.5_TMEM176A-211	7	0	1	0	6	1	3	13	8	0	0	1	0	0	1	0	0	0	0	1	0	5	0	1	0	0	1	4	0	0	0	4	10	1	0	0	3	3	3	1	2	1	8	0	0	9	8	2
ENSG00000003056.8_M6PR	ENST00000000412.8_M6PR-201,ENST00000536844.5_M6PR-202,ENST00000537621.1_M6PR-203,ENST00000539143.5_M6PR-204,ENST00000540837.1_M6PR-205,ENST00000541507.5_M6PR-206,ENST00000543159.1_M6PR-207,ENST00000543258.1_M6PR-208,ENST00000543704.5_M6PR-209,ENST00000543834.1_M6PR-210,ENST00000543845.1_M6PR-211,ENST00000544193.1_M6PR-212,ENST00000544245.1_M6PR-213	2133	1428	2272	1019	2108	1341	1654	1321	1957	1343	1821	1930	1081	1529	1563	1785	1782	1944	1281	1621	2003	2153	1837	1779	2329	1586	2212	2068	1548	1296	1782	837	1718	1546	1318	1132	2854	2868	1455	1112	1032	1448	1731	1650	1767	2541	1492	988
ENSG00000003096.14_KLHL13	ENST00000262820.7_KLHL13-201,ENST00000371876.5_KLHL13-202,ENST00000371878.5_KLHL13-203,ENST00000371882.5_KLHL13-204,ENST00000453826.1_KLHL13-205,ENST00000469946.5_KLHL13-206,ENST00000540167.5_KLHL13-207,ENST00000541812.5_KLHL13-208,ENST00000545703.5_KLHL13-209	6	15	19	21	22	15	13	14	6	11	27	22	15	23	14	10	36	10	29	38	28	9	6	8	1	11	10	13	15	0	45	8	3	15	13	13	8	25	17	8	5	13	15	26	29	16	4	8
ENSG00000003137.9_CYP26B1	ENST00000001146.7_CYP26B1-201,ENST00000412253.1_CYP26B1-202,ENST00000461519.1_CYP26B1-203,ENST00000474509.1_CYP26B1-204,ENST00000546307.5_CYP26B1-205	0	0	1	0	3	2	0	0	0	0	2	1	1	0	1	4	0	0	5	0	0	0	1	0	0	0	0	0	0	11	5	0	3	3	8	12	0	0	0	3	0	2	0	0	4	0	3	0
ENSG00000003147.19_ICA1	ENST00000265577.11_ICA1-201,ENST00000317367.9_ICA1-202,ENST00000339809.10_ICA1-203,ENST00000396675.7_ICA1-204,ENST00000401396.5_ICA1-205,ENST00000402384.8_ICA1-206,ENST00000406470.6_ICA1-207,ENST00000407906.5_ICA1-208,ENST00000422063.6_ICA1-209,ENST00000430867.5_ICA1-210,ENST00000446305.1_ICA1-211,ENST00000447326.5_ICA1-212,ENST00000455539.5_ICA1-213,ENST00000457755.5_ICA1-214,ENST00000470696.1_I…	395	211	450	181	379	235	366	316	384	214	402	354	301	276	270	398	395	369	238	345	354	436	270	309	370	359	570	469	312	298	469	159	379	391	491	245	558	658	441	239	171	215	330	269	444	496	320	174
ENSG00000003249.15_DBNDD1	ENST00000002501.11_DBNDD1-201,ENST00000304733.8_DBNDD1-202,ENST00000392973.8_DBNDD1-203,ENST00000568330.2_DBNDD1-204,ENST00000568662.2_DBNDD1-205,ENST00000568838.2_DBNDD1-206,ENST00000623401.1_DBNDD1-207	537	324	521	228	469	251	516	397	550	162	455	502	332	256	429	390	511	429	266	287	372	525	363	548	592	472	640	510	335	462	595	201	622	421	544	339	909	760	654	277	202	290	569	265	564	685	638	217
ENSG00000003393.16_ALS2	ENST00000264276.11_ALS2-201,ENST00000409632.7_ALS2-202,ENST00000410052.1_ALS2-203,ENST00000439495.6_ALS2-204,ENST00000462747.1_ALS2-205,ENST00000467448.5_ALS2-206,ENST00000482789.6_ALS2-207,ENST00000482891.6_ALS2-208,ENST00000483703.1_ALS2-209,ENST00000489440.5_ALS2-210,ENST00000494017.6_ALS2-211,ENST00000496244.5_ALS2-212,ENST00000679409.1_ALS2-213,ENST00000679416.1_ALS2-214,ENST00000679427.1_AL…	1167	538	757	452	731	506	875	991	909	348	802	686	376	645	522	921	675	996	342	674	766	1068	641	654	964	634	1266	874	798	678	775	436	637	619	1273	458	1362	1216	911	330	448	594	1183	652	744	1216	682	418
ENSG00000003400.15_CASP10	ENST00000272879.9_CASP10-201,ENST00000286186.11_CASP10-202,ENST00000313728.11_CASP10-203,ENST00000346817.9_CASP10-204,ENST00000360132.7_CASP10-205,ENST00000374650.7_CASP10-206,ENST00000438843.5_CASP10-207,ENST00000448480.1_CASP10-208,ENST00000460140.5_CASP10-209,ENST00000471191.1_CASP10-210,ENST00000484926.1_CASP10-211,ENST00000485408.1_CASP10-212,ENST00000492363.5_CASP10-213	180	209	338	69	1210	168	416	130	211	52	206	188	299	85	207	164	525	166	116	125	150	636	194	179	232	283	819	361	142	231	739	223	775	427	234	246	253	528	1011	178	268	216	531	110	503	913	152	142
ENSG00000003402.21_CFLAR	ENST00000309955.8_CFLAR-201,ENST00000341222.10_CFLAR-202,ENST00000341582.10_CFLAR-203,ENST00000342795.9_CFLAR-204,ENST00000395148.6_CFLAR-205,ENST00000417748.1_CFLAR-206,ENST00000423241.6_CFLAR-207,ENST00000425030.1_CFLAR-208,ENST00000433445.1_CFLAR-209,ENST00000439154.6_CFLAR-210,ENST00000440180.5_CFLAR-211,ENST00000441224.5_CFLAR-212,ENST00000443227.5_CFLAR-213,ENST00000457277.5_CFLAR-214,ENST0…	2025	1100	3015	578	5440	833	2267	1704	1839	559	1285	1073	1507	785	1212	1582	2548	1354	537	939	1096	5173	1150	1625	2126	2917	5595	3802	837	1133	2955	1838	2882	1902	2127	1605	3441	4558	4367	1331	1922	1483	5090	811	2490	5529	1554	884
ENSG00000003436.16_TFPI	ENST00000233156.9_TFPI-201,ENST00000339091.8_TFPI-202,ENST00000392365.5_TFPI-203,ENST00000409676.5_TFPI-204,ENST00000417013.5_TFPI-205,ENST00000420747.1_TFPI-206,ENST00000421427.5_TFPI-207,ENST00000435414.5_TFPI-208,ENST00000437725.5_TFPI-209,ENST00000453013.5_TFPI-210,ENST00000481132.5_TFPI-211,ENST00000481389.1_TFPI-212	618	331	624	51	888	202	491	319	264	91	534	467	361	87	375	510	628	785	129	95	104	1236	356	296	416	537	1172	786	679	234	842	467	380	570	624	231	658	1035	646	243	374	346	1135	82	715	1444	85	232
ENSG00000003509.16_NDUFAF7	ENST00000002125.9_NDUFAF7-201,ENST00000336237.10_NDUFAF7-202,ENST00000416653.5_NDUFAF7-203,ENST00000419278.2_NDUFAF7-204,ENST00000431821.5_NDUFAF7-205,ENST00000432075.1_NDUFAF7-206,ENST00000439218.5_NDUFAF7-207,ENST00000441905.1_NDUFAF7-208,ENST00000455230.5_NDUFAF7-209,ENST00000469831.1_NDUFAF7-210,ENST00000474154.5_NDUFAF7-211,ENST00000474257.5_NDUFAF7-212,ENST00000483999.5_NDUFAF7-213	92	68	99	63	92	74	84	136	182	78	146	114	64	103	63	75	96	101	88	129	134	76	76	105	155	86	58	121	93	69	84	23	111	93	179	88	232	143	125	57	32	57	68	109	119	78	153	56
ENSG00000003756.17_RBM5	ENST00000347869.8_RBM5-201,ENST00000395174.6_RBM5-202,ENST00000404526.6_RBM5-203,ENST00000417905.1_RBM5-204,ENST00000433556.6_RBM5-205,ENST00000437500.5_RBM5-206,ENST00000438369.5_RBM5-207,ENST00000441305.5_RBM5-208,ENST00000441812.6_RBM5-209,ENST00000461242.1_RBM5-210,ENST00000462025.1_RBM5-211,ENST00000464087.6_RBM5-212,ENST00000464988.1_RBM5-213,ENST00000469838.5_RBM5-214,ENST00000471995.5_RBM…	2634	1569	1414	677	869	917	1068	1679	1464	920	1493	1260	575	1217	1574	2479	926	2058	759	1104	1477	2316	1780	1734	2142	1032	2709	1396	1538	1113	981	930	2093	865	2968	584	2688	1883	1650	414	868	1531	2397	1083	1044	2710	1311	1226
ENSG00000003987.14_MTMR7	ENST00000180173.10_MTMR7-201,ENST00000517317.5_MTMR7-202,ENST00000518272.5_MTMR7-203,ENST00000519122.5_MTMR7-204,ENST00000519590.5_MTMR7-205,ENST00000519763.1_MTMR7-206,ENST00000521177.1_MTMR7-207,ENST00000521857.5_MTMR7-208,ENST00000523571.1_MTMR7-209	40	15	29	13	24	14	19	38	32	9	31	30	14	13	13	4	48	31	12	5	4	14	14	25	66	19	37	21	29	45	49	11	26	16	41	16	66	29	0	3	8	20	20	9	29	33	12	18
ENSG00000003989.18_SLC7A2	ENST00000004531.14_SLC7A2-201,ENST00000398090.3_SLC7A2-202,ENST00000470360.5_SLC7A2-203,ENST00000494857.6_SLC7A2-204,ENST00000522656.5_SLC7A2-205,ENST00000640220.1_SLC7A2-206	193	136	99	36	546	133	85	87	94	37	220	132	720	44	180	149	1479	282	57	56	63	186	201	92	78	86	307	111	185	45	1352	63	413	1058	91	234	71	169	368	218	84	233	220	47	1613	223	29	126
ENSG00000004059.11_ARF5	ENST00000000233.10_ARF5-201,ENST00000415666.1_ARF5-202,ENST00000459680.1_ARF5-203,ENST00000463733.5_ARF5-204,ENST00000467281.5_ARF5-205,ENST00000489673.1_ARF5-206	1233	1067	1097	839	1070	827	916	661	1495	766	1043	1294	838	1085	1285	1213	1139	1104	1147	1112	1292	1267	1484	1247	1220	905	1294	1248	950	725	1287	415	1348	1190	792	846	1459	1552	836	764	549	829	803	1160	1131	1433	894	765
ENSG00000004139.14_SARM1	ENST00000379061.8_SARM1-201,ENST00000577870.2_SARM1-202,ENST00000578128.5_SARM1-203,ENST00000579593.1_SARM1-204,ENST00000580711.1_SARM1-205,ENST00000582323.1_SARM1-206,ENST00000585453.5_SARM1-207,ENST00000585482.6_SARM1-208	124	46	183	14	224	100	172	287	244	30	135	222	117	52	54	204	121	154	58	49	70	142	54	438	359	159	190	232	116	153	225	78	217	169	348	50	382	315	229	27	55	48	194	56	161	123	209	32
ENSG00000004142.12_POLDIP2	ENST00000540200.6_POLDIP2-201,ENST00000618887.2_POLDIP2-202	1209	781	1281	645	1084	726	936	990	1584	893	1114	1250	588	992	910	1208	926	1042	931	994	1293	1087	1103	1460	1924	953	1205	1237	891	837	973	353	960	894	1068	667	2073	1673	1217	546	454	685	831	1052	977	1237	1130	600
ENSG00000004399.13_PLXND1	ENST00000324093.9_PLXND1-201,ENST00000501038.6_PLXND1-202,ENST00000503166.1_PLXND1-203,ENST00000504524.5_PLXND1-204,ENST00000504689.1_PLXND1-205,ENST00000504767.5_PLXND1-206,ENST00000504979.1_PLXND1-207,ENST00000505237.2_PLXND1-208,ENST00000505505.1_PLXND1-209,ENST00000505665.5_PLXND1-210,ENST00000506979.1_PLXND1-211,ENST00000508630.1_PLXND1-212,ENST00000511018.1_PLXND1-213,ENST00000512744.5_PLXN…	2185	1346	1286	724	2562	1271	1815	1515	2012	646	1179	1157	985	1074	1439	2415	1668	1249	1017	1263	1417	2604	1576	2015	2353	1109	3112	1228	1059	1546	1872	988	2383	1306	2895	1682	2870	1958	2725	1370	885	1395	2840	998	1795	3125	1741	949
ENSG00000004455.17_AK2	ENST00000354858.11_AK2-201,ENST00000373449.7_AK2-202,ENST00000466029.1_AK2-203,ENST00000467905.5_AK2-204,ENST00000469238.1_AK2-205,ENST00000480134.5_AK2-206,ENST00000482191.1_AK2-207,ENST00000487289.1_AK2-208,ENST00000491241.1_AK2-209,ENST00000548033.5_AK2-210,ENST00000548559.1_AK2-211,ENST00000550338.5_AK2-212,ENST00000551979.1_AK2-213,ENST00000626911.1_AK2-214,ENST00000629371.2_AK2-215,ENST0000…	1209	934	1209	659	1278	874	1041	1670	1707	951	1524	1403	645	1078	962	1021	1340	958	1014	1243	1553	1052	1140	1540	1778	899	986	1200	797	1117	1483	406	1086	964	1357	831	2829	1625	1423	809	390	839	780	1222	1261	1081	1218	682
ENSG00000004468.13_CD38	ENST00000226279.8_CD38-201,ENST00000502843.5_CD38-202,ENST00000506191.1_CD38-203,ENST00000510674.1_CD38-204,ENST00000511430.1_CD38-205	63	10	59	0	198	3	14	2	0	6	13	18	28	1	15	11	68	81	0	1	1	210	5	18	10	36	226	49	77	10	55	76	46	42	9	8	1	77	149	9	85	10	190	0	93	195	0	4
ENSG00000004478.8_FKBP4	ENST00000001008.6_FKBP4-201,ENST00000538622.1_FKBP4-202,ENST00000539181.1_FKBP4-203,ENST00000540260.1_FKBP4-204,ENST00000543037.1_FKBP4-205,ENST00000543769.1_FKBP4-206,ENST00000544366.1_FKBP4-207,ENST00000630279.1_FKBP4-208	2531	1543	2547	1839	1545	1996	1637	2002	2606	2272	2784	3127	1272	3243	1865	2485	1873	2493	2271	2907	3876	2043	2012	2814	3320	2141	2253	2436	2189	2234	1984	759	1644	1671	2413	1250	3747	3308	1670	1159	859	1453	1791	3002	1885	2301	2064	1293
ENSG00000004487.18_KDM1A	ENST00000356634.7_KDM1A-201,ENST00000400181.9_KDM1A-202,ENST00000465864.2_KDM1A-203,ENST00000481879.1_KDM1A-204,ENST00000494920.1_KDM1A-205,ENST00000602503.1_KDM1A-206,ENST00000685102.1_KDM1A-207,ENST00000685243.1_KDM1A-208,ENST00000686270.1_KDM1A-209,ENST00000686339.1_KDM1A-210,ENST00000686771.1_KDM1A-211,ENST00000686793.1_KDM1A-212,ENST00000686934.1_KDM1A-213,ENST00000687202.1_KDM1A-214,ENST000…	3108	1834	2840	1895	2415	2009	2542	2470	3613	1762	2914	2923	1485	2621	2022	2451	2558	2346	1863	2958	3567	2426	2317	2898	3840	2417	2769	2978	1882	2131	2750	968	1863	2119	2655	1667	5077	4117	2835	1467	948	1878	2268	2865	2422	2825	2018	1361
ENSG00000004534.15_RBM6	ENST00000266022.9_RBM6-201,ENST00000419610.5_RBM6-202,ENST00000421682.1_RBM6-203,ENST00000422955.5_RBM6-204,ENST00000425608.5_RBM6-205,ENST00000433811.1_RBM6-206,ENST00000434592.5_RBM6-207,ENST00000438912.1_RBM6-208,ENST00000441115.5_RBM6-209,ENST00000442092.5_RBM6-210,ENST00000443081.5_RBM6-211,ENST00000446471.1_RBM6-212,ENST00000454079.5_RBM6-213,ENST00000464013.5_RBM6-214,ENST00000466247.1_RBM…	826	463	515	362	1033	477	564	1128	1020	455	684	637	662	733	500	755	1169	460	463	619	772	420	479	919	1054	405	422	537	322	531	1291	136	1242	944	843	775	1533	732	1689	635	144	590	352	504	1208	375	886	394
ENSG00000004660.15_CAMKK1	ENST00000158166.5_CAMKK1-201,ENST00000348335.7_CAMKK1-202,ENST00000381769.6_CAMKK1-203,ENST00000573483.1_CAMKK1-204	99	54	36	12	95	25	47	114	102	38	40	50	38	53	51	96	81	57	40	27	44	61	51	66	134	51	43	47	51	42	68	13	54	51	134	59	132	50	123	33	18	56	61	35	66	47	139	38
ENSG00000004700.16_RECQL	ENST00000314748.10_RECQL-201,ENST00000396093.7_RECQL-202,ENST00000421138.6_RECQL-203,ENST00000444129.7_RECQL-204,ENST00000536240.5_RECQL-205,ENST00000536964.5_RECQL-206,ENST00000539672.1_RECQL-207,ENST00000542432.5_RECQL-208	430	301	370	249	426	469	406	520	758	228	484	426	258	396	345	449	440	420	326	473	517	406	383	551	628	319	445	389	293	343	435	174	330	312	293	285	1075	529	411	236	159	337	362	441	522	530	477	204
ENSG00000004766.17_VPS50	ENST00000251739.9_VPS50-201,ENST00000305866.10_VPS50-202,ENST00000436177.5_VPS50-203,ENST00000438395.5_VPS50-204,ENST00000441602.5_VPS50-205,ENST00000443443.1_VPS50-206,ENST00000458530.1_VPS50-207,ENST00000458707.1_VPS50-208,ENST00000467326.5_VPS50-209,ENST00000471188.5_VPS50-210,ENST00000474412.1_VPS50-211,ENST00000476413.1_VPS50-212,ENST00000477572.1_VPS50-213,ENST00000477935.1_VPS50-214,ENST00…	232	104	357	155	241	280	366	274	377	152	426	310	152	201	100	274	260	389	182	251	275	294	122	321	491	290	325	381	233	216	351	118	289	216	275	74	630	550	515	75	122	131	309	238	266	401	255	60
ENSG00000004776.13_HSPB6	ENST00000004982.6_HSPB6-201,ENST00000587965.1_HSPB6-202,ENST00000592984.6_HSPB6-203	4	1	1	0	4	0	0	0	4	4	0	0	0	0	2	0	3	2	6	0	2	1	3	2	1	1	1	0	0	0	2	0	0	0	12	8	22	0	0	3	0	1	2	0	3	0	4	1
ENSG00000004777.19_ARHGAP33	ENST00000007510.9_ARHGAP33-201,ENST00000221905.1_ARHGAP33-202,ENST00000314737.9_ARHGAP33-203,ENST00000378944.9_ARHGAP33-204,ENST00000586918.1_ARHGAP33-205,ENST00000587984.1_ARHGAP33-206,ENST00000588248.6_ARHGAP33-207,ENST00000589133.5_ARHGAP33-208,ENST00000590893.5_ARHGAP33-209,ENST00000591438.1_ARHGAP33-210,ENST00000593034.5_ARHGAP33-211,ENST00000601474.5_ARHGAP33-212	39	14	5	12	23	36	19	91	19	0	10	5	23	15	25	31	38	15	20	12	11	33	7	15	9	7	21	10	6	30	30	8	36	28	30	21	12	6	29	16	3	17	23	17	58	10	69	23
ENSG00000004779.10_NDUFAB1	ENST00000007516.8_NDUFAB1-201,ENST00000484769.1_NDUFAB1-202,ENST00000562133.5_NDUFAB1-203,ENST00000567761.1_NDUFAB1-204,ENST00000570319.5_NDUFAB1-205	961	923	1015	726	808	772	815	776	1278	768	1217	1252	694	1101	972	1068	946	1028	1284	1206	1402	976	1257	1392	1441	757	914	1128	782	941	1025	321	835	849	652	700	1499	1357	761	629	354	630	520	1319	917	958	978	656
ENSG00000004799.8_PDK4	ENST00000005178.6_PDK4-201,ENST00000468445.1_PDK4-202,ENST00000473301.1_PDK4-203,ENST00000473796.1_PDK4-204,ENST00000498190.1_PDK4-205	71	192	75	69	170	31	76	6	7	50	62	47	184	85	206	88	253	75	23	91	76	110	236	43	16	56	150	101	58	31	223	49	150	233	21	320	53	134	174	344	56	246	119	77	259	180	6	136
ENSG00000004809.14_SLC22A16	ENST00000330550.8_SLC22A16-201,ENST00000368919.8_SLC22A16-202,ENST00000424139.1_SLC22A16-203,ENST00000434949.5_SLC22A16-204,ENST00000437378.5_SLC22A16-205,ENST00000451557.5_SLC22A16-206,ENST00000460159.1_SLC22A16-207,ENST00000461487.1_SLC22A16-208	0	0	0	0	8	0	0	0	0	0	0	2	0	0	0	0	0	0	0	0	0	0	2	0	0	0	0	0	2	0	0	0	0	2	0	0	0	0	3	1	0	0	0	0	0	1	4	0
ENSG00000004838.14_ZMYND10	ENST00000231749.8_ZMYND10-201,ENST00000360165.7_ZMYND10-202,ENST00000431869.1_ZMYND10-203,ENST00000442887.1_ZMYND10-204,ENST00000443080.5_ZMYND10-205,ENST00000468182.1_ZMYND10-206,ENST00000475688.1_ZMYND10-207,ENST00000478269.5_ZMYND10-208,ENST00000490675.5_ZMYND10-209	15	3	5	2	15	6	7	11	19	3	12	10	12	1	0	17	14	35	10	1	0	14	0	5	39	1	9	5	14	12	27	7	14	7	33	2	34	3	28	1	6	3	16	0	22	10	17	4
ENSG00000004846.17_ABCB5	ENST00000258738.10_ABCB5-201,ENST00000404938.7_ABCB5-202,ENST00000406935.5_ABCB5-203,ENST00000441315.1_ABCB5-204,ENST00000443026.6_ABCB5-205,ENST00000477094.5_ABCB5-206	0	0	0	0	5	2	1	0	0	0	2	0	0	0	0	0	0	0	0	0	0	0	0	0	0	0	0	0	0	0	0	0	0	0	0	0	0	0	0	0	0	0	0	2	1	0	0	0
ENSG00000004848.8_ARX	ENST00000379044.5_ARX-201,ENST00000636609.1_ARX-202,ENST00000636885.1_ARX-203,ENST00000637394.1_ARX-204,ENST00000637993.1_ARX-205	0	0	2	0	5	0	1	0	0	0	2	0	0	0	0	0	0	0	0	0	0	2	0	0	0	2	12	4	0	0	0	2	0	0	0	0	1	3	0	0	0	0	0	0	0	12	0	0
ENSG00000004864.14_SLC25A13	ENST00000265631.10_SLC25A13-201,ENST00000416240.6_SLC25A13-202,ENST00000472162.2_SLC25A13-203,ENST00000484495.5_SLC25A13-204,ENST00000487710.1_SLC25A13-205,ENST00000490072.5_SLC25A13-206,ENST00000492869.1_SLC25A13-207,ENST00000494085.1_SLC25A13-208	869	513	442	346	302	613	298	707	742	444	1004	822	359	630	492	877	662	1070	507	766	937	440	574	834	931	356	506	423	888	573	816	149	516	556	934	406	1387	668	612	346	148	552	370	775	660	580	531	313
ENSG00000004866.22_ST7	ENST00000265437.9_ST7-201,ENST00000323984.8_ST7-202,ENST00000393443.5_ST7-203,ENST00000393444.7_ST7-204,ENST00000393446.6_ST7-205,ENST00000393447.8_ST7-206,ENST00000393449.5_ST7-207,ENST00000393451.7_ST7-208,ENST00000417919.5_ST7-209,ENST00000420755.5_ST7-210,ENST00000422922.5_ST7-211,ENST00000432298.5_ST7-212,ENST00000434836.5_ST7-213,ENST00000438863.5_ST7-214,ENST00000443979.5_ST7-215,ENST00000…	496	263	529	175	417	297	445	459	530	258	479	395	214	314	284	420	310	416	302	330	380	519	319	365	573	411	669	516	372	331	476	238	283	279	532	174	819	798	437	207	207	243	437	345	314	695	348	204
ENSG00000004897.12_CDC27	ENST00000066544.8_CDC27-201,ENST00000525495.6_CDC27-202,ENST00000526866.5_CDC27-203,ENST00000527547.5_CDC27-204,ENST00000528147.1_CDC27-205,ENST00000528748.5_CDC27-206,ENST00000531206.5_CDC27-207,ENST00000532575.1_CDC27-208,ENST00000532893.5_CDC27-209,ENST00000533415.5_CDC27-210,ENST00000570740.1_CDC27-211,ENST00000570818.5_CDC27-212,ENST00000571643.5_CDC27-213,ENST00000573502.1_CDC27-214,ENST000…	1090	687	966	616	1054	818	986	906	863	695	1235	992	460	754	675	1031	879	1316	437	985	1102	1039	880	673	967	773	1314	1031	1037	702	1107	421	662	700	1416	575	1773	1447	1186	493	421	805	1088	926	960	1367	768	546
ENSG00000004939.16_SLC4A1	ENST00000262418.12_SLC4A1-201,ENST00000399246.3_SLC4A1-202,ENST00000471005.5_SLC4A1-203,ENST00000498270.1_SLC4A1-204	0	0	0	0	0	0	0	0	0	0	0	0	0	0	0	0	0	0	0	0	0	0	0	0	0	0	0	0	0	0	0	0	0	0	0	1	0	0	0	0	0	0	0	0	0	0	0	0
ENSG00000004948.16_CALCR	ENST00000394441.5_CALCR-201,ENST00000415529.2_CALCR-202,ENST00000423724.5_CALCR-203,ENST00000426151.7_CALCR-204,ENST00000649521.1_CALCR-205	0	0	0	0	1	0	0	0	0	0	0	0	0	0	0	0	0	0	0	0	0	0	0	0	0	0	0	0	0	0	0	0	0	0	0	0	0	0	0	0	0	0	0	0	0	0	5	0
ENSG00000004961.15_HCCS	ENST00000321143.8_HCCS-201,ENST00000380762.5_HCCS-202,ENST00000380763.7_HCCS-203	742	470	471	292	617	322	482	328	694	355	495	458	299	474	531	615	540	644	328	501	621	721	657	438	605	398	773	569	618	416	669	256	543	482	564	318	753	700	599	293	320	437	563	541	538	836	400	373
ENSG00000004975.12_DVL2	ENST00000005340.10_DVL2-201,ENST00000571745.1_DVL2-202,ENST00000572285.5_DVL2-203,ENST00000573354.1_DVL2-204,ENST00000574143.1_DVL2-205,ENST00000574591.1_DVL2-206,ENST00000574642.5_DVL2-207,ENST00000575086.1_DVL2-208,ENST00000575458.5_DVL2-209,ENST00000575756.5_DVL2-210,ENST00000576285.1_DVL2-211,ENST00000576439.1_DVL2-212,ENST00000576840.5_DVL2-213,ENST00000576949.1_DVL2-214,ENST00000577154.1_DV…	564	391	526	303	560	423	574	745	874	314	516	525	338	466	443	552	585	506	421	486	639	560	415	773	609	478	650	624	399	518	526	219	590	406	445	385	1102	870	678	281	240	380	568	520	444	705	419	336
ENSG00000005001.10_PRSS22	ENST00000161006.8_PRSS22-201,ENST00000570950.1_PRSS22-202,ENST00000571228.1_PRSS22-203,ENST00000572061.1_PRSS22-204,ENST00000574768.5_PRSS22-205,ENST00000575164.1_PRSS22-206,ENST00000576381.1_PRSS22-207,ENST00000577177.1_PRSS22-208	1099	613	397	97	493	223	210	646	964	136	257	439	471	175	592	1018	784	898	265	166	223	967	699	643	824	361	930	456	687	469	933	318	1635	687	888	606	809	599	1396	484	373	465	727	144	823	961	504	436
ENSG00000005007.13_UPF1	ENST00000262803.10_UPF1-201,ENST00000594243.1_UPF1-202,ENST00000594504.5_UPF1-203,ENST00000596842.5_UPF1-204,ENST00000598209.5_UPF1-205,ENST00000598471.1_UPF1-206,ENST00000599848.5_UPF1-207,ENST00000600012.5_UPF1-208,ENST00000600310.5_UPF1-209,ENST00000600689.1_UPF1-210,ENST00000600868.5_UPF1-211,ENST00000601689.1_UPF1-212,ENST00000601981.5_UPF1-213	4745	1998	3236	1464	2152	2042	2427	3141	3679	2113	2739	2861	964	2105	2572	3932	1499	2995	1610	2137	2763	4326	2858	3946	5074	2979	4917	3503	2662	2576	1729	1469	2124	1226	4392	1344	5518	4626	2147	1057	1493	2283	4502	2202	1661	4610	2683	1871
ENSG00000005020.13_SKAP2	ENST00000345317.7_SKAP2-201,ENST00000432747.1_SKAP2-202,ENST00000468712.5_SKAP2-203,ENST00000481204.5_SKAP2-204,ENST00000487720.1_SKAP2-205,ENST00000489977.5_SKAP2-206,ENST00000490456.6_SKAP2-207,ENST00000495802.5_SKAP2-208,ENST00000497511.5_SKAP2-209	75	59	150	67	199	143	229	107	154	46	234	183	93	116	62	58	174	120	115	146	150	124	100	118	96	89	163	170	103	65	280	40	110	156	54	96	185	268	139	69	57	75	126	166	186	163	116	59
ENSG00000005022.6_SLC25A5	ENST00000317881.9_SLC25A5-201,ENST00000460013.1_SLC25A5-202,ENST00000463551.1_SLC25A5-203,ENST00000475354.1_SLC25A5-204	3532	3903	3730	2844	2987	3822	3337	2371	4038	2482	4451	4303	2666	3591	4160	3137	3791	4464	4411	4409	5247	4057	4901	3500	4828	2807	4179	3842	3440	2412	4762	1539	3406	3771	3077	2998	5247	5258	3543	3082	1651	3313	2830	4689	3887	4600	3281	2632
ENSG00000005059.16_MCUB	ENST00000394650.7_MCUB-201,ENST00000452915.3_MCUB-202,ENST00000472310.5_MCUB-203,ENST00000494604.1_MCUB-204,ENST00000515114.3_MCUB-205	79	66	74	46	35	82	55	104	109	40	116	123	49	43	68	106	75	98	73	51	79	60	86	156	158	46	41	97	74	115	76	33	67	70	33	49	190	114	48	60	33	84	58	62	60	88	65	48
ENSG00000005073.6_HOXA11	ENST00000006015.4_HOXA11-201,ENST00000517402.1_HOXA11-202	0	0	0	0	3	0	0	0	0	0	0	0	0	0	0	0	0	1	0	0	0	0	0	0	0	0	0	0	0	0	0	0	0	0	0	0	0	0	0	0	0	0	0	0	0	0	0	0
ENSG00000005075.16_POLR2J	ENST00000292614.10_POLR2J-201	992	696	774	718	677	663	614	697	1100	602	756	892	543	1005	885	1212	666	675	884	894	1174	735	968	1382	1240	586	783	785	599	785	665	230	1068	652	657	594	1124	1024	1028	523	326	520	562	948	695	757	800	609
ENSG00000005100.13_DHX33	ENST00000225296.8_DHX33-201,ENST00000433302.7_DHX33-202,ENST00000572490.1_DHX33-203,ENST00000574023.1_DHX33-204,ENST00000575153.5_DHX33-205	889	335	484	287	296	349	357	634	750	360	474	386	206	420	399	790	400	503	190	486	708	410	401	582	946	440	514	444	441	369	422	178	519	302	736	288	1087	654	428	249	176	393	461	410	399	515	500	259
ENSG00000005102.14_MEOX1	ENST00000318579.9_MEOX1-201,ENST00000393661.2_MEOX1-202,ENST00000549132.2_MEOX1-203	0	0	0	0	6	0	0	0	0	0	0	0	0	0	4	0	1	0	0	0	1	0	0	0	0	0	0	0	0	0	0	0	0	1	0	0	0	0	0	3	0	1	0	0	0	1	0	0
ENSG00000005108.17_THSD7A	ENST00000408005.2_THSD7A-201,ENST00000423059.9_THSD7A-202,ENST00000480061.1_THSD7A-203,ENST00000497575.1_THSD7A-204	664	530	860	66	370	69	211	274	278	218	454	431	137	84	585	578	376	1613	46	98	130	1626	835	298	396	785	2334	847	1245	179	378	601	86	254	1051	89	369	1342	154	51	793	570	1690	96	344	2402	100	379
ENSG00000005156.12_LIG3	ENST00000262327.9_LIG3-201,ENST00000378526.9_LIG3-202,ENST00000585370.1_LIG3-203,ENST00000585740.5_LIG3-204,ENST00000585941.5_LIG3-205,ENST00000586058.1_LIG3-206,ENST00000586119.1_LIG3-207,ENST00000586407.1_LIG3-208,ENST00000586435.1_LIG3-209,ENST00000588109.5_LIG3-210,ENST00000588713.1_LIG3-211,ENST00000590181.5_LIG3-212,ENST00000590630.5_LIG3-213,ENST00000592244.1_LIG3-214,ENST00000592690.1_LIG…	617	313	718	353	564	487	595	680	746	358	845	758	354	426	393	603	718	817	397	494	635	619	347	597	943	605	672	771	551	564	776	244	402	609	934	444	1426	1104	802	274	261	359	626	501	709	694	604	235
ENSG00000005175.10_RPAP3	ENST00000005386.8_RPAP3-201,ENST00000380650.4_RPAP3-202,ENST00000432584.7_RPAP3-203,ENST00000547706.1_RPAP3-204,ENST00000548211.1_RPAP3-205,ENST00000548296.1_RPAP3-206,ENST00000551293.1_RPAP3-207	507	263	432	226	475	366	442	538	483	261	565	457	216	405	302	566	405	564	318	460	591	605	380	463	687	394	518	502	446	422	403	229	327	334	577	305	1039	707	513	219	235	348	522	395	411	621	463	214
ENSG00000005187.12_ACSM3	ENST00000289416.10_ACSM3-201,ENST00000440284.6_ACSM3-202,ENST00000501740.6_ACSM3-203,ENST00000561499.1_ACSM3-204,ENST00000561584.5_ACSM3-205,ENST00000561795.5_ACSM3-206,ENST00000562251.5_ACSM3-207,ENST00000563914.1_ACSM3-208,ENST00000564701.1_ACSM3-209,ENST00000567006.1_ACSM3-210,ENST00000567387.5_ACSM3-211,ENST00000567711.1_ACSM3-212,ENST00000568235.5_ACSM3-213,ENST00000569141.1_ACSM3-214,ENST00…	2	1	3	4	19	1	1	2	5	0	4	6	4	2	1	1	6	5	2	1	1	7	0	1	0	3	4	1	2	0	11	2	11	6	0	3	9	5	29	0	2	2	6	1	2	15	1	2
ENSG00000005189.20_REXO5	ENST00000261377.11_REXO5-201,ENST00000348433.10_REXO5-202,ENST00000561474.1_REXO5-203,ENST00000563045.1_REXO5-204,ENST00000563068.1_REXO5-205,ENST00000563617.1_REXO5-206,ENST00000564200.1_REXO5-207,ENST00000564274.5_REXO5-208,ENST00000565340.5_REXO5-209,ENST00000566276.5_REXO5-210,ENST00000566518.5_REXO5-211,ENST00000566993.5_REXO5-212,ENST00000567297.5_REXO5-213,ENST00000568046.5_REXO5-214,ENST0…	9	12	6	14	22	28	17	35	31	5	17	15	17	14	14	9	15	9	21	11	18	33	19	6	37	15	21	10	8	20	31	13	4	18	21	22	30	29	31	10	5	7	32	10	14	23	25	6
ENSG00000005194.15_CIAPIN1	ENST00000394391.9_CIAPIN1-201,ENST00000563341.1_CIAPIN1-202,ENST00000563561.1_CIAPIN1-203,ENST00000564885.1_CIAPIN1-204,ENST00000565368.5_CIAPIN1-205,ENST00000565786.5_CIAPIN1-206,ENST00000565961.5_CIAPIN1-207,ENST00000566284.1_CIAPIN1-208,ENST00000567518.5_CIAPIN1-209,ENST00000567751.5_CIAPIN1-210,ENST00000568940.5_CIAPIN1-211,ENST00000569246.5_CIAPIN1-212,ENST00000569370.5_CIAPIN1-213,ENST00000…	822	502	744	404	632	511	542	574	793	536	661	694	327	672	577	736	491	692	552	701	882	759	740	667	919	638	749	784	596	678	580	243	637	517	694	431	1149	1006	572	312	272	443	586	748	470	816	518	395
ENSG00000005206.17_SPPL2B	ENST00000585725.2_SPPL2B-201,ENST00000586111.3_SPPL2B-202,ENST00000586332.5_SPPL2B-203,ENST00000587851.1_SPPL2B-204,ENST00000589515.2_SPPL2B-205,ENST00000593243.5_SPPL2B-206,ENST00000610743.4_SPPL2B-207,ENST00000612623.1_SPPL2B-208,ENST00000613503.5_SPPL2B-209,ENST00000614784.1_SPPL2B-210,ENST00000614794.4_SPPL2B-211,ENST00000618220.4_SPPL2B-212,ENST00000621568.4_SPPL2B-213,ENST00000622308.4_SPPL…	647	362	475	309	544	395	597	589	785	260	512	536	391	445	405	648	637	501	336	387	431	455	473	784	667	359	563	487	444	450	650	223	557	603	559	358	787	635	690	269	178	375	537	431	583	562	517	311
ENSG00000005238.20_FAM214B	ENST00000322813.10_FAM214B-201,ENST00000378557.1_FAM214B-202,ENST00000378561.5_FAM214B-203,ENST00000378566.5_FAM214B-204,ENST00000488109.6_FAM214B-205,ENST00000603301.5_FAM214B-206,ENST00000605104.1_FAM214B-207,ENST00000605244.5_FAM214B-208,ENST00000605392.1_FAM214B-209	278	256	259	279	585	255	263	246	219	189	273	255	346	302	314	160	733	248	245	341	447	311	266	198	397	213	339	268	218	213	868	116	558	614	213	562	320	370	580	403	127	280	253	359	790	292	165	198
ENSG00000005243.10_COPZ2	ENST00000579263.1_COPZ2-201,ENST00000580174.1_COPZ2-202,ENST00000580409.5_COPZ2-203,ENST00000581637.5_COPZ2-204,ENST00000581756.5_COPZ2-205,ENST00000583414.5_COPZ2-206,ENST00000584955.5_COPZ2-207,ENST00000585182.1_COPZ2-208,ENST00000612370.4_COPZ2-209,ENST00000621465.5_COPZ2-210	1	2	5	1	20	0	7	0	4	3	0	4	4	0	2	0	3	4	5	1	3	17	3	0	2	13	23	9	1	0	10	6	0	4	0	2	1	27	3	4	7	3	14	0	1	26	1	3
ENSG00000005249.13_PRKAR2B	ENST00000265717.5_PRKAR2B-201,ENST00000393613.6_PRKAR2B-202,ENST00000488792.1_PRKAR2B-203	45	30	54	9	177	62	119	26	28	8	62	65	48	16	21	5	116	49	31	28	25	139	37	50	71	42	119	59	34	40	135	50	13	104	0	24	36	99	61	8	51	23	122	17	105	173	13	13
ENSG00000005302.19_MSL3	ENST00000312196.10_MSL3-201,ENST00000337339.7_MSL3-202,ENST00000361672.6_MSL3-203,ENST00000380691.3_MSL3-204,ENST00000380692.7_MSL3-205,ENST00000380693.8_MSL3-206,ENST00000398527.7_MSL3-207,ENST00000421368.3_MSL3-208,ENST00000467141.2_MSL3-209,ENST00000468149.5_MSL3-210,ENST00000473380.2_MSL3-211,ENST00000476743.5_MSL3-212,ENST00000478462.5_MSL3-213,ENST00000482871.6_MSL3-214,ENST00000483645.6_MS…	373	256	289	217	304	197	261	325	370	185	363	354	231	297	261	241	354	308	258	303	377	249	307	291	436	273	266	295	272	237	369	94	346	310	350	239	542	478	463	216	80	255	157	350	343	214	302	216
ENSG00000005339.15_CREBBP	ENST00000262367.10_CREBBP-201,ENST00000382070.7_CREBBP-202,ENST00000570939.2_CREBBP-203,ENST00000571763.5_CREBBP-204,ENST00000571826.5_CREBBP-205,ENST00000572134.1_CREBBP-206,ENST00000572569.1_CREBBP-207,ENST00000573517.6_CREBBP-208,ENST00000573672.1_CREBBP-209,ENST00000574740.1_CREBBP-210,ENST00000575237.2_CREBBP-211,ENST00000576720.1_CREBBP-212,ENST00000634839.1_CREBBP-213,ENST00000635753.1_CRE…	7192	3464	4440	2003	6211	3304	4957	4471	4937	2028	4808	3988	2492	2525	4091	5377	4911	4970	1354	3252	4110	7475	4087	5130	6621	3776	8713	5067	4286	3726	6148	2794	6115	4009	7328	3186	8495	6955	10251	2586	2599	4542	9053	3152	5973	9241	3624	2908
ENSG00000005379.17_TSPOAP1	ENST00000268893.10_TSPOAP1-201,ENST00000343736.9_TSPOAP1-202,ENST00000577871.1_TSPOAP1-203,ENST00000578486.1_TSPOAP1-204,ENST00000578511.5_TSPOAP1-205,ENST00000580669.6_TSPOAP1-206,ENST00000581675.5_TSPOAP1-207,ENST00000581692.2_TSPOAP1-208,ENST00000582679.1_TSPOAP1-209,ENST00000583624.1_TSPOAP1-210,ENST00000585149.1_TSPOAP1-211	17	10	5	6	27	5	2	12	15	1	6	8	14	10	11	35	22	6	3	2	3	10	2	20	52	4	16	8	6	2	10	3	75	6	0	27	72	3	68	8	5	4	6	2	18	7	34	5
ENSG00000005381.8_MPO	ENST00000225275.4_MPO-201,ENST00000577220.1_MPO-202,ENST00000578493.1_MPO-203,ENST00000580005.1_MPO-204,ENST00000581022.1_MPO-205	0	0	0	0	6	0	0	0	0	0	0	0	0	0	0	0	0	0	0	0	0	0	0	0	0	0	0	0	0	0	2	0	0	0	0	1	0	0	7	0	0	0	0	0	0	0	0	0
ENSG00000005421.9_PON1	ENST00000222381.8_PON1-201,ENST00000433729.1_PON1-202,ENST00000462594.1_PON1-203,ENST00000470502.1_PON1-204	6	1	6	2	17	3	1	17	0	0	1	4	2	4	2	8	11	0	1	1	3	2	0	0	0	7	1	4	1	0	0	4	0	0	26	2	4	3	2	4	2	5	1	1	3	1	0	2
ENSG00000005436.14_GCFC2	ENST00000321027.8_GCFC2-201,ENST00000409857.7_GCFC2-202,ENST00000427862.1_GCFC2-203,ENST00000442309.5_GCFC2-204,ENST00000470197.5_GCFC2-205,ENST00000470285.1_GCFC2-206,ENST00000470503.1_GCFC2-207,ENST00000472230.5_GCFC2-208,ENST00000486016.1_GCFC2-209,ENST00000492826.1_GCFC2-210,ENST00000541687.5_GCFC2-211	239	150	246	106	280	207	227	283	243	128	339	327	149	188	114	180	219	289	132	184	238	306	184	215	368	227	379	285	261	225	259	112	165	229	219	105	574	365	259	71	127	114	266	153	248	345	199	79
ENSG00000005448.17_WDR54	ENST00000348227.4_WDR54-201,ENST00000409791.5_WDR54-202,ENST00000461531.5_WDR54-203,ENST00000465134.5_WDR54-204,ENST00000468778.5_WDR54-205,ENST00000469321.5_WDR54-206,ENST00000469932.5_WDR54-207,ENST00000475328.5_WDR54-208,ENST00000480089.5_WDR54-209,ENST00000482605.1_WDR54-210,ENST00000482880.5_WDR54-211,ENST00000493982.5_WDR54-212	215	164	79	106	99	105	147	84	104	35	77	100	177	134	148	276	172	95	173	137	166	125	190	101	205	62	87	85	81	80	249	34	288	206	241	145	206	121	304	119	47	123	76	175	196	111	116	113
ENSG00000005469.12_CROT	ENST00000331536.8_CROT-201,ENST00000412227.6_CROT-202,ENST00000419147.6_CROT-203,ENST00000442291.1_CROT-204,ENST00000469785.1_CROT-205,ENST00000479014.1_CROT-206,ENST00000488850.1_CROT-207	157	162	248	184	235	225	303	206	174	179	319	237	108	265	178	143	189	201	163	296	382	234	196	236	208	166	219	278	192	147	224	102	132	177	79	147	359	368	144	141	117	185	229	357	233	257	220	131
ENSG00000005471.19_ABCB4	ENST00000265723.8_ABCB4-201,ENST00000359206.8_ABCB4-202,ENST00000417608.1_ABCB4-203,ENST00000440025.1_ABCB4-204,ENST00000453593.5_ABCB4-205,ENST00000467079.1_ABCB4-206,ENST00000467983.1_ABCB4-207,ENST00000469770.1_ABCB4-208,ENST00000473795.1_ABCB4-209,ENST00000643670.1_ABCB4-210,ENST00000644106.1_ABCB4-211,ENST00000649586.2_ABCB4-212	3	1	0	0	5	2	1	2	8	0	2	0	0	0	0	0	5	0	0	1	0	1	4	0	0	0	0	2	1	0	3	0	0	7	0	1	0	0	0	0	0	0	0	2	2	0	0	0
ENSG00000005483.22_KMT2E	ENST00000257745.9_KMT2E-201,ENST00000311117.8_KMT2E-202,ENST00000334884.9_KMT2E-203,ENST00000415513.1_KMT2E-204,ENST00000468607.1_KMT2E-205,ENST00000473063.1_KMT2E-206,ENST00000474203.5_KMT2E-207,ENST00000476671.5_KMT2E-208,ENST00000478079.1_KMT2E-209,ENST00000478990.5_KMT2E-210,ENST00000479838.2_KMT2E-211,ENST00000480368.5_KMT2E-212,ENST00000482560.6_KMT2E-213,ENST00000485619.1_KMT2E-214,ENST000…	1640	641	1232	413	2319	817	1290	1396	1277	407	1368	964	714	650	829	1417	1629	1383	404	765	848	1598	928	1184	1785	947	1770	1288	1142	1039	2120	608	1558	1051	2059	866	2804	1823	2917	657	610	1051	1860	641	1962	1879	751	590
ENSG00000005486.17_RHBDD2	ENST00000006777.11_RHBDD2-201,ENST00000318622.8_RHBDD2-202,ENST00000428119.1_RHBDD2-203,ENST00000454791.1_RHBDD2-204,ENST00000466232.5_RHBDD2-205,ENST00000467406.2_RHBDD2-206,ENST00000468304.1_RHBDD2-207,ENST00000468644.5_RHBDD2-208,ENST00000476218.1_RHBDD2-209	2806	1677	2388	839	2229	1006	2189	1227	2293	1173	1975	2065	1259	1075	1930	2452	1711	2500	1139	1058	1336	3112	2214	2287	2410	1808	3523	2437	1958	1511	2003	1268	1882	1844	1757	1195	2823	3513	2128	1177	1143	1638	2712	1293	1925	3687	1171	1269
ENSG00000005513.10_SOX8	ENST00000293894.4_SOX8-201,ENST00000566034.1_SOX8-202	12	6	5	4	17	1	5	14	5	0	3	3	2	4	7	10	8	8	13	5	3	7	5	7	1	3	13	2	3	0	1	7	30	4	62	2	11	8	34	2	5	3	16	4	7	3	7	4
ENSG00000005700.15_IBTK	ENST00000306270.12_IBTK-201,ENST00000369751.2_IBTK-202,ENST00000445419.6_IBTK-203,ENST00000471036.1_IBTK-204,ENST00000503400.5_IBTK-205,ENST00000503631.5_IBTK-206,ENST00000505222.5_IBTK-207,ENST00000508381.1_IBTK-208,ENST00000510291.5_IBTK-209,ENST00000610980.4_IBTK-210	1684	1255	1590	603	1437	976	1368	1417	1201	741	1811	1316	759	944	1215	1399	1497	2035	600	1228	1298	1843	1429	1405	1800	1444	2141	1888	1465	1124	1597	823	1114	1061	1731	920	2681	2557	1444	774	683	1508	2001	1046	1497	2364	912	834
ENSG00000005801.18_ZNF195	ENST00000005082.13_ZNF195-201,ENST00000330692.11_ZNF195-202,ENST00000343338.11_ZNF195-203,ENST00000354599.10_ZNF195-204,ENST00000399602.9_ZNF195-205,ENST00000427810.6_ZNF195-206,ENST00000429541.6_ZNF195-207,ENST00000438262.6_ZNF195-208,ENST00000524857.5_ZNF195-209,ENST00000525313.6_ZNF195-210,ENST00000525502.5_ZNF195-211,ENST00000526501.5_ZNF195-212,ENST00000526540.5_ZNF195-213,ENST00000526598.1_…	728	273	447	290	661	311	506	885	544	228	611	511	375	403	310	553	674	528	275	362	432	446	322	551	667	375	487	484	368	328	806	179	771	457	760	289	1021	684	847	223	211	326	370	371	720	581	476	217
ENSG00000005810.19_MYCBP2	ENST00000357337.11_MYCBP2-201,ENST00000429715.1_MYCBP2-202,ENST00000466564.2_MYCBP2-203,ENST00000474882.2_MYCBP2-204,ENST00000485061.2_MYCBP2-205,ENST00000486679.2_MYCBP2-206,ENST00000491491.1_MYCBP2-207,ENST00000544440.7_MYCBP2-208,ENST00000682321.1_MYCBP2-209,ENST00000683697.1_MYCBP2-210,ENST00000683823.1_MYCBP2-211,ENST00000684354.1_MYCBP2-212	2606	1225	2835	1219	2365	2082	3449	3366	2439	1426	3164	2008	1001	1675	1292	1756	2086	2103	944	2260	2741	2616	1478	2670	3414	2661	3149	3221	1767	2291	2296	1002	1384	1408	3837	1316	5459	4891	3128	1100	1025	1625	3391	2058	2326	3429	2072	957
ENSG00000005812.11_FBXL3	ENST00000355619.10_FBXL3-201,ENST00000417323.1_FBXL3-202,ENST00000470210.1_FBXL3-203,ENST00000472949.1_FBXL3-204,ENST00000477982.2_FBXL3-205,ENST00000485797.2_FBXL3-206	1202	862	716	335	967	567	810	730	836	347	907	787	643	504	992	1070	1178	1106	409	668	665	1283	973	661	988	590	1461	832	824	710	1434	514	1219	967	1014	650	1381	1093	1841	511	498	1047	1112	555	1269	1549	569	642
ENSG00000005844.19_ITGAL	ENST00000356798.11_ITGAL-201,ENST00000358164.9_ITGAL-202,ENST00000433423.2_ITGAL-203,ENST00000562020.1_ITGAL-204,ENST00000562652.1_ITGAL-205,ENST00000562857.5_ITGAL-206,ENST00000563615.5_ITGAL-207,ENST00000564632.1_ITGAL-208,ENST00000564935.1_ITGAL-209,ENST00000565348.5_ITGAL-210,ENST00000565864.5_ITGAL-211,ENST00000566149.1_ITGAL-212,ENST00000566267.1_ITGAL-213,ENST00000568012.5_ITGAL-214,ENST00…	3	0	0	1	11	0	0	0	0	0	1	0	2	0	0	0	0	1	0	1	0	2	0	0	0	1	2	2	3	0	0	0	14	0	0	0	1	0	0	0	0	1	5	1	0	0	9	0
ENSG00000005882.12_PDK2	ENST00000007708.7_PDK2-201,ENST00000503076.1_PDK2-202,ENST00000503176.6_PDK2-203,ENST00000503614.5_PDK2-204,ENST00000505440.5_PDK2-205,ENST00000505897.5_PDK2-206,ENST00000506242.5_PDK2-207,ENST00000506647.1_PDK2-208,ENST00000508030.5_PDK2-209,ENST00000508960.1_PDK2-210,ENST00000510219.2_PDK2-211,ENST00000511026.1_PDK2-212,ENST00000512204.5_PDK2-213,ENST00000512238.1_PDK2-214,ENST00000515040.5_PDK…	121	67	208	85	392	117	273	108	142	19	152	157	144	66	85	91	227	102	99	56	79	252	69	70	144	148	331	211	70	69	205	109	177	192	95	102	229	282	190	57	124	90	274	62	222	377	118	49
ENSG00000005884.18_ITGA3	ENST00000007722.11_ITGA3-201,ENST00000320031.13_ITGA3-202,ENST00000504417.1_ITGA3-203,ENST00000505306.5_ITGA3-204,ENST00000505552.1_ITGA3-205,ENST00000505612.1_ITGA3-206,ENST00000506401.6_ITGA3-207,ENST00000506437.1_ITGA3-208,ENST00000506827.1_ITGA3-209,ENST00000507771.5_ITGA3-210,ENST00000508100.1_ITGA3-211,ENST00000510809.1_ITGA3-212,ENST00000512553.5_ITGA3-213,ENST00000514834.1_ITGA3-214,ENST0…	6969	7758	9627	5593	7303	5184	11378	6320	8514	6809	7365	8359	3059	10370	8225	6187	4316	3986	4179	11454	14409	9329	9085	8378	9866	8042	9916	11922	3972	5735	5330	3481	6820	4250	6372	7852	11729	14047	7692	6901	2771	8032	9821	10993	4701	8717	5515	5877
ENSG00000005889.16_ZFX	ENST00000304543.10_ZFX-201,ENST00000338565.3_ZFX-202,ENST00000379177.5_ZFX-203,ENST00000379188.7_ZFX-204,ENST00000419690.5_ZFX-205,ENST00000428571.5_ZFX-206,ENST00000459724.1_ZFX-207,ENST00000474385.1_ZFX-208,ENST00000480195.1_ZFX-209,ENST00000497813.1_ZFX-210,ENST00000539115.5_ZFX-211	1574	1059	992	502	1310	1068	970	1071	1179	514	1800	1427	1035	708	1154	1053	2002	1988	593	782	879	1199	1269	918	1205	755	1582	993	1543	754	2466	541	1712	1628	1993	735	2052	1514	2271	615	492	1168	1318	753	2155	1656	671	789
ENSG00000005893.16_LAMP2	ENST00000200639.9_LAMP2-201,ENST00000371335.4_LAMP2-202,ENST00000434600.6_LAMP2-203,ENST00000486593.5_LAMP2-204	3315	2466	4158	1628	4857	2037	4269	2083	2413	1388	3559	2771	2075	2033	2452	2924	3530	3756	1447	2501	2696	5519	2853	2220	3194	3154	5765	4273	2806	1752	4435	2078	3200	3061	2601	1845	4432	6214	4350	1748	2291	2572	4417	2388	3736	6467	1457	1615
ENSG00000005961.19_ITGA2B	ENST00000262407.6_ITGA2B-201,ENST00000587295.5_ITGA2B-202,ENST00000589645.5_ITGA2B-203,ENST00000591990.5_ITGA2B-204,ENST00000592075.5_ITGA2B-205,ENST00000592226.5_ITGA2B-206,ENST00000592253.5_ITGA2B-207,ENST00000592462.5_ITGA2B-208,ENST00000592944.1_ITGA2B-209,ENST00000648408.1_ITGA2B-210	0	0	0	0	7	4	1	1	1	0	1	0	1	0	1	0	0	0	0	0	0	0	0	0	0	0	0	0	0	0	0	0	0	0	0	0	0	0	0	0	0	3	0	0	0	0	0	2
ENSG00000005981.13_ASB4	ENST00000257621.4_ASB4-201,ENST00000325885.6_ASB4-202,ENST00000428113.5_ASB4-203	5	1	5	2	9	5	0	0	0	1	3	2	2	1	2	0	11	3	4	1	3	3	6	6	0	4	9	3	2	0	5	1	0	6	0	5	4	11	22	2	1	2	7	3	5	5	0	0
ENSG00000006007.12_GDE1	ENST00000353258.8_GDE1-201,ENST00000563645.1_GDE1-202,ENST00000564172.1_GDE1-203,ENST00000569773.1_GDE1-204,ENST00000569899.5_GDE1-205	5218	2611	4190	1292	4405	2330	3762	3121	4092	1721	3973	3756	2154	1816	2767	4560	3528	4017	2116	1943	2336	4924	3373	4549	4721	2916	5313	4239	3209	2850	4068	1911	3924	3077	3583	1851	5876	5615	4777	1454	2048	2445	3775	1982	3475	5585	2164	1846
ENSG00000006015.18_REX1BD	ENST00000358607.11_REX1BD-201,ENST00000450195.6_REX1BD-202,ENST00000595077.1_REX1BD-203,ENST00000595490.1_REX1BD-204,ENST00000597371.1_REX1BD-205,ENST00000598375.5_REX1BD-206,ENST00000600997.5_REX1BD-207,ENST00000601736.1_REX1BD-208	175	211	109	115	182	158	188	114	258	89	119	131	158	139	245	221	233	194	248	157	169	182	280	224	330	140	199	163	119	112	267	68	193	215	102	154	283	172	69	172	90	141	126	159	215	184	227	144
ENSG00000006016.12_CRLF1	ENST00000392386.8_CRLF1-201,ENST00000593286.1_CRLF1-202,ENST00000594325.1_CRLF1-203,ENST00000596360.1_CRLF1-204,ENST00000597131.1_CRLF1-205,ENST00000684169.1_CRLF1-206	127	29	31	13	32	10	8	80	63	10	25	34	16	29	29	87	50	32	20	28	29	39	45	125	100	26	47	39	29	69	29	24	111	16	106	38	141	39	233	30	12	32	26	12	24	42	53	26
ENSG00000006025.12_OSBPL7	ENST00000007414.8_OSBPL7-201,ENST00000392507.7_OSBPL7-202,ENST00000578461.1_OSBPL7-203,ENST00000579728.5_OSBPL7-204,ENST00000580140.5_OSBPL7-205,ENST00000580226.5_OSBPL7-206,ENST00000580808.1_OSBPL7-207,ENST00000583167.5_OSBPL7-208,ENST00000584698.1_OSBPL7-209,ENST00000585051.1_OSBPL7-210,ENST00000613735.4_OSBPL7-211	61	69	99	38	216	79	99	231	160	36	93	107	124	67	64	88	234	70	121	41	68	55	56	112	143	78	74	74	61	142	243	12	136	161	37	111	206	128	100	87	22	73	50	44	223	65	198	59
ENSG00000006042.12_TMEM98	ENST00000261713.8_TMEM98-201,ENST00000394642.7_TMEM98-202,ENST00000395149.6_TMEM98-203,ENST00000439138.5_TMEM98-204,ENST00000578289.5_TMEM98-205,ENST00000579849.6_TMEM98-206,ENST00000582227.5_TMEM98-207,ENST00000583120.1_TMEM98-208,ENST00000583437.2_TMEM98-209	531	259	777	329	740	376	759	520	633	131	327	416	367	349	336	665	478	345	391	313	410	899	456	639	1095	547	947	748	270	545	505	333	798	432	410	325	850	999	782	244	339	284	566	375	400	978	588	191
ENSG00000006047.13_YBX2	ENST00000007699.10_YBX2-201,ENST00000570627.1_YBX2-202,ENST00000570720.1_YBX2-203,ENST00000571127.1_YBX2-204,ENST00000571464.1_YBX2-205,ENST00000571485.5_YBX2-206,ENST00000571834.5_YBX2-207	0	0	0	0	11	2	0	2	2	0	0	1	2	0	1	12	5	0	0	0	0	1	2	0	21	0	1	0	0	0	0	0	1	0	0	0	3	0	3	0	0	0	1	3	0	0	14	0
ENSG00000006059.4_KRT33A	ENST00000007735.4_KRT33A-201	0	1	0	0	1	0	0	0	0	0	0	0	0	0	0	0	0	0	0	0	1	0	0	0	0	0	0	0	0	0	0	0	0	0	0	1	0	0	0	0	0	0	0	0	1	0	0	0
ENSG00000006062.18_MAP3K14	ENST00000344686.8_MAP3K14-201,ENST00000376926.8_MAP3K14-202,ENST00000586644.2_MAP3K14-203,ENST00000592267.1_MAP3K14-204,ENST00000617331.3_MAP3K14-205,ENST00000680632.1_MAP3K14-206	77	73	31	36	20	41	16	168	53	45	53	68	20	62	64	52	32	67	44	65	84	43	47	86	35	56	65	31	48	50	50	13	18	16	59	47	101	49	49	23	17	63	37	53	22	43	107	53
ENSG00000006071.16_ABCC8	ENST00000302539.9_ABCC8-201,ENST00000389817.8_ABCC8-202,ENST00000524561.2_ABCC8-203,ENST00000525022.1_ABCC8-204,ENST00000526002.2_ABCC8-205,ENST00000526037.6_ABCC8-206,ENST00000526168.5_ABCC8-207,ENST00000526921.5_ABCC8-208,ENST00000527905.5_ABCC8-209,ENST00000528202.6_ABCC8-210,ENST00000528374.2_ABCC8-211,ENST00000529967.6_ABCC8-212,ENST00000530147.5_ABCC8-213,ENST00000531137.1_ABCC8-214,ENST000…	0	0	0	0	40	0	0	0	0	0	0	0	0	0	0	0	0	0	0	0	0	2	0	0	0	0	6	0	0	0	1	0	0	0	0	1	0	0	0	0	0	0	0	0	0	0	5	0
ENSG00000006116.4_CACNG3	ENST00000005284.4_CACNG3-201	0	0	0	0	5	0	0	0	0	0	0	0	0	0	0	0	0	0	0	2	0	0	0	0	0	0	0	0	0	0	0	0	0	0	0	0	0	0	0	0	0	0	0	0	0	0	5	0
ENSG00000006118.15_TMEM132A	ENST00000005286.8_TMEM132A-201,ENST00000453848.7_TMEM132A-202,ENST00000534983.5_TMEM132A-203,ENST00000535480.1_TMEM132A-204,ENST00000536409.1_TMEM132A-205,ENST00000536928.1_TMEM132A-206,ENST00000537065.1_TMEM132A-207,ENST00000537110.1_TMEM132A-208,ENST00000538090.1_TMEM132A-209,ENST00000540112.1_TMEM132A-210,ENST00000540276.1_TMEM132A-211,ENST00000543732.1_TMEM132A-212,ENST00000544065.5_TMEM132A-…	4359	3504	3148	2383	3705	2055	3272	2068	3398	1719	2517	2664	2672	2414	4004	4106	3604	3244	2215	2437	2868	4324	4484	3331	4449	2502	5049	3332	2815	2598	4085	1746	4948	3720	3249	3458	4365	4465	5127	3095	1535	3535	4066	2521	3704	4845	2247	2841
ENSG00000006125.18_AP2B1	ENST00000587805.1_AP2B1-201,ENST00000588093.1_AP2B1-202,ENST00000588116.1_AP2B1-203,ENST00000589774.5_AP2B1-204,ENST00000590432.5_AP2B1-205,ENST00000590538.5_AP2B1-206,ENST00000591561.5_AP2B1-207,ENST00000591610.5_AP2B1-208,ENST00000592167.5_AP2B1-209,ENST00000593014.3_AP2B1-210,ENST00000610402.5_AP2B1-211,ENST00000612035.4_AP2B1-212,ENST00000612116.5_AP2B1-213,ENST00000614600.4_AP2B1-214,ENST000…	5985	4072	6212	2966	5043	4603	7051	4648	5983	2790	7356	6041	2866	3901	3990	4298	4757	5372	3095	4848	5786	6373	4672	5880	7712	5029	7557	7182	4326	4382	6478	2401	4855	4188	5849	3477	10294	10060	7304	3150	2295	4305	6224	4378	5049	7722	4852	2849
ENSG00000006128.12_TAC1	ENST00000319273.10_TAC1-201,ENST00000346867.4_TAC1-202,ENST00000350485.8_TAC1-203,ENST00000491437.1_TAC1-204,ENST00000495916.1_TAC1-205	0	0	0	0	0	0	0	3	0	0	0	0	0	0	2	0	0	0	0	0	0	0	0	0	0	1	1	0	0	0	1	0	0	2	0	0	0	0	0	0	1	1	0	0	0	4	0	0
ENSG00000006194.10_ZNF263	ENST00000219069.6_ZNF263-201,ENST00000538765.2_ZNF263-202,ENST00000572748.1_ZNF263-203,ENST00000573578.1_ZNF263-204,ENST00000574253.1_ZNF263-205,ENST00000574674.1_ZNF263-206,ENST00000575332.1_ZNF263-207,ENST00000575823.1_ZNF263-208	1252	676	602	301	753	368	483	783	1015	427	624	709	425	435	843	1191	729	743	371	457	500	913	984	779	889	500	1101	613	627	499	879	375	1070	700	1210	478	1204	698	1441	411	359	673	742	417	824	1040	415	583
ENSG00000006210.7_CX3CL1	ENST00000006053.7_CX3CL1-201,ENST00000563383.1_CX3CL1-202,ENST00000564948.1_CX3CL1-203,ENST00000565912.1_CX3CL1-204	2267	517	4843	415	4522	1207	3994	1991	2815	411	1890	1873	1480	574	655	2299	1962	1297	1053	479	697	3679	645	2377	3136	4037	3821	4876	1118	1714	2830	1334	2976	1967	1430	447	3294	6625	3263	427	1222	607	3753	500	2147	3867	1123	488
ENSG00000006282.21_SPATA20	ENST00000006658.11_SPATA20-201,ENST00000356488.8_SPATA20-202,ENST00000502911.5_SPATA20-203,ENST00000503063.5_SPATA20-204,ENST00000503127.5_SPATA20-205,ENST00000504265.5_SPATA20-206,ENST00000504271.1_SPATA20-207,ENST00000504334.5_SPATA20-208,ENST00000505085.5_SPATA20-209,ENST00000505336.1_SPATA20-210,ENST00000505456.6_SPATA20-211,ENST00000505559.5_SPATA20-212,ENST00000505656.5_SPATA20-213,ENST0000…	337	246	469	128	535	282	594	221	319	153	382	361	372	158	342	310	641	439	378	159	208	582	269	270	356	382	694	552	359	178	691	231	331	529	333	203	373	654	446	180	205	229	476	184	606	789	297	180
ENSG00000006283.18_CACNA1G	ENST00000352832.9_CACNA1G-201,ENST00000354983.8_CACNA1G-202,ENST00000358244.9_CACNA1G-203,ENST00000359106.10_CACNA1G-204,ENST00000360761.8_CACNA1G-205,ENST00000416767.8_CACNA1G-206,ENST00000429973.6_CACNA1G-207,ENST00000442258.6_CACNA1G-208,ENST00000502264.5_CACNA1G-209,ENST00000503436.5_CACNA1G-210,ENST00000503485.5_CACNA1G-211,ENST00000503607.5_CACNA1G-212,ENST00000504076.5_CACNA1G-213,ENST0000…	5	1	1	0	7	1	0	1	0	0	1	0	0	0	2	13	2	0	0	0	0	0	0	0	0	0	4	2	0	0	1	0	0	0	8	3	17	2	1	0	0	0	5	0	2	1	3	0
ENSG00000006327.14_TNFRSF12A	ENST00000326577.9_TNFRSF12A-201,ENST00000341627.5_TNFRSF12A-202,ENST00000571351.1_TNFRSF12A-203,ENST00000573001.5_TNFRSF12A-204,ENST00000574699.1_TNFRSF12A-205,ENST00000575124.1_TNFRSF12A-206,ENST00000575836.1_TNFRSF12A-207	2705	1413	1493	664	532	838	659	1578	2400	979	1089	1612	481	1314	1629	3332	769	1989	1214	1047	1510	2124	2124	2265	2724	1216	1738	1469	1720	1518	873	707	1563	721	1835	385	2507	1689	994	337	678	996	1223	1210	805	1617	1597	980
ENSG00000006377.11_DLX6	ENST00000493273.2_DLX6-201,ENST00000518156.3_DLX6-202,ENST00000555308.1_DLX6-203	0	0	0	0	2	0	0	0	0	0	0	0	0	0	0	1	0	3	0	0	1	0	0	0	0	0	0	0	0	0	0	0	0	1	0	0	0	0	0	2	0	0	0	0	0	0	0	0
ENSG00000006432.16_MAP3K9	ENST00000381250.8_MAP3K9-201,ENST00000553414.5_MAP3K9-202,ENST00000554024.1_MAP3K9-203,ENST00000554146.1_MAP3K9-204,ENST00000554752.7_MAP3K9-205,ENST00000555993.6_MAP3K9-206	3565	1897	1929	1036	1511	1484	2057	2810	3211	961	2290	2263	1300	1193	2017	2705	2221	2441	748	1324	1613	3643	2040	2836	3459	1632	4049	2467	1991	2423	2583	1429	2240	1823	3577	1330	5020	2912	3357	1112	1132	2275	3937	1320	2366	3750	1975	1455
ENSG00000006451.8_RALA	ENST00000005257.7_RALA-201,ENST00000434466.1_RALA-202,ENST00000436179.1_RALA-203,ENST00000466491.1_RALA-204,ENST00000468201.1_RALA-205	1195	700	685	488	662	512	533	655	986	541	909	822	476	767	789	1187	836	1000	433	663	913	894	1007	963	1060	563	878	813	752	654	824	323	793	560	731	544	1483	976	785	508	352	681	665	662	735	974	580	512
ENSG00000006453.14_BAIAP2L1	ENST00000005260.9_BAIAP2L1-201,ENST00000462558.5_BAIAP2L1-202,ENST00000473569.1_BAIAP2L1-203,ENST00000479789.1_BAIAP2L1-204,ENST00000480580.1_BAIAP2L1-205	2007	1243	1383	666	1925	785	1327	1723	1759	674	1383	1232	1148	889	1320	1779	2043	1492	680	991	1142	2166	1504	1576	2122	1200	2546	1569	1213	1188	2490	866	3210	1742	2172	1183	2765	2072	3805	931	790	1453	2113	917	2092	2495	1111	999
ENSG00000006459.11_KDM7A	ENST00000397560.7_KDM7A-201,ENST00000472616.1_KDM7A-202,ENST00000478996.1_KDM7A-203	702	776	828	707	989	628	873	681	634	452	1190	1034	564	778	934	735	907	957	261	873	1052	1070	1096	528	676	662	1358	1067	703	450	1165	423	995	787	634	431	1287	1254	1098	361	459	1014	1148	810	964	1438	476	659
ENSG00000006468.14_ETV1	ENST00000242066.9_ETV1-201,ENST00000399357.7_ETV1-202,ENST00000403527.5_ETV1-203,ENST00000403685.5_ETV1-204,ENST00000405192.6_ETV1-205,ENST00000405218.6_ETV1-206,ENST00000405358.8_ETV1-207,ENST00000420159.6_ETV1-208,ENST00000421381.5_ETV1-209,ENST00000430479.6_ETV1-210,ENST00000431887.5_ETV1-211,ENST00000433547.1_ETV1-212,ENST00000438956.5_ETV1-213,ENST00000443137.5_ETV1-214,ENST00000443608.5_ETV…	217	159	515	182	326	387	782	301	351	169	476	331	187	342	126	196	301	146	264	381	457	199	185	422	466	376	246	581	99	303	361	86	368	246	172	205	788	788	522	202	86	204	236	384	339	284	155	132
ENSG00000006530.18_AGK	ENST00000465241.5_AGK-201,ENST00000473247.5_AGK-202,ENST00000473884.5_AGK-203,ENST00000492693.5_AGK-204,ENST00000494053.1_AGK-205,ENST00000494688.1_AGK-206,ENST00000495028.5_AGK-207,ENST00000496273.1_AGK-208,ENST00000496784.1_AGK-209,ENST00000629555.2_AGK-210,ENST00000647568.1_AGK-211,ENST00000647898.1_AGK-212,ENST00000648068.1_AGK-213,ENST00000648395.1_AGK-214,ENST00000648489.1_AGK-215,ENST00000…	315	181	376	207	263	224	312	393	375	189	351	325	171	277	186	238	281	289	191	334	379	291	226	334	310	268	328	317	224	327	303	125	184	262	355	141	516	485	378	160	142	203	255	308	295	341	356	122
ENSG00000006534.17_ALDH3B1	ENST00000342456.11_ALDH3B1-201,ENST00000527514.1_ALDH3B1-202,ENST00000612297.4_ALDH3B1-203,ENST00000614849.4_ALDH3B1-204,ENST00000615368.4_ALDH3B1-205,ENST00000616697.1_ALDH3B1-206,ENST00000617288.4_ALDH3B1-207,ENST00000617449.4_ALDH3B1-208,ENST00000619675.4_ALDH3B1-209	267	81	582	45	1355	348	999	361	482	49	328	405	392	76	108	376	572	268	265	67	112	876	101	340	547	489	1072	691	190	283	590	336	481	491	86	99	552	957	669	65	311	75	823	73	499	946	284	64
ENSG00000006555.11_TTC22	ENST00000371274.8_TTC22-201,ENST00000371276.9_TTC22-202,ENST00000448308.2_TTC22-203,ENST00000474654.1_TTC22-204,ENST00000488771.1_TTC22-205	347	349	266	176	293	184	185	279	359	262	283	259	159	186	403	440	217	290	154	194	209	262	439	353	435	277	331	269	190	279	267	110	209	257	287	190	472	356	245	157	113	303	291	213	261	350	293	252
ENSG00000006576.16_PHTF2	ENST00000248550.7_PHTF2-201,ENST00000275575.11_PHTF2-202,ENST00000307305.12_PHTF2-203,ENST00000415251.6_PHTF2-204,ENST00000416283.6_PHTF2-205,ENST00000422959.6_PHTF2-206,ENST00000424760.5_PHTF2-207,ENST00000450574.5_PHTF2-208,ENST00000454592.5_PHTF2-209,ENST00000468351.1_PHTF2-210,ENST00000470215.1_PHTF2-211,ENST00000479515.1_PHTF2-212	324	141	529	141	432	391	507	465	463	180	574	450	238	177	162	278	545	433	247	252	286	494	183	579	539	493	526	606	391	321	609	198	499	403	348	196	792	856	460	145	206	216	448	232	504	592	347	133
ENSG00000006606.9_CCL26	ENST00000005180.9_CCL26-201,ENST00000394905.2_CCL26-202	0	0	0	0	0	0	0	0	0	0	1	0	0	0	0	0	0	0	0	0	0	0	0	0	0	0	0	0	1	0	0	0	0	0	0	0	0	0	0	0	0	0	0	0	0	0	0	0
ENSG00000006607.14_FARP2	ENST00000264042.8_FARP2-201,ENST00000373287.8_FARP2-202,ENST00000412332.1_FARP2-203,ENST00000413432.2_FARP2-204,ENST00000418082.1_FARP2-205,ENST00000422951.1_FARP2-206,ENST00000444371.1_FARP2-207,ENST00000445489.1_FARP2-208,ENST00000464142.5_FARP2-209,ENST00000467260.1_FARP2-210,ENST00000470617.1_FARP2-211,ENST00000471447.5_FARP2-212,ENST00000473082.5_FARP2-213,ENST00000473510.1_FARP2-214,ENST000…	1728	1179	1019	736	1093	797	1096	1124	1136	717	1332	1175	612	909	1450	1317	1245	1817	435	1015	1153	1820	1490	1050	1196	916	2295	1092	1526	991	1341	815	991	1001	1492	736	2037	1514	1501	632	666	1370	1798	936	1278	2414	962	877
ENSG00000006611.17_USH1C	ENST00000005226.12_USH1C-201,ENST00000318024.9_USH1C-202,ENST00000526181.1_USH1C-203,ENST00000526313.5_USH1C-204,ENST00000527020.5_USH1C-205,ENST00000527551.1_USH1C-206,ENST00000527720.5_USH1C-207,ENST00000529563.5_USH1C-208,ENST00000530700.1_USH1C-209,ENST00000534556.1_USH1C-210,ENST00000624811.1_USH1C-211	0	0	0	0	1	0	0	0	0	0	0	0	0	0	0	0	0	0	0	0	0	0	0	0	0	1	1	0	0	0	0	0	0	0	0	0	0	0	0	0	0	0	0	0	0	0	0	0
ENSG00000006625.18_GGCT	ENST00000005374.10_GGCT-201,ENST00000275428.9_GGCT-202,ENST00000409144.5_GGCT-203,ENST00000409390.5_GGCT-204,ENST00000409436.2_GGCT-205,ENST00000426081.5_GGCT-206,ENST00000440082.5_GGCT-207,ENST00000447901.1_GGCT-208	444	569	516	449	689	566	507	505	648	392	729	722	294	624	570	275	584	513	747	678	867	450	722	793	837	363	445	490	354	464	602	183	329	363	420	412	1022	588	428	374	216	542	326	650	566	426	538	408
ENSG00000006634.8_DBF4	ENST00000265728.6_DBF4-201,ENST00000413643.5_DBF4-202,ENST00000430279.5_DBF4-203,ENST00000431138.5_DBF4-204,ENST00000486925.1_DBF4-205,ENST00000495067.1_DBF4-206,ENST00000498144.5_DBF4-207,ENST00000498726.1_DBF4-208	278	192	124	153	164	246	153	260	259	104	275	228	123	209	233	282	245	171	175	269	330	173	263	143	328	126	171	130	167	178	257	83	238	187	255	172	411	200	346	159	77	247	187	245	268	188	212	165
ENSG00000006638.13_TBXA2R	ENST00000375190.10_TBXA2R-201,ENST00000411851.3_TBXA2R-202,ENST00000587717.1_TBXA2R-203,ENST00000589966.1_TBXA2R-204	0	0	0	0	3	0	0	0	0	0	0	1	0	0	0	0	0	0	0	2	1	0	0	0	0	0	0	0	0	0	2	0	0	0	0	0	0	0	0	0	0	0	0	0	0	0	0	0
ENSG00000006652.15_IFRD1	ENST00000005558.8_IFRD1-201,ENST00000403825.8_IFRD1-202,ENST00000417662.1_IFRD1-203,ENST00000421296.1_IFRD1-204,ENST00000429071.5_IFRD1-205,ENST00000432734.1_IFRD1-206,ENST00000440625.5_IFRD1-207,ENST00000443101.6_IFRD1-208,ENST00000445335.1_IFRD1-209,ENST00000462155.2_IFRD1-210,ENST00000466459.5_IFRD1-211,ENST00000470441.1_IFRD1-212,ENST00000476927.5_IFRD1-213,ENST00000486688.1_IFRD1-214,ENST000…	416	199	251	110	298	154	142	549	542	118	323	277	111	176	189	299	288	371	144	140	220	436	177	280	430	264	386	266	253	273	286	127	259	192	548	177	817	347	432	83	143	248	354	163	324	473	255	165
ENSG00000006659.13_LGALS14	ENST00000360675.7_LGALS14-201,ENST00000392052.8_LGALS14-202,ENST00000601802.1_LGALS14-203	0	0	0	0	0	0	0	0	0	0	0	0	0	0	0	0	0	0	0	0	0	0	0	0	0	0	0	0	0	0	0	0	0	0	0	0	0	0	0	0	0	0	0	0	0	0	0	0
ENSG00000006695.12_COX10	ENST00000261643.8_COX10-201,ENST00000429152.6_COX10-202,ENST00000458492.1_COX10-203,ENST00000580561.1_COX10-204,ENST00000581931.5_COX10-205,ENST00000664217.1_COX10-206,ENST00000670279.1_COX10-207	486	279	325	177	260	213	306	398	325	201	369	325	158	279	325	303	329	408	135	283	315	366	353	212	416	243	447	283	355	257	320	163	281	227	461	182	748	467	329	163	153	300	316	286	278	446	320	179
ENSG00000006704.11_GTF2IRD1	ENST00000265755.7_GTF2IRD1-201,ENST00000424337.7_GTF2IRD1-202,ENST00000455841.6_GTF2IRD1-203,ENST00000470715.1_GTF2IRD1-204,ENST00000476977.5_GTF2IRD1-205,ENST00000486086.1_GTF2IRD1-206,ENST00000489094.1_GTF2IRD1-207	355	383	352	319	786	288	422	442	453	264	425	419	365	424	496	523	602	275	264	421	448	361	364	446	375	367	344	434	182	417	684	129	630	404	534	485	751	540	740	363	104	370	334	434	583	350	447	314
ENSG00000006712.15_PAF1	ENST00000221265.8_PAF1-201,ENST00000416728.3_PAF1-202,ENST00000595379.1_PAF1-203,ENST00000595564.5_PAF1-204,ENST00000595797.5_PAF1-205,ENST00000597365.1_PAF1-206,ENST00000598127.1_PAF1-207,ENST00000598594.1_PAF1-208	2603	1450	1534	728	1784	1068	1341	1215	1744	886	1449	1388	1115	1171	1766	2115	2091	1992	1134	1283	1548	2145	1816	1603	2361	1293	2575	1607	1668	1058	2361	856	2157	1658	2604	1182	2487	2274	2337	1144	763	1627	2068	1172	2131	2648	1208	1148
ENSG00000006715.16_VPS41	ENST00000265745.13_VPS41-201,ENST00000310301.9_VPS41-202,ENST00000395969.6_VPS41-203,ENST00000413141.5_VPS41-204,ENST00000414632.5_VPS41-205,ENST00000418457.6_VPS41-206,ENST00000439468.1_VPS41-207,ENST00000448833.5_VPS41-208,ENST00000457055.1_VPS41-209,ENST00000462429.1_VPS41-210,ENST00000466017.1_VPS41-211,ENST00000482217.1_VPS41-212,ENST00000485955.1_VPS41-213,ENST00000490924.1_VPS41-214	1078	823	1544	527	2267	992	1865	973	1465	464	1402	1186	927	785	833	954	1464	1135	664	1036	1089	1899	929	1152	1508	1395	2155	1736	929	952	1808	827	1254	1278	1077	723	2081	2324	1601	651	666	853	1708	872	1508	2226	1028	574
ENSG00000006740.18_ARHGAP44	ENST00000262444.13_ARHGAP44-201,ENST00000340825.7_ARHGAP44-202,ENST00000379672.10_ARHGAP44-203,ENST00000538915.2_ARHGAP44-204,ENST00000544416.6_ARHGAP44-205,ENST00000578087.1_ARHGAP44-206,ENST00000578442.1_ARHGAP44-207,ENST00000580768.5_ARHGAP44-208,ENST00000581437.1_ARHGAP44-209,ENST00000583608.1_ARHGAP44-210,ENST00000584974.1_ARHGAP44-211	286	90	480	104	829	242	705	367	159	123	250	241	238	170	75	177	384	157	156	164	205	683	127	226	507	380	632	533	147	187	446	233	317	300	134	138	578	745	683	114	190	145	585	152	399	669	451	77
ENSG00000006744.19_ELAC2	ENST00000338034.9_ELAC2-201,ENST00000395962.6_ELAC2-202,ENST00000426905.7_ELAC2-203,ENST00000446899.5_ELAC2-204,ENST00000465825.5_ELAC2-205,ENST00000476042.1_ELAC2-206,ENST00000480891.5_ELAC2-207,ENST00000484122.5_ELAC2-208,ENST00000487229.6_ELAC2-209,ENST00000491478.5_ELAC2-210,ENST00000492559.5_ELAC2-211,ENST00000578071.1_ELAC2-212,ENST00000578104.1_ELAC2-213,ENST00000578991.5_ELAC2-214,ENST000…	2265	1325	1835	987	1224	1038	1291	1869	2559	1493	1567	1576	708	1572	1617	2193	1121	1493	1117	1684	2192	1339	1887	1947	2785	1571	1456	1753	1260	1667	1303	525	1314	1094	1623	1170	3117	2699	1626	1007	569	1419	1171	1645	1049	1507	1468	1190
ENSG00000006747.15_SCIN	ENST00000297029.10_SCIN-201,ENST00000341757.9_SCIN-202,ENST00000417018.1_SCIN-203,ENST00000436854.1_SCIN-204,ENST00000473722.5_SCIN-205,ENST00000476649.1_SCIN-206,ENST00000486980.5_SCIN-207,ENST00000518849.1_SCIN-208,ENST00000519209.5_SCIN-209,ENST00000523729.5_SCIN-210	191	413	90	93	231	63	69	79	84	241	125	111	54	118	476	148	115	175	67	171	213	266	479	60	102	62	305	103	136	33	145	117	32	95	136	303	148	143	39	188	104	499	285	176	155	250	53	338
ENSG00000006756.16_ARSD	ENST00000217890.10_ARSD-201,ENST00000381154.6_ARSD-202,ENST00000458014.1_ARSD-203,ENST00000481340.1_ARSD-204,ENST00000494870.5_ARSD-205,ENST00000495294.1_ARSD-206,ENST00000559324.1_ARSD-207	1007	424	947	305	1030	1000	1151	752	836	266	1569	1273	999	441	529	797	1857	1381	966	544	630	945	505	752	810	714	1166	966	1043	635	1956	413	1078	1509	901	422	1200	1366	1320	404	348	534	961	507	1769	1129	418	364
ENSG00000006757.12_PNPLA4	ENST00000381042.9_PNPLA4-201,ENST00000442940.1_PNPLA4-202,ENST00000444736.5_PNPLA4-203,ENST00000537427.5_PNPLA4-204	155	168	232	184	184	323	230	195	319	147	383	358	201	251	182	119	341	304	380	279	341	163	221	184	302	167	214	248	233	176	368	48	218	318	79	179	308	272	178	145	66	158	151	305	338	202	247	133
ENSG00000006788.14_MYH13	ENST00000252172.9_MYH13-201,ENST00000418404.8_MYH13-202,ENST00000621918.1_MYH13-203	0	0	0	0	2	0	0	0	0	0	0	0	0	0	1	0	0	0	1	0	0	0	0	0	0	0	0	0	0	0	0	0	0	0	0	0	0	0	0	0	0	0	0	0	0	0	0	0
ENSG00000006831.10_ADIPOR2	ENST00000357103.5_ADIPOR2-201,ENST00000535774.1_ADIPOR2-202,ENST00000537190.1_ADIPOR2-203,ENST00000537545.1_ADIPOR2-204,ENST00000540974.1_ADIPOR2-205,ENST00000543456.1_ADIPOR2-206,ENST00000544470.1_ADIPOR2-207	1279	877	896	486	967	723	802	852	1023	584	1036	933	666	623	866	897	1223	1169	524	826	960	1147	1095	1162	1083	717	1311	930	1073	794	1425	446	1182	977	1104	775	1820	1267	1590	701	488	857	1019	693	1423	1351	797	634
ENSG00000006837.12_CDKL3	ENST00000265334.9_CDKL3-201,ENST00000518990.5_CDKL3-202,ENST00000519312.5_CDKL3-203,ENST00000520592.1_CDKL3-204,ENST00000520693.5_CDKL3-205,ENST00000521118.5_CDKL3-206,ENST00000521755.1_CDKL3-207,ENST00000522501.1_CDKL3-208,ENST00000523054.5_CDKL3-209,ENST00000523832.1_CDKL3-210	23	0	3	7	9	3	8	25	26	0	5	6	3	5	12	12	5	4	10	9	11	10	17	5	9	5	0	8	14	23	13	0	47	6	0	13	9	5	12	5	2	4	8	12	7	4	16	3
ENSG00000007001.13_UPP2	ENST00000005756.5_UPP2-201,ENST00000460456.1_UPP2-202,ENST00000489438.1_UPP2-203,ENST00000605860.5_UPP2-204	0	0	0	1	3	1	1	1	2	1	2	0	0	0	0	0	2	0	0	0	1	0	0	0	4	0	0	0	3	0	4	0	0	2	0	1	13	1	0	0	0	0	0	1	3	3	3	1
ENSG00000007038.11_PRSS21	ENST00000005995.8_PRSS21-201,ENST00000450020.7_PRSS21-202,ENST00000570594.5_PRSS21-203,ENST00000570629.5_PRSS21-204,ENST00000571141.1_PRSS21-205,ENST00000574265.1_PRSS21-206,ENST00000574813.5_PRSS21-207,ENST00000575199.1_PRSS21-208,ENST00000575739.1_PRSS21-209,ENST00000577043.1_PRSS21-210	83	3	8	3	2	0	6	11	103	4	0	3	2	2	3	69	0	2	0	2	0	7	0	97	134	7	3	10	1	84	1	1	128	2	55	2	87	5	119	6	7	2	9	0	0	5	65	0
ENSG00000007047.16_MARK4	ENST00000262891.9_MARK4-201,ENST00000300843.8_MARK4-202,ENST00000587566.5_MARK4-203,ENST00000588533.5_MARK4-204,ENST00000588621.5_MARK4-205,ENST00000590897.1_MARK4-206,ENST00000590909.1_MARK4-207,ENST00000592207.5_MARK4-208,ENST00000592762.5_MARK4-209	1040	785	937	757	897	570	795	740	794	530	794	774	509	801	833	925	784	814	499	934	1090	1344	947	1077	903	783	1574	962	736	642	971	534	798	770	1135	832	1226	1358	1330	614	412	858	1405	844	768	1393	664	640
ENSG00000007062.12_PROM1	ENST00000447510.7_PROM1-201,ENST00000502501.1_PROM1-202,ENST00000502943.1_PROM1-203,ENST00000503884.5_PROM1-204,ENST00000504842.5_PROM1-205,ENST00000505450.5_PROM1-206,ENST00000508167.5_PROM1-207,ENST00000508322.1_PROM1-208,ENST00000508940.1_PROM1-209,ENST00000510224.5_PROM1-210,ENST00000511153.5_PROM1-211,ENST00000511270.1_PROM1-212,ENST00000512304.2_PROM1-213,ENST00000513108.1_PROM1-214,ENST000…	1373	561	642	100	1917	804	938	765	904	139	1175	847	1147	236	560	1083	2040	1257	649	237	328	1281	569	755	983	576	1267	809	851	543	2766	491	1919	1778	1208	453	1641	1141	3109	444	420	663	1277	216	2321	1534	515	418
ENSG00000007080.11_CCDC124	ENST00000445755.7_CCDC124-201,ENST00000596123.1_CCDC124-202,ENST00000597436.5_CCDC124-203,ENST00000602080.1_CCDC124-204	718	462	864	487	604	719	564	588	1080	492	807	889	397	737	596	787	661	609	887	757	958	738	654	940	1461	633	671	903	553	863	655	266	619	576	783	368	1074	990	404	359	334	370	539	814	637	824	932	365
ENSG00000007129.18_CEACAM21	ENST00000187608.13_CEACAM21-201,ENST00000401445.4_CEACAM21-202,ENST00000407170.6_CEACAM21-203,ENST00000457737.5_CEACAM21-204,ENST00000482870.6_CEACAM21-205,ENST00000618577.4_CEACAM21-206,ENST00000632983.1_CEACAM21-207	0	0	0	0	2	0	0	0	0	0	0	0	0	0	0	0	0	0	3	0	0	1	0	0	0	0	1	2	0	0	3	1	0	0	0	0	0	0	0	0	3	0	4	0	0	3	0	0
ENSG00000007168.14_PAFAH1B1	ENST00000397193.7_PAFAH1B1-201,ENST00000397195.10_PAFAH1B1-202,ENST00000570400.1_PAFAH1B1-203,ENST00000571289.1_PAFAH1B1-204,ENST00000571495.2_PAFAH1B1-205,ENST00000572915.6_PAFAH1B1-206,ENST00000574213.1_PAFAH1B1-207,ENST00000574468.1_PAFAH1B1-208,ENST00000574816.5_PAFAH1B1-209,ENST00000575477.5_PAFAH1B1-210,ENST00000576586.5_PAFAH1B1-211,ENST00000609078.1_PAFAH1B1-212,ENST00000610190.2_PAFAH1B1…	2654	1687	2486	1155	3202	1787	2666	2162	2435	1366	3203	2439	1534	1760	1657	2191	3084	3037	1269	1970	2426	2835	1932	2556	3104	1998	3389	2566	2282	1792	3569	1137	2308	2390	2368	1496	4723	4048	3571	1375	1189	2116	2694	1840	3138	3765	1563	1277
ENSG00000007171.18_NOS2	ENST00000313735.11_NOS2-201,ENST00000621962.1_NOS2-202,ENST00000646938.1_NOS2-203	0	0	2	0	1	0	0	0	0	0	0	0	0	0	0	0	0	0	0	1	0	1	0	8	0	0	1	0	0	0	0	0	0	0	39	1	2	0	0	0	0	0	2	0	0	4	0	0
ENSG00000007174.18_DNAH9	ENST00000262442.9_DNAH9-201,ENST00000396001.6_DNAH9-202,ENST00000454412.6_DNAH9-203,ENST00000578834.1_DNAH9-204,ENST00000579406.1_DNAH9-205,ENST00000579602.1_DNAH9-206,ENST00000579703.1_DNAH9-207,ENST00000579813.1_DNAH9-208,ENST00000579828.5_DNAH9-209,ENST00000580255.1_DNAH9-210,ENST00000581682.1_DNAH9-211,ENST00000583192.1_DNAH9-212,ENST00000584663.1_DNAH9-213,ENST00000585197.1_DNAH9-214,ENST000…	13	1	2	4	26	1	7	35	16	0	2	5	1	0	0	0	18	11	1	1	3	9	6	0	0	0	5	17	2	0	5	5	8	7	0	1	8	8	23	3	6	2	8	0	7	34	12	1
ENSG00000007202.15_KIAA0100	ENST00000389003.7_KIAA0100-201,ENST00000528896.7_KIAA0100-202,ENST00000544884.5_KIAA0100-203,ENST00000577261.1_KIAA0100-204,ENST00000577417.5_KIAA0100-205,ENST00000577580.1_KIAA0100-206,ENST00000579253.1_KIAA0100-207,ENST00000579924.6_KIAA0100-208,ENST00000580395.1_KIAA0100-209,ENST00000580882.5_KIAA0100-210,ENST00000581064.1_KIAA0100-211,ENST00000581267.1_KIAA0100-212,ENST00000582417.1_KIAA0100-…	5977	4260	6877	3626	6230	5103	8067	5862	8332	3627	7445	7233	3605	5402	4271	4466	6416	5359	4517	6138	7242	6535	5109	6884	9012	5842	7755	7549	4597	5254	7472	2632	5350	5579	6327	4056	11483	10696	9478	3475	2393	4362	6641	5822	6122	7792	5508	3166
ENSG00000007216.16_SLC13A2	ENST00000314669.10_SLC13A2-201,ENST00000444914.7_SLC13A2-202,ENST00000459818.2_SLC13A2-203,ENST00000541739.6_SLC13A2-204,ENST00000577903.5_SLC13A2-205,ENST00000579281.5_SLC13A2-206	0	0	0	0	2	0	0	0	0	1	0	2	1	0	0	0	3	2	0	0	0	0	0	0	0	0	0	0	2	0	0	0	0	1	0	0	0	0	0	0	0	0	1	0	0	0	4	0
ENSG00000007237.19_GAS7	ENST00000323816.8_GAS7-201,ENST00000396115.6_GAS7-202,ENST00000432992.7_GAS7-203,ENST00000437099.6_GAS7-204,ENST00000542249.5_GAS7-205,ENST00000578456.1_GAS7-206,ENST00000578599.5_GAS7-207,ENST00000578655.1_GAS7-208,ENST00000579140.5_GAS7-209,ENST00000579158.5_GAS7-210,ENST00000580043.1_GAS7-211,ENST00000580811.5_GAS7-212,ENST00000580865.5_GAS7-213,ENST00000581112.5_GAS7-214,ENST00000581871.5_GAS…	70	44	1	5	60	5	6	10	33	9	9	13	12	22	60	49	27	29	3	14	20	30	74	11	26	3	32	7	19	7	36	18	51	21	15	40	51	4	139	23	11	74	37	9	28	43	14	47
ENSG00000007255.10_TRAPPC6A	ENST00000006275.8_TRAPPC6A-201,ENST00000585934.1_TRAPPC6A-202,ENST00000587818.1_TRAPPC6A-203,ENST00000588062.5_TRAPPC6A-204,ENST00000592647.1_TRAPPC6A-205	84	32	47	24	48	39	34	43	122	25	53	49	68	26	47	61	67	50	74	23	33	54	65	62	79	49	67	54	44	27	66	28	119	79	76	42	47	52	101	29	27	20	43	36	51	40	22	31
ENSG00000007264.15_MATK	ENST00000310132.11_MATK-201,ENST00000395040.6_MATK-202,ENST00000395045.6_MATK-203,ENST00000585778.5_MATK-204,ENST00000587180.1_MATK-205,ENST00000588983.5_MATK-206,ENST00000590028.5_MATK-207,ENST00000590493.5_MATK-208,ENST00000590821.1_MATK-209,ENST00000590849.1_MATK-210,ENST00000590980.1_MATK-211,ENST00000591059.1_MATK-212,ENST00000592300.1_MATK-213,ENST00000592612.1_MATK-214,ENST00000619596.4_MA…	0	0	0	0	0	0	1	0	0	0	0	0	0	0	0	0	0	0	0	0	0	0	0	0	0	0	0	1	0	0	0	0	0	0	0	0	11	1	0	0	0	0	0	2	0	0	1	0
ENSG00000007306.15_CEACAM7	ENST00000006724.7_CEACAM7-201,ENST00000401731.6_CEACAM7-202,ENST00000599715.1_CEACAM7-203,ENST00000602225.1_CEACAM7-204	65	10	26	3	21	10	20	33	24	3	27	31	24	5	18	79	40	42	9	2	1	37	18	65	30	14	35	32	29	23	34	16	90	15	33	10	42	55	56	11	8	7	27	1	39	45	5	2
ENSG00000007312.13_CD79B	ENST00000006750.8_CD79B-201,ENST00000349817.2_CD79B-202,ENST00000392795.7_CD79B-203,ENST00000558969.1_CD79B-204,ENST00000559358.1_CD79B-205,ENST00000583260.1_CD79B-206	0	0	0	0	5	0	0	0	0	0	0	0	0	0	0	0	0	0	0	0	0	0	0	0	0	0	0	0	0	0	0	0	2	0	0	0	0	0	7	0	0	0	0	0	0	0	0	0
ENSG00000007314.12_SCN4A	ENST00000435607.3_SCN4A-201,ENST00000581514.1_SCN4A-202,ENST00000584310.1_SCN4A-203	0	0	0	0	8	0	0	0	0	0	0	0	0	0	0	0	0	0	0	0	0	0	0	0	0	0	0	0	0	0	3	0	0	0	0	0	0	0	0	0	0	0	0	0	0	3	1	0
ENSG00000007341.19_ST7L	ENST00000343210.11_ST7L-201,ENST00000358039.9_ST7L-202,ENST00000360743.8_ST7L-203,ENST00000361846.7_ST7L-204,ENST00000369664.1_ST7L-205,ENST00000369666.5_ST7L-206,ENST00000369669.5_ST7L-207,ENST00000418497.5_ST7L-208,ENST00000459630.5_ST7L-209,ENST00000463235.5_ST7L-210,ENST00000466360.5_ST7L-211,ENST00000467335.5_ST7L-212,ENST00000470519.5_ST7L-213,ENST00000470683.1_ST7L-214,ENST00000473206.5_ST…	227	73	247	74	238	133	264	256	310	93	240	216	78	102	93	169	157	162	129	123	110	167	105	267	345	201	223	260	156	187	199	81	151	139	231	75	576	434	292	64	80	110	197	90	175	248	164	60
ENSG00000007350.17_TKTL1	ENST00000369912.2_TKTL1-201,ENST00000369915.8_TKTL1-202,ENST00000426203.5_TKTL1-203,ENST00000426989.5_TKTL1-204,ENST00000439635.5_TKTL1-205,ENST00000463884.1_TKTL1-206,ENST00000465168.1_TKTL1-207,ENST00000482044.1_TKTL1-208	0	0	0	0	2	0	0	0	0	0	0	0	0	0	0	0	0	0	0	0	0	0	0	0	0	0	0	0	0	0	0	0	0	0	0	0	2	0	0	0	0	0	0	0	0	0	0	0
ENSG00000007372.25_PAX6	ENST00000241001.13_PAX6-201,ENST00000379107.7_PAX6-202,ENST00000379109.7_PAX6-203,ENST00000379111.7_PAX6-204,ENST00000379115.9_PAX6-205,ENST00000379123.10_PAX6-206,ENST00000379129.7_PAX6-207,ENST00000379132.8_PAX6-208,ENST00000419022.6_PAX6-209,ENST00000423822.7_PAX6-210,ENST00000438681.6_PAX6-211,ENST00000455099.6_PAX6-212,ENST00000464174.6_PAX6-213,ENST00000470027.7_PAX6-214,ENST00000471303.6_P…	0	0	0	0	25	0	1	4	0	0	0	1	0	0	0	2	0	1	0	2	0	1	0	0	0	0	0	0	0	0	0	0	0	0	12	0	2	0	0	1	0	0	0	0	0	0	8	0
ENSG00000007376.8_RPUSD1	ENST00000007264.7_RPUSD1-201,ENST00000561734.5_RPUSD1-202,ENST00000562070.1_RPUSD1-203,ENST00000563560.1_RPUSD1-204,ENST00000565377.1_RPUSD1-205,ENST00000565503.5_RPUSD1-206,ENST00000565809.5_RPUSD1-207,ENST00000567114.5_RPUSD1-208,ENST00000567283.5_RPUSD1-209,ENST00000569601.5_RPUSD1-210	611	397	435	280	451	283	325	377	663	364	401	463	216	492	471	541	326	418	400	466	624	456	532	644	659	389	526	422	319	528	334	189	461	260	693	348	756	574	352	271	180	362	385	447	357	521	550	333
ENSG00000007384.15_RHBDF1	ENST00000262316.10_RHBDF1-201,ENST00000417043.5_RHBDF1-202,ENST00000419764.1_RHBDF1-203,ENST00000428730.5_RHBDF1-204,ENST00000448893.1_RHBDF1-205,ENST00000450643.5_RHBDF1-206,ENST00000472390.1_RHBDF1-207,ENST00000482904.1_RHBDF1-208,ENST00000486045.1_RHBDF1-209,ENST00000487201.1_RHBDF1-210,ENST00000493647.1_RHBDF1-211	828	448	694	250	712	366	626	617	744	418	525	586	352	416	558	729	538	726	388	354	494	932	540	507	665	608	1128	810	643	403	646	393	762	502	811	363	932	989	763	278	337	409	943	392	501	1220	435	347
ENSG00000007392.17_LUC7L	ENST00000293872.13_LUC7L-201,ENST00000337351.8_LUC7L-202,ENST00000397780.5_LUC7L-203,ENST00000397783.5_LUC7L-204,ENST00000418978.5_LUC7L-205,ENST00000419516.5_LUC7L-206,ENST00000426094.5_LUC7L-207,ENST00000428363.1_LUC7L-208,ENST00000429378.5_LUC7L-209,ENST00000430864.5_LUC7L-210,ENST00000442701.1_LUC7L-211,ENST00000443357.5_LUC7L-212,ENST00000464711.5_LUC7L-213,ENST00000467552.1_LUC7L-214,ENST00…	1027	442	668	348	779	380	522	961	860	399	620	605	354	519	443	955	733	717	503	602	695	699	559	779	879	519	731	715	652	798	748	218	792	509	904	414	1248	912	990	358	246	392	564	594	774	683	666	365
ENSG00000007402.12_CACNA2D2	ENST00000266039.7_CACNA2D2-201,ENST00000360963.7_CACNA2D2-202,ENST00000423994.6_CACNA2D2-203,ENST00000424201.7_CACNA2D2-204,ENST00000429770.5_CACNA2D2-205,ENST00000479441.1_CACNA2D2-206,ENST00000483620.1_CACNA2D2-207,ENST00000487413.1_CACNA2D2-208	5	2	11	2	14	3	7	8	1	1	4	5	2	1	4	9	2	6	2	0	2	6	5	0	5	5	10	5	2	2	3	3	6	4	0	6	18	9	34	5	0	3	14	1	10	13	11	2
ENSG00000007516.14_BAIAP3	ENST00000324385.9_BAIAP3-201,ENST00000397488.6_BAIAP3-202,ENST00000421665.6_BAIAP3-203,ENST00000426824.8_BAIAP3-204,ENST00000561602.1_BAIAP3-205,ENST00000561793.1_BAIAP3-206,ENST00000562208.5_BAIAP3-207,ENST00000564213.1_BAIAP3-208,ENST00000565665.5_BAIAP3-209,ENST00000566162.1_BAIAP3-210,ENST00000566389.1_BAIAP3-211,ENST00000567203.1_BAIAP3-212,ENST00000567825.3_BAIAP3-213,ENST00000568198.1_BAIA…	50	35	25	16	34	12	72	95	39	14	16	23	17	36	35	72	42	25	17	35	10	54	30	34	65	34	39	60	21	69	33	13	56	27	155	24	68	29	62	18	21	28	55	22	24	63	26	30
ENSG00000007520.4_TSR3	ENST00000007390.3_TSR3-201,ENST00000566296.1_TSR3-202	1310	715	954	556	931	583	618	700	1340	759	813	1093	699	1084	848	1146	896	693	842	884	1161	951	1024	1295	1783	752	933	949	615	1109	706	316	1062	820	920	562	1369	1102	708	561	342	569	545	940	725	907	853	570
ENSG00000007541.17_PIGQ	ENST00000026218.9_PIGQ-201,ENST00000293874.2_PIGQ-202,ENST00000321878.10_PIGQ-203,ENST00000409527.6_PIGQ-204,ENST00000420990.6_PIGQ-205,ENST00000422307.6_PIGQ-206,ENST00000439574.1_PIGQ-207,ENST00000443147.5_PIGQ-208,ENST00000470411.2_PIGQ-209,ENST00000476438.1_PIGQ-210,ENST00000480424.6_PIGQ-211,ENST00000537901.1_PIGQ-212,ENST00000540241.1_PIGQ-213,ENST00000540548.1_PIGQ-214,ENST00000544860.1_PI…	762	541	534	393	605	549	636	904	1109	332	750	817	484	697	606	902	633	647	535	500	622	629	631	973	1356	492	769	681	514	471	741	234	772	673	741	486	1380	856	747	400	203	463	618	600	637	786	676	410
ENSG00000007545.16_CRAMP1	ENST00000293925.9_CRAMP1-201,ENST00000397412.8_CRAMP1-202,ENST00000415022.1_CRAMP1-203,ENST00000466562.5_CRAMP1-204,ENST00000467286.1_CRAMP1-205,ENST00000468839.1_CRAMP1-206,ENST00000492778.5_CRAMP1-207,ENST00000498594.5_CRAMP1-208,ENST00000674071.1_CRAMP1-209	1173	626	844	411	1185	556	727	1360	1040	419	862	750	464	549	732	1120	847	940	397	618	741	1260	749	924	1279	731	1374	874	752	650	1164	487	794	806	1988	774	1608	1180	1484	533	464	748	1292	608	1024	1363	727	565
ENSG00000007866.22_TEAD3	ENST00000338863.13_TEAD3-201,ENST00000402886.9_TEAD3-202,ENST00000639578.3_TEAD3-203	693	303	660	315	892	445	522	410	853	330	562	627	439	462	396	625	666	613	403	380	529	767	449	844	895	544	932	617	462	516	780	290	805	567	534	408	847	841	915	314	291	379	780	403	713	914	669	307
ENSG00000007908.16_SELE	ENST00000333360.12_SELE-201,ENST00000367774.1_SELE-202,ENST00000367775.5_SELE-203,ENST00000367776.5_SELE-204,ENST00000367777.5_SELE-205,ENST00000461085.1_SELE-206,ENST00000609271.1_SELE-207	0	0	0	0	4	0	2	2	0	0	0	0	0	3	0	3	0	0	5	0	3	1	0	18	0	2	0	6	0	0	0	0	0	0	5	0	0	5	1	1	0	0	0	1	0	0	0	0
ENSG00000007923.17_DNAJC11	ENST00000294401.11_DNAJC11-201,ENST00000377577.10_DNAJC11-202,ENST00000426784.1_DNAJC11-203,ENST00000451196.5_DNAJC11-204,ENST00000460594.5_DNAJC11-205,ENST00000465508.6_DNAJC11-206,ENST00000465911.1_DNAJC11-207,ENST00000469318.5_DNAJC11-208,ENST00000472414.2_DNAJC11-209,ENST00000473993.5_DNAJC11-210,ENST00000485073.5_DNAJC11-211,ENST00000685129.1_DNAJC11-212,ENST00000685360.1_DNAJC11-213,ENST000…	1573	879	1531	805	1536	992	1310	1701	2010	1185	1568	1560	775	1488	910	1742	1214	1070	994	1469	1873	1187	1022	1948	2464	1313	1260	1603	911	1746	1241	439	1064	975	1381	818	3009	2113	1373	720	393	939	1064	1353	1179	1384	1396	667
ENSG00000007933.13_FMO3	ENST00000367755.9_FMO3-201,ENST00000472784.5_FMO3-202,ENST00000478457.1_FMO3-203,ENST00000479749.1_FMO3-204,ENST00000530212.5_FMO3-205,ENST00000534514.1_FMO3-206	0	0	5	0	6	6	5	0	0	0	12	1	4	0	1	0	4	13	2	1	1	3	0	0	0	7	6	6	5	0	18	0	0	11	0	0	0	2	0	0	0	0	6	3	8	3	7	2
ENSG00000007944.15_MYLIP	ENST00000349606.4_MYLIP-201,ENST00000356840.8_MYLIP-202	461	247	382	132	873	204	351	316	377	116	313	349	369	151	271	480	715	375	119	185	170	484	260	389	234	268	518	425	276	227	684	143	579	603	591	202	600	635	743	200	165	265	394	153	662	521	288	174
ENSG00000007952.18_NOX1	ENST00000217885.5_NOX1-201,ENST00000372960.8_NOX1-202,ENST00000372964.5_NOX1-203,ENST00000372966.8_NOX1-204,ENST00000427768.5_NOX1-205	5	0	0	1	0	0	0	0	6	0	0	0	0	0	0	0	0	0	0	2	0	3	0	0	0	0	0	3	0	0	3	2	0	0	0	0	0	0	0	0	2	1	1	1	0	0	0	1
ENSG00000007968.7_E2F2	ENST00000361729.3_E2F2-201,ENST00000487237.1_E2F2-202	39	16	21	49	29	149	50	177	146	36	74	80	102	58	10	17	126	12	139	41	81	0	20	128	373	9	1	22	2	191	130	1	59	122	0	95	263	26	26	100	1	26	7	36	96	0	127	11
ENSG00000008018.9_PSMB1	ENST00000262193.7_PSMB1-201,ENST00000462957.1_PSMB1-202	1305	1140	1145	754	1051	818	824	810	1280	982	1295	1349	692	1106	1235	1094	1089	1218	1276	1260	1365	1151	1520	1321	1427	754	1204	1214	1089	883	1223	402	1112	881	967	742	1653	1539	938	843	522	992	734	1313	994	1484	1021	875
ENSG00000008056.14_SYN1	ENST00000295987.13_SYN1-201,ENST00000340666.5_SYN1-202,ENST00000638337.1_SYN1-203,ENST00000639776.1_SYN1-204,ENST00000640721.1_SYN1-205	13	5	0	2	6	1	4	3	18	1	0	2	3	1	5	1	2	2	2	2	1	0	4	10	6	2	4	0	0	0	13	0	11	6	8	2	21	4	52	4	1	2	0	2	3	3	17	1
ENSG00000008083.14_JARID2	ENST00000341776.7_JARID2-201,ENST00000397311.4_JARID2-202,ENST00000474854.1_JARID2-203	1404	1851	734	1057	1283	579	824	765	982	956	742	799	564	1180	2165	1165	1201	914	350	1327	1623	1346	2220	546	1018	614	1456	741	805	594	1116	507	1261	971	1586	1966	1088	1106	1338	1577	409	2111	1505	1323	1212	1354	548	1514
ENSG00000008086.13_CDKL5	ENST00000379989.6_CDKL5-201,ENST00000379996.7_CDKL5-202,ENST00000463994.4_CDKL5-203,ENST00000623364.3_CDKL5-204,ENST00000623535.2_CDKL5-205,ENST00000623610.1_CDKL5-206,ENST00000624700.3_CDKL5-207,ENST00000624953.1_CDKL5-208,ENST00000635828.1_CDKL5-209,ENST00000636046.1_CDKL5-210,ENST00000637881.1_CDKL5-211,ENST00000673617.1_CDKL5-212,ENST00000674046.1_CDKL5-213	404	155	286	101	468	225	486	218	152	74	313	246	211	155	153	239	330	309	52	168	149	656	203	165	245	248	830	390	300	145	430	293	327	312	320	172	366	483	498	171	280	160	814	138	343	849	140	100
ENSG00000008118.10_CAMK1G	ENST00000009105.5_CAMK1G-201,ENST00000361322.3_CAMK1G-202,ENST00000423146.5_CAMK1G-203,ENST00000494990.1_CAMK1G-204,ENST00000651530.1_CAMK1G-205	13	4	1	0	2	0	1	17	18	3	0	4	1	1	3	10	14	12	0	5	2	2	2	1	0	0	0	2	1	2	2	0	11	1	22	4	11	0	9	5	0	11	1	0	15	1	3	2
ENSG00000008128.23_CDK11A	ENST00000356200.7_CDK11A-201,ENST00000356937.7_CDK11A-202,ENST00000357760.6_CDK11A-203,ENST00000358779.9_CDK11A-204,ENST00000378633.5_CDK11A-205,ENST00000378638.6_CDK11A-206,ENST00000401096.2_CDK11A-207,ENST00000404249.8_CDK11A-208,ENST00000460465.5_CDK11A-209,ENST00000463652.5_CDK11A-210,ENST00000464748.1_CDK11A-211,ENST00000468397.1_CDK11A-212,ENST00000468800.5_CDK11A-213,ENST00000474916.1_CDK1…	421	184	586	164	604	322	509	572	606	127	394	360	216	341	214	449	309	277	265	276	442	514	196	300	661	534	522	559	255	268	334	194	436	263	522	170	761	797	278	129	201	203	533	287	312	447	467	155
ENSG00000008130.15_NADK	ENST00000341426.9_NADK-201,ENST00000341991.7_NADK-202,ENST00000342348.9_NADK-203,ENST00000378625.5_NADK-204,ENST00000460602.5_NADK-205,ENST00000464373.1_NADK-206,ENST00000469045.5_NADK-207,ENST00000477235.5_NADK-208,ENST00000480499.5_NADK-209,ENST00000480542.1_NADK-210,ENST00000489538.1_NADK-211,ENST00000492768.5_NADK-212,ENST00000492845.6_NADK-213,ENST00000497186.5_NADK-214,ENST00000497615.1_NAD…	1812	778	2983	788	1495	1284	1730	1872	3020	1302	2352	2545	956	1218	852	1824	1274	1670	1385	1106	1469	1676	1065	2583	2998	2358	1638	2925	1344	1456	1451	544	1160	1234	1634	734	3178	3805	1135	609	652	779	1335	1098	1231	1765	1668	620
ENSG00000008196.13_TFAP2B	ENST00000344788.7_TFAP2B-201,ENST00000393655.4_TFAP2B-202,ENST00000489228.1_TFAP2B-203	0	0	0	0	12	0	0	0	0	0	3	0	0	0	0	0	0	1	0	0	0	0	0	0	1	0	1	0	0	0	6	0	0	0	28	0	0	0	0	0	0	0	0	0	3	0	5	0
ENSG00000008197.5_TFAP2D	ENST00000008391.4_TFAP2D-201,ENST00000492804.1_TFAP2D-202	0	0	0	0	3	0	0	0	0	0	0	0	0	0	0	0	0	0	0	0	0	0	0	0	0	0	0	0	0	0	0	0	0	0	0	0	0	0	0	0	0	0	0	0	0	0	9	0
ENSG00000008226.20_DLEC1	ENST00000308059.11_DLEC1-201,ENST00000346219.7_DLEC1-202,ENST00000440294.6_DLEC1-203,ENST00000447130.1_DLEC1-204,ENST00000469151.1_DLEC1-205,ENST00000477260.1_DLEC1-206,ENST00000478428.1_DLEC1-207	16	22	4	6	21	20	8	54	25	1	10	6	2	18	17	8	6	12	14	0	6	1	12	1	8	5	8	7	14	31	13	0	17	10	11	5	27	3	2	5	6	7	6	17	15	2	28	15
ENSG00000008256.16_CYTH3	ENST00000350796.8_CYTH3-201,ENST00000396741.3_CYTH3-202,ENST00000461891.5_CYTH3-203,ENST00000465320.1_CYTH3-204,ENST00000466543.1_CYTH3-205,ENST00000478541.1_CYTH3-206,ENST00000481329.1_CYTH3-207,ENST00000482460.1_CYTH3-208,ENST00000488964.5_CYTH3-209,ENST00000491641.5_CYTH3-210,ENST00000495176.5_CYTH3-211	625	265	557	195	602	299	514	398	541	264	410	375	209	364	325	472	379	440	247	358	430	713	328	512	413	481	811	676	389	294	415	336	345	321	552	275	844	819	424	179	289	287	732	311	375	912	326	214
ENSG00000008277.15_ADAM22	ENST00000265727.11_ADAM22-201,ENST00000398201.8_ADAM22-202,ENST00000398203.8_ADAM22-203,ENST00000398204.8_ADAM22-204,ENST00000398209.7_ADAM22-205,ENST00000412441.5_ADAM22-206,ENST00000413139.2_ADAM22-207,ENST00000426930.5_ADAM22-208,ENST00000439864.5_ADAM22-209,ENST00000476330.1_ADAM22-210,ENST00000478920.1_ADAM22-211,ENST00000682337.1_ADAM22-212,ENST00000683525.1_ADAM22-213,ENST00000684002.1_ADA…	46	17	42	20	73	53	76	108	9	9	76	42	37	33	21	32	117	59	28	31	43	89	20	60	39	42	97	48	33	22	81	17	73	51	29	14	79	77	45	14	18	17	55	25	78	98	40	13
ENSG00000008282.9_SYPL1	ENST00000011473.6_SYPL1-201,ENST00000455385.7_SYPL1-202,ENST00000460770.1_SYPL1-203,ENST00000464029.5_SYPL1-204,ENST00000470347.1_SYPL1-205,ENST00000483448.1_SYPL1-206,ENST00000634737.1_SYPL1-207	1195	1962	1316	1035	1230	1064	1471	842	1175	1151	1887	1415	864	1339	2080	842	1520	1439	1083	1881	1946	1440	2421	1257	1530	947	1590	1448	1279	931	1944	594	1037	1184	795	1384	2353	2016	1468	1400	619	2385	1259	1839	1663	1824	841	1360
ENSG00000008283.16_CYB561	ENST00000360793.8_CYB561-201,ENST00000392975.6_CYB561-202,ENST00000392976.5_CYB561-203,ENST00000448884.6_CYB561-204,ENST00000542042.5_CYB561-205,ENST00000577368.5_CYB561-206,ENST00000577989.5_CYB561-207,ENST00000578016.1_CYB561-208,ENST00000578072.1_CYB561-209,ENST00000580592.1_CYB561-210,ENST00000580691.5_CYB561-211,ENST00000581163.5_CYB561-212,ENST00000581573.5_CYB561-213,ENST00000582034.5_CYB5…	1496	1028	1740	819	2159	1363	1862	1264	1654	942	1710	1844	1351	1159	1264	1281	1708	1461	1404	1143	1251	2036	1361	1535	2020	1386	2332	1811	1169	1414	2165	755	1694	1657	1256	1055	2074	2440	1811	904	825	1052	1631	1163	1742	2104	1035	881
ENSG00000008294.22_SPAG9	ENST00000262013.12_SPAG9-201,ENST00000357122.8_SPAG9-202,ENST00000502329.1_SPAG9-203,ENST00000505173.5_SPAG9-204,ENST00000505279.5_SPAG9-205,ENST00000506483.1_SPAG9-206,ENST00000506500.1_SPAG9-207,ENST00000509724.1_SPAG9-208,ENST00000510283.5_SPAG9-209,ENST00000510855.1_SPAG9-210,ENST00000511312.2_SPAG9-211,ENST00000511795.1_SPAG9-212,ENST00000511987.5_SPAG9-213,ENST00000513547.5_SPAG9-214,ENST00…	3728	1926	2268	911	2542	1108	1767	2072	2524	1077	1805	1546	1056	1443	2155	3024	2137	2774	768	1629	1823	3587	2203	2147	2601	2037	3919	2487	2272	1662	2494	1398	2442	1497	4297	1823	4200	3596	3683	1589	1265	2426	3481	1421	2363	4183	1306	1534
ENSG00000008300.17_CELSR3	ENST00000164024.5_CELSR3-201,ENST00000461362.5_CELSR3-202,ENST00000470999.1_CELSR3-203,ENST00000498057.1_CELSR3-204	97	18	31	58	52	41	39	259	179	7	41	69	41	42	18	108	92	33	28	15	45	32	20	25	139	28	23	42	36	59	97	14	65	63	59	45	276	66	75	13	23	30	33	33	100	50	136	26
ENSG00000008311.16_AASS	ENST00000358954.6_AASS-201,ENST00000393376.5_AASS-202,ENST00000417368.7_AASS-203,ENST00000426162.1_AASS-204,ENST00000431170.5_AASS-205,ENST00000460376.5_AASS-206,ENST00000473553.5_AASS-207,ENST00000679402.1_AASS-208,ENST00000679419.1_AASS-209,ENST00000679511.1_AASS-210,ENST00000679579.1_AASS-211,ENST00000679659.1_AASS-212,ENST00000679721.1_AASS-213,ENST00000679764.1_AASS-214,ENST00000679818.1_AAS…	201	139	202	100	400	194	381	207	291	62	242	178	174	133	157	182	284	210	98	176	174	308	177	145	287	172	328	184	145	191	312	125	216	221	189	153	388	319	280	132	101	185	280	140	326	384	235	105
ENSG00000008323.16_PLEKHG6	ENST00000011684.11_PLEKHG6-201,ENST00000304581.8_PLEKHG6-202,ENST00000396988.7_PLEKHG6-203,ENST00000449001.6_PLEKHG6-204,ENST00000535616.1_PLEKHG6-205,ENST00000536531.5_PLEKHG6-206,ENST00000538208.1_PLEKHG6-207,ENST00000543000.1_PLEKHG6-208,ENST00000544743.1_PLEKHG6-209,ENST00000684764.1_PLEKHG6-210	549	238	388	225	561	250	246	365	413	201	296	313	337	312	262	400	511	335	272	263	383	414	247	488	459	324	418	355	278	283	693	154	834	488	372	340	629	520	647	292	150	201	407	306	592	437	283	157
ENSG00000008324.12_SS18L2	ENST00000011691.6_SS18L2-201,ENST00000447630.5_SS18L2-202,ENST00000474941.1_SS18L2-203	145	102	117	98	116	105	105	107	107	73	156	168	97	92	137	122	118	141	149	140	144	151	148	82	134	80	123	146	102	105	162	43	122	123	151	90	228	178	157	91	64	123	107	129	162	167	87	71
ENSG00000008382.16_MPND	ENST00000262966.12_MPND-201,ENST00000359935.8_MPND-202,ENST00000594162.1_MPND-203,ENST00000594716.5_MPND-204,ENST00000596722.5_MPND-205,ENST00000597036.5_MPND-206,ENST00000599840.6_MPND-207,ENST00000601877.1_MPND-208	360	241	324	183	337	280	331	320	490	114	311	341	283	215	261	458	416	376	391	233	316	392	309	508	360	249	397	263	349	286	430	140	378	441	200	184	494	429	356	167	137	160	319	208	367	427	350	158
ENSG00000008394.13_MGST1	ENST00000010404.6_MGST1-201,ENST00000359720.3_MGST1-202,ENST00000396207.1_MGST1-203,ENST00000396209.5_MGST1-204,ENST00000396210.8_MGST1-205,ENST00000534835.5_MGST1-206,ENST00000535309.5_MGST1-207,ENST00000535624.1_MGST1-208,ENST00000536371.5_MGST1-209,ENST00000537878.5_MGST1-210,ENST00000538857.1_MGST1-211,ENST00000538885.5_MGST1-212,ENST00000539036.5_MGST1-213,ENST00000539708.5_MGST1-214,ENST000…	3416	1898	6480	1090	7238	3597	6975	2815	4278	1093	5218	4261	2706	2018	1882	3575	4782	4812	4850	2527	2717	7073	2214	3472	4657	4678	7236	6899	3653	2974	5588	2751	3377	3895	2749	1423	5889	9449	3961	1423	3109	1793	5111	2467	4651	8674	3627	1317
ENSG00000008405.12_CRY1	ENST00000008527.10_CRY1-201,ENST00000546722.1_CRY1-202,ENST00000549356.1_CRY1-203,ENST00000550633.1_CRY1-204,ENST00000552790.5_CRY1-205	567	446	262	111	920	207	256	394	433	125	283	267	366	217	510	395	847	505	189	229	288	689	502	219	377	269	721	327	367	227	991	244	1173	591	569	513	634	417	1626	469	192	549	605	219	835	722	301	349
ENSG00000008438.5_PGLYRP1	ENST00000008938.5_PGLYRP1-201	0	0	0	0	1	0	0	0	1	0	0	0	0	0	0	0	0	0	0	1	0	0	0	0	0	0	0	0	1	0	0	0	0	0	0	3	6	0	0	0	0	0	0	0	0	0	0	0
ENSG00000008441.19_NFIX	ENST00000358552.8_NFIX-201,ENST00000360105.8_NFIX-202,ENST00000397661.6_NFIX-203,ENST00000585382.5_NFIX-204,ENST00000585575.5_NFIX-205,ENST00000586797.5_NFIX-206,ENST00000586873.1_NFIX-207,ENST00000587260.1_NFIX-208,ENST00000587760.5_NFIX-209,ENST00000588228.5_NFIX-210,ENST00000588680.1_NFIX-211,ENST00000590027.1_NFIX-212,ENST00000591028.1_NFIX-213,ENST00000592199.6_NFIX-214,ENST00000622520.2_NFI…	931	350	1008	273	1163	497	1113	738	1033	370	721	702	378	393	485	754	396	489	263	462	481	1443	490	1112	1172	938	1689	1143	504	744	633	539	693	467	790	391	1515	1582	1120	308	481	548	1577	452	514	1456	688	393
ENSG00000008513.16_ST3GAL1	ENST00000399640.3_ST3GAL1-201,ENST00000517668.5_ST3GAL1-202,ENST00000518298.5_ST3GAL1-203,ENST00000519435.5_ST3GAL1-204,ENST00000519924.5_ST3GAL1-205,ENST00000520020.5_ST3GAL1-206,ENST00000521180.5_ST3GAL1-207,ENST00000521627.1_ST3GAL1-208,ENST00000522204.1_ST3GAL1-209,ENST00000522285.1_ST3GAL1-210,ENST00000522652.6_ST3GAL1-211,ENST00000522873.1_ST3GAL1-212,ENST00000523634.1_ST3GAL1-213,ENST00000…	2484	1740	1306	755	3226	989	1664	1506	1757	1017	1457	1373	1321	1239	1773	2048	2765	1485	776	1292	1535	2436	1816	1883	2115	1083	2865	1475	1106	1118	3011	945	4446	2080	2898	2692	2594	2067	5914	2162	853	1976	2649	1079	3250	2548	1149	1336
ENSG00000008516.18_MMP25	ENST00000336577.9_MMP25-201,ENST00000570755.1_MMP25-202,ENST00000575441.1_MMP25-203,ENST00000612971.2_MMP25-204	12	3	8	0	15	6	2	38	34	0	2	12	7	7	4	13	27	6	3	3	0	15	3	24	18	8	2	5	6	0	13	3	21	9	23	0	14	3	0	5	1	4	7	5	18	2	1	4
ENSG00000008517.19_IL32	ENST00000008180.13_IL32-201,ENST00000325568.9_IL32-202,ENST00000382213.7_IL32-203,ENST00000396887.7_IL32-204,ENST00000396890.6_IL32-205,ENST00000440815.7_IL32-206,ENST00000444393.7_IL32-207,ENST00000525003.1_IL32-208,ENST00000525228.5_IL32-209,ENST00000525377.6_IL32-210,ENST00000525643.7_IL32-211,ENST00000526464.6_IL32-212,ENST00000528163.6_IL32-213,ENST00000528652.2_IL32-214,ENST00000529550.5_IL…	234	15	103	36	43	24	100	124	121	9	65	48	22	20	22	278	26	54	50	20	29	90	32	183	128	67	74	99	43	86	38	20	270	26	218	16	138	114	282	15	35	18	57	34	34	76	82	11
ENSG00000008710.20_PKD1	ENST00000262304.9_PKD1-201,ENST00000415938.7_PKD1-202,ENST00000423118.5_PKD1-203,ENST00000468674.5_PKD1-204,ENST00000469241.2_PKD1-205,ENST00000469851.1_PKD1-206,ENST00000471603.6_PKD1-207,ENST00000472577.1_PKD1-208,ENST00000472659.1_PKD1-209,ENST00000473780.2_PKD1-210,ENST00000474088.1_PKD1-211,ENST00000475889.1_PKD1-212,ENST00000480227.5_PKD1-213,ENST00000483024.1_PKD1-214,ENST00000483558.5_PKD…	2392	1229	1495	759	1077	989	1277	3592	3048	824	1406	1491	1081	1418	1259	2702	1489	1385	809	1014	1252	1736	1323	2753	2891	1318	2188	1646	1326	1691	1796	708	3099	1511	3664	1366	3698	2184	2617	796	654	1071	2088	1052	1688	1863	1849	1035
ENSG00000008735.14_MAPK8IP2	ENST00000008876.7_MAPK8IP2-201,ENST00000329492.6_MAPK8IP2-202	30	21	38	3	54	9	47	54	23	4	16	17	8	6	20	35	17	13	12	13	15	79	16	58	38	40	95	58	9	4	13	30	5	11	45	5	47	54	14	1	33	11	52	10	20	100	22	10
ENSG00000008838.21_MED24	ENST00000356271.7_MED24-201,ENST00000394126.5_MED24-202,ENST00000394127.6_MED24-203,ENST00000394128.7_MED24-204,ENST00000422942.6_MED24-205,ENST00000428757.6_MED24-206,ENST00000470126.1_MED24-207,ENST00000479829.5_MED24-208,ENST00000491466.5_MED24-209,ENST00000492176.2_MED24-210,ENST00000495586.1_MED24-211,ENST00000501516.7_MED24-212,ENST00000535071.6_MED24-213,ENST00000535508.6_MED24-214,ENST000…	1558	1010	1422	860	1166	1085	1419	1326	1982	823	1492	1437	880	1421	1264	1568	1162	993	892	1392	1851	1413	1270	1563	2383	1177	1573	1413	861	1503	1386	508	1790	1125	1532	905	2647	1806	1633	862	453	1064	1428	1385	1146	1475	1322	756
ENSG00000008853.18_RHOBTB2	ENST00000251822.7_RHOBTB2-201,ENST00000517528.1_RHOBTB2-202,ENST00000518534.1_RHOBTB2-203,ENST00000519210.1_RHOBTB2-204,ENST00000519685.5_RHOBTB2-205,ENST00000522948.5_RHOBTB2-206,ENST00000523918.1_RHOBTB2-207,ENST00000524077.5_RHOBTB2-208,ENST00000690180.1_RHOBTB2-209,ENST00000692529.1_RHOBTB2-210	852	195	1131	167	841	511	934	902	775	324	708	636	178	441	263	857	453	594	508	386	464	986	337	968	975	789	1033	1048	475	428	580	373	562	374	705	167	1279	1480	548	127	416	234	996	378	435	999	826	171
ENSG00000008869.12_HEATR5B	ENST00000233099.6_HEATR5B-201,ENST00000425467.5_HEATR5B-202,ENST00000467978.1_HEATR5B-203,ENST00000471051.1_HEATR5B-204,ENST00000478810.1_HEATR5B-205	781	284	892	288	817	512	915	797	823	351	965	672	363	384	252	554	715	599	287	444	639	690	320	742	918	772	864	1052	594	559	911	299	469	530	737	299	1458	1536	931	307	270	366	754	424	951	790	460	224
ENSG00000008952.17_SEC62	ENST00000337002.9_SEC62-201,ENST00000460513.5_SEC62-202,ENST00000461933.1_SEC62-203,ENST00000469515.6_SEC62-204,ENST00000469890.1_SEC62-205,ENST00000470355.1_SEC62-206,ENST00000480708.5_SEC62-207,ENST00000481435.5_SEC62-208,ENST00000487736.5_SEC62-209,ENST00000497277.1_SEC62-210	3270	1287	2740	832	3281	1862	2895	2241	2624	1043	2963	2485	1684	1536	1518	2799	2835	2512	1202	1663	1875	3197	1617	2510	2975	2216	3285	2902	1945	2095	3247	1144	2601	2410	2397	1177	4297	3971	3480	1071	1237	1535	2831	1414	2834	3635	1661	1101
ENSG00000008988.11_RPS20	ENST00000009589.8_RPS20-201,ENST00000518875.5_RPS20-202,ENST00000519369.1_RPS20-203,ENST00000519606.5_RPS20-204,ENST00000519807.5_RPS20-205,ENST00000520490.1_RPS20-206,ENST00000520627.1_RPS20-207,ENST00000521262.5_RPS20-208,ENST00000521289.5_RPS20-209,ENST00000523936.5_RPS20-210,ENST00000524349.5_RPS20-211,ENST00000618656.2_RPS20-212,ENST00000676461.1_RPS20-213,ENST00000676918.1_RPS20-214,ENST000…	8799	9598	10651	7739	9714	7159	8272	5756	9271	6759	9864	10773	7047	8778	10435	8863	9866	10656	12759	9924	11465	10760	13759	8867	11507	7278	10232	11037	8387	6618	11566	3936	10117	8944	5388	7618	11820	14542	7344	7177	4679	7303	5677	10402	10448	11912	6253	6671
ENSG00000009307.17_CSDE1	ENST00000261443.9_CSDE1-201,ENST00000339438.10_CSDE1-202,ENST00000358528.9_CSDE1-203,ENST00000369530.5_CSDE1-204,ENST00000438362.7_CSDE1-205,ENST00000483030.2_CSDE1-206,ENST00000483407.1_CSDE1-207,ENST00000524652.2_CSDE1-208,ENST00000525132.1_CSDE1-209,ENST00000525878.5_CSDE1-210,ENST00000525970.5_CSDE1-211,ENST00000529046.6_CSDE1-212,ENST00000530784.1_CSDE1-213,ENST00000530886.5_CSDE1-214,ENST00…	14546	10720	12500	7674	12348	8355	11579	8036	10449	7383	12961	11081	7407	10450	11338	13163	12645	13538	5728	11121	13506	15265	12729	11255	12961	9530	17035	12965	10894	8766	14619	5972	13126	10713	12471	8646	17829	17775	16468	7939	5908	11488	13448	11146	12923	17574	7801	7849
ENSG00000009335.18_UBE3C	ENST00000348165.10_UBE3C-201,ENST00000389103.4_UBE3C-202,ENST00000430750.1_UBE3C-203,ENST00000469336.1_UBE3C-204,ENST00000470408.5_UBE3C-205,ENST00000474153.1_UBE3C-206,ENST00000494532.1_UBE3C-207,ENST00000497368.1_UBE3C-208,ENST00000611269.4_UBE3C-209	3831	2154	3037	1814	2272	2001	2708	2868	3926	2069	3253	2995	1486	2422	2258	3374	2508	3479	1523	2787	3363	3105	2892	3077	4411	2456	3318	3258	2905	2382	2976	1192	2209	2051	3314	1664	5481	4345	2879	1530	1192	2089	2651	2761	2515	3449	2267	1567
ENSG00000009413.16_REV3L	ENST00000358835.7_REV3L-201,ENST00000368802.8_REV3L-202,ENST00000413831.1_REV3L-203,ENST00000422377.5_REV3L-204,ENST00000434009.5_REV3L-205,ENST00000435970.5_REV3L-206,ENST00000460981.1_REV3L-207,ENST00000462119.5_REV3L-208,ENST00000467500.1_REV3L-209,ENST00000470871.1_REV3L-210,ENST00000492520.1_REV3L-211,ENST00000494858.1_REV3L-212,ENST00000619481.1_REV3L-213	723	267	551	193	686	430	754	919	725	181	681	424	199	309	296	623	503	487	199	394	494	676	334	618	910	588	724	613	361	411	578	255	339	299	1312	283	1782	1043	710	225	221	416	873	311	547	750	572	200
ENSG00000009694.13_TENM1	ENST00000371130.7_TENM1-201,ENST00000422452.2_TENM1-202,ENST00000461429.1_TENM1-203	0	0	0	0	3	0	0	0	0	0	0	0	0	0	0	0	0	0	0	0	0	0	0	0	0	0	0	0	1	0	0	0	0	0	0	0	0	0	0	0	0	0	0	0	0	0	0	0
ENSG00000009709.12_PAX7	ENST00000375375.7_PAX7-201,ENST00000400661.3_PAX7-202,ENST00000420770.7_PAX7-203	7	7	9	6	23	10	8	1	13	9	17	7	3	12	4	7	5	4	8	4	7	5	10	60	31	5	6	5	1	5	5	2	25	3	66	15	38	13	9	8	1	1	3	7	9	6	0	7
ENSG00000009724.17_MASP2	ENST00000400897.8_MASP2-201,ENST00000400898.3_MASP2-202,ENST00000478645.1_MASP2-203,ENST00000480221.1_MASP2-204	6	15	8	3	42	3	9	31	38	0	12	9	4	4	11	1	19	13	6	8	6	8	20	6	21	10	14	8	1	4	26	2	0	11	37	10	71	9	38	8	8	17	22	7	20	11	35	11
ENSG00000009765.15_IYD	ENST00000229447.9_IYD-201,ENST00000344419.8_IYD-202,ENST00000367335.7_IYD-203,ENST00000392255.7_IYD-204,ENST00000392256.6_IYD-205,ENST00000422583.2_IYD-206,ENST00000425615.3_IYD-207,ENST00000500320.7_IYD-208,ENST00000546121.1_IYD-209	23	11	43	11	83	34	68	20	26	12	60	54	38	6	15	16	79	55	15	21	24	82	16	13	17	50	99	73	37	0	78	35	25	63	1	15	13	89	15	14	41	20	53	9	87	99	11	13
ENSG00000009780.16_FAM76A	ENST00000010299.10_FAM76A-201,ENST00000234549.11_FAM76A-202,ENST00000373949.5_FAM76A-203,ENST00000373954.11_FAM76A-204,ENST00000419687.6_FAM76A-205,ENST00000446647.1_FAM76A-206,ENST00000530324.5_FAM76A-207	252	128	174	129	213	145	192	226	367	120	244	212	140	160	161	172	243	193	128	202	244	210	176	265	308	150	254	172	157	216	295	72	265	207	265	156	464	245	353	129	79	172	165	227	236	236	296	129
ENSG00000009790.15_TRAF3IP3	ENST00000367023.5_TRAF3IP3-201,ENST00000367024.5_TRAF3IP3-202,ENST00000367025.8_TRAF3IP3-203,ENST00000367026.7_TRAF3IP3-204,ENST00000400959.7_TRAF3IP3-205,ENST00000460314.1_TRAF3IP3-206,ENST00000467830.1_TRAF3IP3-207,ENST00000468672.5_TRAF3IP3-208,ENST00000471368.1_TRAF3IP3-209,ENST00000474496.5_TRAF3IP3-210,ENST00000476050.5_TRAF3IP3-211,ENST00000477431.1_TRAF3IP3-212,ENST00000478359.5_TRAF3IP3-…	11	22	0	2	23	2	0	15	21	1	3	2	10	6	32	0	18	5	5	5	2	16	33	6	0	2	3	5	3	11	18	1	15	7	60	39	22	2	18	22	3	49	3	2	27	10	7	36
ENSG00000009830.13_POMT2	ENST00000261534.9_POMT2-201,ENST00000452340.7_POMT2-202,ENST00000553863.6_POMT2-203,ENST00000553880.5_POMT2-204,ENST00000554564.1_POMT2-205,ENST00000554767.5_POMT2-206,ENST00000554884.5_POMT2-207,ENST00000554948.1_POMT2-208,ENST00000555134.2_POMT2-209,ENST00000555675.6_POMT2-210,ENST00000555710.1_POMT2-211,ENST00000555788.5_POMT2-212,ENST00000556171.1_POMT2-213,ENST00000556326.5_POMT2-214,ENST000…	218	210	311	159	265	175	259	339	371	139	252	275	159	238	192	284	309	199	182	239	362	170	206	199	316	225	211	283	142	206	307	69	339	263	302	187	578	403	160	139	78	167	143	240	266	249	212	142
ENSG00000009844.16_VTA1	ENST00000367621.1_VTA1-201,ENST00000367630.9_VTA1-202,ENST00000452973.6_VTA1-203,ENST00000491881.1_VTA1-204,ENST00000620996.4_VTA1-205	1110	727	882	548	878	659	803	800	999	618	1109	975	438	867	714	996	909	1236	572	998	1167	1071	874	799	1449	662	1140	955	905	649	989	410	818	671	1098	551	1679	1244	1150	544	450	831	785	890	989	1254	616	516
ENSG00000009950.16_MLXIPL	ENST00000313375.8_MLXIPL-201,ENST00000345114.9_MLXIPL-202,ENST00000354613.5_MLXIPL-203,ENST00000414749.6_MLXIPL-204,ENST00000429400.6_MLXIPL-205,ENST00000434326.5_MLXIPL-206,ENST00000453275.1_MLXIPL-207,ENST00000456640.1_MLXIPL-208,ENST00000467221.1_MLXIPL-209,ENST00000476404.5_MLXIPL-210,ENST00000488212.1_MLXIPL-211	67	48	3	50	5	33	7	38	65	11	38	49	38	50	57	93	73	62	23	49	39	3	61	64	47	3	7	6	38	13	61	4	166	63	70	68	62	11	139	61	2	54	17	39	89	8	83	45
ENSG00000009954.11_BAZ1B	ENST00000339594.9_BAZ1B-201,ENST00000404251.1_BAZ1B-202,ENST00000466844.1_BAZ1B-203	4478	1711	3062	1551	3282	2614	3110	4270	4346	1820	3516	3064	1333	2505	1933	4075	2476	2975	1821	3013	3721	3417	2361	4628	5685	2919	4130	3426	2432	3222	2867	1322	2482	1915	5576	1789	8700	4756	3707	1549	1271	2249	3912	2632	2775	4072	3562	1409
ENSG00000010017.13_RANBP9	ENST00000011619.6_RANBP9-201,ENST00000469916.1_RANBP9-202	2054	1190	1351	958	1244	972	1503	1347	1611	946	1573	1375	774	1330	1299	1628	1406	1594	842	1396	1690	2065	1562	1674	1826	1082	2225	1719	1261	1305	1671	773	1615	1189	1752	922	2679	2216	2001	766	692	1201	1828	1441	1367	2280	1241	864
ENSG00000010030.14_ETV7	ENST00000339796.9_ETV7-201,ENST00000340181.9_ETV7-202,ENST00000373737.8_ETV7-203,ENST00000373738.4_ETV7-204,ENST00000538992.3_ETV7-205,ENST00000615781.4_ETV7-206,ENST00000620358.4_ETV7-207,ENST00000627426.2_ETV7-208	24	46	57	27	70	55	30	26	33	52	59	97	33	36	62	35	42	51	80	48	38	64	64	8	45	59	54	42	43	7	50	20	2	28	3	32	37	66	24	24	18	33	46	38	41	77	56	23
ENSG00000010072.16_SPRTN	ENST00000008440.9_SPRTN-201,ENST00000295050.12_SPRTN-202,ENST00000366644.3_SPRTN-203,ENST00000391858.8_SPRTN-204,ENST00000469904.1_SPRTN-205,ENST00000492437.1_SPRTN-206	443	265	289	176	329	211	263	288	384	218	283	299	216	271	294	447	296	327	133	293	319	425	363	271	383	193	479	264	259	221	325	134	537	251	407	238	449	372	607	186	119	332	338	288	295	573	292	248
ENSG00000010165.20_METTL13	ENST00000361735.4_METTL13-201,ENST00000362019.7_METTL13-202,ENST00000367737.9_METTL13-203,ENST00000466643.1_METTL13-204,ENST00000476386.1_METTL13-205,ENST00000478330.1_METTL13-206,ENST00000485629.1_METTL13-207	933	482	873	443	564	506	609	625	1042	521	780	845	392	721	481	908	623	835	536	809	857	701	702	841	984	662	920	768	650	702	645	276	537	504	865	425	1188	1045	717	375	325	396	712	661	594	852	603	357
ENSG00000010219.14_DYRK4	ENST00000010132.6_DYRK4-201,ENST00000536137.1_DYRK4-202,ENST00000536157.5_DYRK4-203,ENST00000536645.1_DYRK4-204,ENST00000537719.5_DYRK4-205,ENST00000538520.5_DYRK4-206,ENST00000539309.5_DYRK4-207,ENST00000539490.1_DYRK4-208,ENST00000539701.5_DYRK4-209,ENST00000540644.1_DYRK4-210,ENST00000540757.6_DYRK4-211,ENST00000541024.1_DYRK4-212,ENST00000542905.1_DYRK4-213,ENST00000543431.6_DYRK4-214,ENST000…	66	51	114	46	160	73	117	109	87	35	89	101	75	57	60	91	130	63	86	71	89	117	73	56	109	89	163	134	78	70	157	51	120	116	42	76	211	159	145	42	46	67	86	68	116	127	123	51
ENSG00000010244.19_ZNF207	ENST00000321233.10_ZNF207-201,ENST00000342555.10_ZNF207-202,ENST00000394670.9_ZNF207-203,ENST00000394673.6_ZNF207-204,ENST00000394679.9_ZNF207-205,ENST00000577324.1_ZNF207-206,ENST00000577908.5_ZNF207-207,ENST00000578918.1_ZNF207-208,ENST00000579416.1_ZNF207-209,ENST00000579634.5_ZNF207-210,ENST00000579810.2_ZNF207-211,ENST00000580759.5_ZNF207-212,ENST00000581531.5_ZNF207-213,ENST00000582165.1_ZN…	3737	2245	1724	1062	2688	1289	1700	2560	2125	1493	2183	1730	1243	1425	2263	2801	2769	3145	1216	1677	1933	3009	2685	1814	2866	1361	3329	1624	2614	1513	3434	1257	3039	1966	3531	1614	4124	2592	4040	1527	1182	2576	2580	1515	2890	3815	1729	1625
ENSG00000010256.11_UQCRC1	ENST00000203407.6_UQCRC1-201,ENST00000412343.5_UQCRC1-202,ENST00000415995.5_UQCRC1-203,ENST00000460105.1_UQCRC1-204,ENST00000463708.1_UQCRC1-205,ENST00000467690.5_UQCRC1-206,ENST00000471189.5_UQCRC1-207,ENST00000472438.5_UQCRC1-208,ENST00000480561.5_UQCRC1-209,ENST00000493806.1_UQCRC1-210	2298	2107	2394	2077	1573	2236	2021	1829	2684	1921	2388	2723	1593	3170	2226	1816	2120	2177	2787	3296	4356	2216	2868	2448	2880	1677	2288	2385	1940	1517	2364	800	2176	1916	1756	1759	2946	3097	1879	1542	819	1737	1529	3361	1891	2433	2219	1665
ENSG00000010270.14_STARD3NL	ENST00000009041.12_STARD3NL-201,ENST00000396013.5_STARD3NL-202,ENST00000429075.1_STARD3NL-203,ENST00000434197.5_STARD3NL-204,ENST00000440144.5_STARD3NL-205,ENST00000453225.5_STARD3NL-206,ENST00000471550.1_STARD3NL-207	462	262	446	293	592	317	444	268	458	230	516	450	326	347	280	515	583	479	362	351	421	549	373	309	482	385	535	494	426	435	638	179	531	503	439	261	778	724	615	253	247	240	335	341	519	491	363	179
ENSG00000010278.15_CD9	ENST00000009180.10_CD9-201,ENST00000382515.7_CD9-202,ENST00000382518.6_CD9-203,ENST00000382519.9_CD9-204,ENST00000481267.6_CD9-205,ENST00000536586.7_CD9-206,ENST00000538418.1_CD9-207,ENST00000538834.6_CD9-208,ENST00000540891.1_CD9-209,ENST00000543916.5_CD9-210,ENST00000546073.6_CD9-211,ENST00000610354.5_CD9-212,ENST00000642746.1_CD9-213,ENST00000645368.1_CD9-214,ENST00000645565.1_CD9-215,ENST0000…	14115	12562	20984	9710	25517	14848	30061	8425	12376	9695	18390	18199	13508	14741	13499	12030	19393	19051	15996	15233	18660	26386	16381	11692	14771	15946	27710	23128	15576	9161	23363	9915	15070	18441	9139	9462	17990	30873	15478	8939	10881	10847	20499	16143	19776	30859	10616	8898
ENSG00000010282.15_HHATL	ENST00000310417.9_HHATL-201,ENST00000416756.5_HHATL-202,ENST00000417472.5_HHATL-203,ENST00000426666.5_HHATL-204,ENST00000441594.6_HHATL-205,ENST00000442469.1_HHATL-206,ENST00000455195.5_HHATL-207,ENST00000457462.5_HHATL-208,ENST00000466007.1_HHATL-209,ENST00000480939.1_HHATL-210,ENST00000490003.5_HHATL-211,ENST00000497000.1_HHATL-212	0	2	0	0	4	0	0	0	0	0	0	0	3	0	0	0	2	0	3	0	0	0	1	0	0	0	0	0	0	0	0	0	0	0	0	0	0	0	0	0	0	0	0	0	0	0	1	0
ENSG00000010292.13_NCAPD2	ENST00000315579.10_NCAPD2-201,ENST00000382457.8_NCAPD2-202,ENST00000535804.1_NCAPD2-203,ENST00000536090.1_NCAPD2-204,ENST00000536538.1_NCAPD2-205,ENST00000538600.1_NCAPD2-206,ENST00000539084.5_NCAPD2-207,ENST00000539714.5_NCAPD2-208,ENST00000539885.1_NCAPD2-209,ENST00000541399.1_NCAPD2-210,ENST00000542472.1_NCAPD2-211,ENST00000542492.1_NCAPD2-212,ENST00000545732.1_NCAPD2-213	1010	466	874	1024	405	1711	1114	973	1257	617	1111	1057	469	1296	450	957	872	952	1061	1400	1742	816	610	1344	1558	725	862	879	729	1002	880	309	673	636	974	414	2094	1285	574	406	307	491	762	1316	829	851	1993	335
ENSG00000010295.20_IFFO1	ENST00000336604.8_IFFO1-201,ENST00000356896.8_IFFO1-202,ENST00000396830.2_IFFO1-203,ENST00000396840.6_IFFO1-204,ENST00000465801.5_IFFO1-205,ENST00000471408.5_IFFO1-206,ENST00000472558.6_IFFO1-207,ENST00000487279.6_IFFO1-208,ENST00000488007.5_IFFO1-209,ENST00000619571.5_IFFO1-210	8	4	3	1	9	2	2	7	15	5	5	1	0	8	2	40	11	5	4	5	4	0	2	4	0	1	1	0	4	1	3	1	1	2	30	19	22	0	14	5	1	3	0	1	12	3	2	1
ENSG00000010310.9_GIPR	ENST00000263281.7_GIPR-201,ENST00000304207.12_GIPR-202,ENST00000585889.1_GIPR-203,ENST00000588816.1_GIPR-204,ENST00000590918.6_GIPR-205,ENST00000591224.1_GIPR-206,ENST00000591322.1_GIPR-207,ENST00000593127.1_GIPR-208,ENST00000652180.1_GIPR-209	5	25	11	5	29	7	16	17	7	3	9	12	10	8	18	6	15	16	3	6	18	10	21	1	35	5	16	22	14	11	20	7	1	5	0	24	9	17	1	17	4	29	14	18	15	9	19	20
ENSG00000010318.22_PHF7	ENST00000327906.8_PHF7-201,ENST00000347025.6_PHF7-202,ENST00000459935.1_PHF7-203,ENST00000461861.5_PHF7-204,ENST00000465863.1_PHF7-205,ENST00000472337.5_PHF7-206,ENST00000473145.5_PHF7-207,ENST00000482327.5_PHF7-208,ENST00000498509.2_PHF7-209,ENST00000614886.4_PHF7-210	24	26	20	24	35	33	41	33	59	9	42	29	30	19	21	33	54	24	31	34	33	33	20	59	77	36	21	28	20	21	37	11	18	33	33	18	85	26	37	20	10	24	16	21	24	34	39	10
ENSG00000010319.7_SEMA3G	ENST00000231721.7_SEMA3G-201,ENST00000465657.1_SEMA3G-202,ENST00000475739.1_SEMA3G-203	2	1	0	0	5	1	3	2	6	0	0	1	0	0	0	1	0	1	0	0	4	3	0	0	0	3	4	0	0	0	5	1	0	4	0	0	8	0	0	0	1	0	3	2	0	0	9	0
ENSG00000010322.16_NISCH	ENST00000345716.9_NISCH-201,ENST00000420808.2_NISCH-202,ENST00000460759.1_NISCH-203,ENST00000464280.5_NISCH-204,ENST00000467594.1_NISCH-205,ENST00000474188.1_NISCH-206,ENST00000479054.5_NISCH-207,ENST00000481211.1_NISCH-208,ENST00000485765.5_NISCH-209,ENST00000488157.5_NISCH-210,ENST00000488243.1_NISCH-211,ENST00000488380.5_NISCH-212,ENST00000489895.5_NISCH-213,ENST00000490425.1_NISCH-214	836	727	1106	733	2112	737	1621	1201	1190	479	946	962	938	1011	725	694	1374	626	651	824	1034	1136	807	1158	1195	885	1331	1222	468	932	1714	442	1426	1330	1232	1004	1469	1505	1731	805	361	825	1248	817	1506	1209	1050	586
ENSG00000010327.10_STAB1	ENST00000321725.10_STAB1-201,ENST00000461325.1_STAB1-202,ENST00000462681.1_STAB1-203,ENST00000462741.5_STAB1-204,ENST00000469989.1_STAB1-205,ENST00000479355.1_STAB1-206,ENST00000481607.1_STAB1-207,ENST00000481626.5_STAB1-208,ENST00000484850.1_STAB1-209	0	1	0	0	5	1	0	0	0	0	0	0	0	2	2	0	0	0	0	0	0	0	2	0	0	0	0	0	0	0	0	1	0	2	0	0	0	0	0	0	0	0	0	0	0	0	0	0
ENSG00000010361.14_FUZ	ENST00000313777.9_FUZ-201,ENST00000377092.8_FUZ-202,ENST00000525130.5_FUZ-203,ENST00000525370.5_FUZ-204,ENST00000525800.5_FUZ-205,ENST00000526435.1_FUZ-206,ENST00000526575.1_FUZ-207,ENST00000527111.2_FUZ-208,ENST00000527585.5_FUZ-209,ENST00000527973.1_FUZ-210,ENST00000528043.5_FUZ-211,ENST00000528094.5_FUZ-212,ENST00000529302.1_FUZ-213,ENST00000529634.2_FUZ-214,ENST00000531017.5_FUZ-215,ENST00000…	104	63	67	41	118	65	93	57	109	42	79	98	103	78	71	133	168	66	138	70	89	60	63	156	139	50	94	71	70	58	135	27	100	121	45	63	134	59	141	63	21	87	39	79	112	72	91	27
ENSG00000010379.16_SLC6A13	ENST00000343164.9_SLC6A13-201,ENST00000436453.1_SLC6A13-202,ENST00000445055.6_SLC6A13-203,ENST00000534887.1_SLC6A13-204,ENST00000536842.5_SLC6A13-205,ENST00000539260.1_SLC6A13-206,ENST00000539668.1_SLC6A13-207,ENST00000542272.5_SLC6A13-208,ENST00000542379.1_SLC6A13-209,ENST00000542947.1_SLC6A13-210,ENST00000543722.1_SLC6A13-211,ENST00000546319.5_SLC6A13-212	0	1	0	0	7	0	0	0	0	0	0	0	0	2	0	0	0	0	0	0	2	0	0	0	6	0	3	0	0	0	0	0	0	0	3	0	0	1	0	0	1	0	0	0	0	2	1	0
ENSG00000010404.18_IDS	ENST00000340855.11_IDS-201,ENST00000370441.8_IDS-202,ENST00000428056.6_IDS-203,ENST00000464251.5_IDS-204,ENST00000466019.1_IDS-205,ENST00000466323.5_IDS-206,ENST00000490775.5_IDS-207,ENST00000521702.1_IDS-208	8004	7104	12386	4047	14174	4644	12768	4952	6604	4100	7895	7363	3954	5084	7133	7412	7159	9289	2595	5825	6929	15937	8770	6953	7934	10086	18102	14349	7697	5458	9059	6478	6466	6155	6603	5210	12158	19298	7867	4690	6172	7584	14979	5402	8227	20267	5089	4926
ENSG00000010438.17_PRSS3	ENST00000342836.9_PRSS3-201,ENST00000361005.10_PRSS3-202,ENST00000379405.4_PRSS3-203,ENST00000429677.8_PRSS3-204,ENST00000468152.2_PRSS3-205,ENST00000477653.2_PRSS3-206,ENST00000495682.1_PRSS3-207	2	1	3	6	0	0	0	0	0	3	0	10	1	1	4	1	0	1	0	1	1	0	1	0	0	5	4	0	2	0	0	0	4	1	0	1	11	0	19	2	0	1	1	2	3	0	2	2
ENSG00000010539.12_ZNF200	ENST00000396868.7_ZNF200-201,ENST00000396870.8_ZNF200-202,ENST00000396871.8_ZNF200-203,ENST00000414144.7_ZNF200-204,ENST00000431561.7_ZNF200-205,ENST00000575285.1_ZNF200-206,ENST00000575617.1_ZNF200-207,ENST00000575630.1_ZNF200-208,ENST00000575948.1_ZNF200-209,ENST00000577015.1_ZNF200-210	334	249	185	97	148	120	175	230	134	99	217	168	114	165	260	326	138	229	86	163	178	249	266	203	203	107	282	165	216	177	185	102	275	134	341	88	348	241	403	68	92	218	250	189	163	293	128	158
ENSG00000010610.10_CD4	ENST00000011653.9_CD4-201,ENST00000437800.6_CD4-202,ENST00000535466.5_CD4-203,ENST00000535707.5_CD4-204,ENST00000536563.1_CD4-205,ENST00000536590.1_CD4-206,ENST00000536610.5_CD4-207,ENST00000538827.5_CD4-208,ENST00000539492.1_CD4-209,ENST00000541982.5_CD4-210,ENST00000543755.1_CD4-211,ENST00000544344.5_CD4-212	1	1	0	1	6	4	1	0	0	2	1	0	2	0	2	2	2	7	0	0	0	2	0	0	10	2	3	0	2	3	2	0	0	2	0	0	0	1	0	0	1	0	2	0	4	2	14	0
ENSG00000010626.15_LRRC23	ENST00000007969.12_LRRC23-201,ENST00000323702.9_LRRC23-202,ENST00000415834.5_LRRC23-203,ENST00000428946.5_LRRC23-204,ENST00000429740.1_LRRC23-205,ENST00000431207.5_LRRC23-206,ENST00000433346.5_LRRC23-207,ENST00000436789.5_LRRC23-208,ENST00000443597.7_LRRC23-209,ENST00000449039.5_LRRC23-210,ENST00000451681.5_LRRC23-211,ENST00000457146.5_LRRC23-212,ENST00000472633.1_LRRC23-213,ENST00000486401.1_LRR…	152	33	38	27	76	40	59	161	224	16	82	54	57	42	32	154	74	57	91	41	43	49	54	134	205	25	47	52	36	99	94	26	333	52	155	34	206	73	284	30	15	36	27	35	71	73	104	23
ENSG00000010671.17_BTK	ENST00000308731.8_BTK-201,ENST00000372880.5_BTK-202,ENST00000464006.1_BTK-203,ENST00000464567.1_BTK-204,ENST00000470069.1_BTK-205,ENST00000470329.1_BTK-206,ENST00000478995.1_BTK-207,ENST00000488970.1_BTK-208,ENST00000621635.4_BTK-209	2	0	0	3	0	0	0	3	0	6	1	0	0	1	0	3	1	1	0	1	1	0	2	0	0	0	0	0	0	0	0	0	1	1	0	0	4	0	0	2	0	0	0	3	2	0	0	0
ENSG00000010704.19_HFE	ENST00000309234.10_HFE-201,ENST00000317896.11_HFE-202,ENST00000336625.12_HFE-203,ENST00000349999.8_HFE-204,ENST00000352392.8_HFE-205,ENST00000353147.9_HFE-206,ENST00000357618.10_HFE-207,ENST00000397022.7_HFE-208,ENST00000461397.5_HFE-209,ENST00000470149.5_HFE-210,ENST00000483782.1_HFE-211,ENST00000485729.1_HFE-212,ENST00000486147.1_HFE-213,ENST00000488199.5_HFE-214	57	44	54	30	88	70	72	61	131	15	83	54	91	31	43	20	98	56	44	47	54	48	60	44	92	43	51	34	44	63	149	16	138	85	22	67	81	100	145	78	23	43	40	38	106	64	116	36
ENSG00000010803.16_SCMH1	ENST00000326197.11_SCMH1-201,ENST00000337495.9_SCMH1-202,ENST00000361191.9_SCMH1-203,ENST00000361705.7_SCMH1-204,ENST00000372595.5_SCMH1-205,ENST00000372596.5_SCMH1-206,ENST00000372597.5_SCMH1-207,ENST00000397171.6_SCMH1-208,ENST00000397174.6_SCMH1-209,ENST00000402904.6_SCMH1-210,ENST00000456518.3_SCMH1-211,ENST00000460215.5_SCMH1-212,ENST00000472037.5_SCMH1-213,ENST00000482530.1_SCMH1-214,ENST00…	202	72	275	36	204	122	223	199	234	39	194	137	112	69	50	129	206	149	148	70	89	225	83	255	280	196	271	240	132	134	207	101	114	138	144	73	410	398	188	42	100	74	195	57	176	269	143	52
ENSG00000010810.17_FYN	ENST00000229471.8_FYN-201,ENST00000354650.7_FYN-202,ENST00000368667.6_FYN-203,ENST00000368678.8_FYN-204,ENST00000368682.7_FYN-205,ENST00000462598.7_FYN-206,ENST00000462856.6_FYN-207,ENST00000467899.5_FYN-208,ENST00000467921.6_FYN-209,ENST00000471959.2_FYN-210,ENST00000476769.6_FYN-211,ENST00000484067.6_FYN-212,ENST00000487824.2_FYN-213,ENST00000491885.6_FYN-214,ENST00000495927.5_FYN-215,ENST00000…	1406	396	769	640	647	437	932	993	1276	478	629	588	489	692	476	1222	670	548	439	727	920	916	415	1120	1320	745	1101	908	499	942	787	365	1212	598	1311	469	1668	1115	1400	428	365	499	930	691	708	1098	782	323
ENSG00000010818.10_HIVEP2	ENST00000012134.7_HIVEP2-201,ENST00000367603.8_HIVEP2-202,ENST00000367604.6_HIVEP2-203,ENST00000421237.1_HIVEP2-204,ENST00000474532.1_HIVEP2-205	2188	896	1558	690	2680	790	1381	1873	1557	634	1557	1186	2082	852	1111	1636	3981	1560	387	1131	1281	3312	1009	1606	2415	1473	4017	1902	1325	1535	4601	1300	3935	3288	2538	1741	2751	2549	8077	1289	1123	1269	3939	970	4373	4092	1169	798
ENSG00000010932.17_FMO1	ENST00000354841.4_FMO1-201,ENST00000367750.7_FMO1-202,ENST00000402921.6_FMO1-203,ENST00000459868.1_FMO1-204,ENST00000469112.5_FMO1-205,ENST00000469711.1_FMO1-206,ENST00000472893.1_FMO1-207,ENST00000617670.6_FMO1-208	0	0	1	0	1	0	0	0	0	0	0	0	0	0	0	0	3	0	0	0	0	0	0	0	0	1	0	0	0	1	0	0	0	0	0	0	0	0	0	0	0	0	0	0	0	0	0	0
ENSG00000011007.13_ELOA	ENST00000418390.7_ELOA-201,ENST00000487554.1_ELOA-202,ENST00000609199.2_ELOA-203,ENST00000613537.5_ELOA-204	2928	1703	2068	1052	2562	1212	1883	1917	2417	1141	1853	1748	1091	1479	1896	2350	2253	1833	922	1712	2066	2332	2216	2491	2754	1761	2687	1953	1576	1656	2262	932	2052	1576	3305	1358	3793	2976	2892	1318	955	1744	2316	1545	2006	2634	1408	1303
ENSG00000011009.11_LYPLA2	ENST00000374501.1_LYPLA2-201,ENST00000374502.7_LYPLA2-202,ENST00000374503.7_LYPLA2-203,ENST00000374505.6_LYPLA2-204,ENST00000374514.8_LYPLA2-205,ENST00000420982.5_LYPLA2-206,ENST00000421070.1_LYPLA2-207,ENST00000472213.1_LYPLA2-208,ENST00000492577.1_LYPLA2-209,ENST00000495365.5_LYPLA2-210	959	1249	1196	795	1286	774	979	569	988	781	979	1126	678	1181	1317	921	1107	1033	862	1258	1547	1341	1546	1072	1205	926	1549	1236	851	838	1246	494	1059	1037	852	943	1228	1630	800	778	514	1004	1108	1219	1170	1576	732	882
ENSG00000011021.23_CLCN6	ENST00000312413.10_CLCN6-201,ENST00000346436.11_CLCN6-202,ENST00000376490.7_CLCN6-203,ENST00000376491.7_CLCN6-204,ENST00000376492.3_CLCN6-205,ENST00000376496.4_CLCN6-206,ENST00000376497.7_CLCN6-207,ENST00000400892.3_CLCN6-208,ENST00000446542.5_CLCN6-209,ENST00000494028.1_CLCN6-210	180	93	180	36	167	81	167	263	168	59	124	107	45	59	113	158	133	141	50	76	103	136	88	64	103	121	169	133	121	53	181	55	149	82	155	137	321	209	201	55	47	121	181	48	170	201	180	88
ENSG00000011028.14_MRC2	ENST00000303375.10_MRC2-201,ENST00000446119.2_MRC2-202,ENST00000579432.1_MRC2-203,ENST00000580916.1_MRC2-204,ENST00000583597.5_MRC2-205,ENST00000584265.1_MRC2-206,ENST00000584682.1_MRC2-207	186	1113	124	322	107	59	143	124	95	511	71	90	84	409	1213	226	103	90	41	407	553	141	1416	128	214	95	206	131	91	166	109	54	253	111	206	1037	235	179	322	978	58	1125	168	437	126	140	217	908
ENSG00000011052.21_NME1-NME2	ENST00000376392.10_NME1-NME2-201,ENST00000393193.6_NME1-NME2-202,ENST00000555572.1_NME1-NME2-203	206	237	91	162	70	156	89	89	148	170	200	275	132	247	263	74	112	171	158	263	289	71	314	249	261	48	94	57	167	31	172	18	89	157	101	178	279	82	52	140	12	161	57	258	169	108	106	229
ENSG00000011083.9_SLC6A7	ENST00000230671.7_SLC6A7-201,ENST00000513403.1_SLC6A7-202,ENST00000524041.1_SLC6A7-203	0	1	0	0	7	0	0	0	0	0	0	0	1	0	0	0	0	0	0	0	0	0	0	0	0	0	0	0	0	0	0	0	0	0	1	0	0	0	3	0	0	0	0	0	1	0	2	1
ENSG00000011105.14_TSPAN9	ENST00000011898.10_TSPAN9-201,ENST00000407263.2_TSPAN9-202,ENST00000431374.6_TSPAN9-203,ENST00000444315.6_TSPAN9-204,ENST00000492305.1_TSPAN9-205,ENST00000537971.5_TSPAN9-206,ENST00000539631.1_TSPAN9-207,ENST00000640568.1_TSPAN9-208,ENST00000649909.1_TSPAN9-209	316	914	394	469	612	389	537	137	183	321	413	470	472	519	956	171	647	461	347	517	640	520	1166	177	296	270	551	418	375	119	718	170	504	619	167	805	253	571	452	755	213	943	453	550	661	579	197	688
ENSG00000011114.15_BTBD7	ENST00000298896.7_BTBD7-201,ENST00000334746.10_BTBD7-202,ENST00000355125.3_BTBD7-203,ENST00000553975.1_BTBD7-204,ENST00000554565.5_BTBD7-205,ENST00000554644.1_BTBD7-206,ENST00000554968.1_BTBD7-207,ENST00000555525.1_BTBD7-208	2002	1140	1327	672	1579	903	1630	1259	1527	628	1514	1255	731	949	1215	1704	1309	1976	417	1077	1327	2426	1382	1258	1727	1242	2945	1574	1517	1034	1540	930	1167	1104	2412	931	2379	2327	1675	773	841	1263	2520	1042	1511	2816	1111	861
ENSG00000011132.12_APBA3	ENST00000316757.4_APBA3-201,ENST00000586991.1_APBA3-202,ENST00000588984.5_APBA3-203,ENST00000589934.1_APBA3-204,ENST00000590064.1_APBA3-205,ENST00000590238.1_APBA3-206,ENST00000591678.1_APBA3-207,ENST00000592826.1_APBA3-208	226	142	202	113	155	193	173	250	227	134	192	221	133	231	138	257	158	231	167	185	245	187	155	167	290	180	252	180	164	153	158	71	247	147	51	145	335	296	165	142	72	108	199	176	181	219	273	92
ENSG00000011143.19_MKS1	ENST00000313863.11_MKS1-201,ENST00000393119.7_MKS1-202,ENST00000393120.6_MKS1-203,ENST00000537529.7_MKS1-204,ENST00000577824.5_MKS1-205,ENST00000578789.1_MKS1-206,ENST00000579358.1_MKS1-207,ENST00000580127.6_MKS1-208,ENST00000581180.2_MKS1-209,ENST00000581761.6_MKS1-210,ENST00000583577.1_MKS1-211,ENST00000585134.2_MKS1-212,ENST00000675753.2_MKS1-213,ENST00000676787.1_MKS1-214,ENST00000676975.1_MK…	75	51	108	102	125	99	138	111	99	53	139	120	73	124	74	78	63	60	139	101	127	90	72	100	134	87	57	120	49	83	77	30	60	117	39	66	222	161	152	50	29	75	85	122	80	65	146	48
ENSG00000011198.10_ABHD5	ENST00000013894.3_ABHD5-201,ENST00000413300.2_ABHD5-202,ENST00000454293.2_ABHD5-203,ENST00000456453.5_ABHD5-204,ENST00000458276.7_ABHD5-205,ENST00000463153.2_ABHD5-206,ENST00000486764.1_ABHD5-207,ENST00000642351.1_ABHD5-208,ENST00000643140.1_ABHD5-209,ENST00000643477.1_ABHD5-210,ENST00000643500.1_ABHD5-211,ENST00000643520.1_ABHD5-212,ENST00000644371.2_ABHD5-213,ENST00000646378.1_ABHD5-214,ENST000…	1038	451	617	272	675	387	514	659	766	298	693	587	371	397	512	555	716	711	272	481	486	733	559	650	820	437	876	689	549	528	903	322	711	639	806	393	1109	881	1051	301	297	550	574	429	788	882	569	338
ENSG00000011201.12_ANOS1	ENST00000262648.8_ANOS1-201,ENST00000481896.1_ANOS1-202,ENST00000488294.1_ANOS1-203	488	158	2325	138	2850	818	5152	486	738	198	936	653	456	165	166	419	816	526	460	230	297	2507	231	659	825	1765	2622	2678	466	431	1000	1005	502	693	374	141	1038	3936	783	140	957	184	2143	239	741	2683	343	90
ENSG00000011243.19_AKAP8L	ENST00000397410.10_AKAP8L-201,ENST00000593845.5_AKAP8L-202,ENST00000594594.6_AKAP8L-203,ENST00000594893.5_AKAP8L-204,ENST00000595067.1_AKAP8L-205,ENST00000595087.6_AKAP8L-206,ENST00000595136.5_AKAP8L-207,ENST00000595465.6_AKAP8L-208,ENST00000595879.6_AKAP8L-209,ENST00000596195.5_AKAP8L-210,ENST00000596213.6_AKAP8L-211,ENST00000596750.2_AKAP8L-212,ENST00000597994.5_AKAP8L-213,ENST00000598292.1_AKA…	1248	1115	813	611	1104	706	785	1519	1289	703	969	919	836	983	1210	1272	1392	932	788	894	1138	882	1144	1041	1421	692	940	866	914	693	1773	337	1844	1108	1303	1118	1653	1120	2583	991	324	1436	879	775	1219	871	1086	941
ENSG00000011258.16_MBTD1	ENST00000376381.3_MBTD1-201,ENST00000405860.7_MBTD1-202,ENST00000415868.5_MBTD1-203,ENST00000586178.6_MBTD1-204,ENST00000586898.1_MBTD1-205,ENST00000591270.1_MBTD1-206,ENST00000593259.1_MBTD1-207	352	194	255	153	481	206	277	326	351	131	369	297	204	226	173	372	495	376	131	235	245	298	210	271	381	204	392	277	273	265	518	148	474	305	689	210	488	495	726	185	114	183	343	238	442	371	200	130
ENSG00000011260.14_UTP18	ENST00000225298.12_UTP18-201,ENST00000508506.3_UTP18-202,ENST00000579261.6_UTP18-203,ENST00000582150.1_UTP18-204,ENST00000582832.1_UTP18-205,ENST00000583205.5_UTP18-206,ENST00000583725.5_UTP18-207	888	458	542	336	695	440	407	551	981	493	706	667	354	547	479	700	674	600	428	487	677	614	542	696	837	427	634	632	550	634	748	197	812	543	867	469	1028	792	1008	440	238	403	380	591	734	624	559	349
ENSG00000011275.19_RNF216	ENST00000389900.8_RNF216-201,ENST00000389902.8_RNF216-202,ENST00000411812.1_RNF216-203,ENST00000416985.5_RNF216-204,ENST00000425013.6_RNF216-205,ENST00000469375.1_RNF216-206,ENST00000476345.1_RNF216-207,ENST00000479541.1_RNF216-208,ENST00000484458.2_RNF216-209	1788	693	1265	593	1217	736	1096	1527	1331	714	1177	1217	448	911	734	1671	773	1215	611	910	1102	1346	737	1601	1737	1070	1606	1344	1000	1295	915	535	867	709	2204	480	2485	1849	1311	378	527	723	1227	835	881	1641	1232	506
ENSG00000011295.16_TTC19	ENST00000261647.10_TTC19-201,ENST00000465567.1_TTC19-202,ENST00000466729.5_TTC19-203,ENST00000470399.1_TTC19-204,ENST00000470649.1_TTC19-205,ENST00000475723.5_TTC19-206,ENST00000481107.1_TTC19-207,ENST00000497842.6_TTC19-208,ENST00000578103.1_TTC19-209,ENST00000583704.1_TTC19-210	1807	839	1350	553	1110	652	1048	1457	1563	708	1302	1382	708	893	959	1613	1398	1019	822	875	1009	1206	1081	1820	2123	1027	1225	1397	928	1325	1354	406	1357	942	1365	752	2555	1771	1554	689	435	841	818	845	1183	1146	863	663
ENSG00000011304.22_PTBP1	ENST00000349038.8_PTBP1-201,ENST00000350092.8_PTBP1-202,ENST00000356948.11_PTBP1-203,ENST00000394601.8_PTBP1-204,ENST00000585535.2_PTBP1-205,ENST00000585856.2_PTBP1-206,ENST00000585932.5_PTBP1-207,ENST00000585956.5_PTBP1-208,ENST00000586481.5_PTBP1-209,ENST00000586944.5_PTBP1-210,ENST00000587136.1_PTBP1-211,ENST00000587191.3_PTBP1-212,ENST00000589575.5_PTBP1-213,ENST00000589883.1_PTBP1-214,ENST00…	8014	6145	5035	3855	4447	4940	5081	5466	6994	4848	5624	5305	3502	5549	6646	6668	5334	7193	3771	6451	7879	7960	7569	5572	7162	4414	9655	5501	6220	4783	6753	3217	6486	5019	7716	4467	10379	8226	7304	3854	2942	6635	8329	5940	5799	9011	5639	4865
ENSG00000011332.22_DPF1	ENST00000355526.10_DPF1-201,ENST00000412732.5_DPF1-202,ENST00000414789.5_DPF1-203,ENST00000416611.5_DPF1-204,ENST00000418517.5_DPF1-205,ENST00000420980.8_DPF1-206,ENST00000438060.5_DPF1-207,ENST00000438365.5_DPF1-208,ENST00000456296.5_DPF1-209,ENST00000471976.5_DPF1-210,ENST00000472656.5_DPF1-211,ENST00000473716.5_DPF1-212,ENST00000475938.1_DPF1-213,ENST00000488378.1_DPF1-214,ENST00000494031.5_DP…	0	0	2	2	5	14	4	6	0	10	6	4	0	5	10	0	4	1	12	10	12	4	1	7	0	3	3	0	1	6	3	1	0	4	0	4	10	7	2	4	1	1	2	7	9	0	6	1
ENSG00000011347.10_SYT7	ENST00000263846.8_SYT7-201,ENST00000535826.5_SYT7-202,ENST00000539008.6_SYT7-203,ENST00000539246.5_SYT7-204,ENST00000539468.5_SYT7-205,ENST00000540677.5_SYT7-206,ENST00000540831.1_SYT7-207,ENST00000542670.5_SYT7-208,ENST00000542836.5_SYT7-209,ENST00000545053.1_SYT7-210	332	92	106	47	266	19	107	81	89	30	23	28	42	26	73	221	137	74	7	32	48	226	139	95	67	69	311	111	47	63	98	112	340	66	375	56	152	136	437	85	90	107	285	22	85	272	134	107
ENSG00000011376.12_LARS2	ENST00000265537.8_LARS2-201,ENST00000414984.5_LARS2-202,ENST00000430399.1_LARS2-203,ENST00000431023.6_LARS2-204,ENST00000467936.5_LARS2-205,ENST00000474585.1_LARS2-206,ENST00000485461.1_LARS2-207,ENST00000642274.1_LARS2-208,ENST00000645846.2_LARS2-209,ENST00000650792.2_LARS2-210,ENST00000651549.1_LARS2-211,ENST00000652135.1_LARS2-212	557	299	542	365	439	389	570	561	439	458	629	585	253	487	352	450	545	573	369	558	746	505	445	742	733	472	584	585	430	399	449	201	440	397	594	299	949	828	345	265	214	325	503	471	416	623	518	244
ENSG00000011405.14_PIK3C2A	ENST00000265970.11_PIK3C2A-201,ENST00000503729.2_PIK3C2A-202,ENST00000531428.1_PIK3C2A-203,ENST00000532035.1_PIK3C2A-204,ENST00000533645.1_PIK3C2A-205,ENST00000691414.1_PIK3C2A-206	1893	792	1941	750	1832	1245	2223	1984	1879	812	2089	1430	908	1194	840	1603	1707	1891	613	1408	1720	2214	945	1565	2293	1701	2417	2217	1415	1329	2098	775	1380	1246	1959	911	3609	3336	2912	745	843	1007	2305	1350	1639	2597	1363	548
ENSG00000011422.12_PLAUR	ENST00000221264.8_PLAUR-201,ENST00000339082.7_PLAUR-202,ENST00000340093.8_PLAUR-203,ENST00000593396.1_PLAUR-204,ENST00000593447.5_PLAUR-205,ENST00000593714.5_PLAUR-206,ENST00000593939.5_PLAUR-207,ENST00000594364.1_PLAUR-208,ENST00000595038.5_PLAUR-209,ENST00000597107.1_PLAUR-210,ENST00000598875.1_PLAUR-211,ENST00000599546.1_PLAUR-212,ENST00000599892.5_PLAUR-213,ENST00000601723.5_PLAUR-214,ENST000…	637	281	92	139	85	127	75	371	574	203	188	283	234	345	326	760	228	189	164	267	342	117	340	395	505	90	87	121	142	339	310	34	1026	249	458	216	734	130	1127	166	36	311	64	255	306	98	461	278
ENSG00000011426.11_ANLN	ENST00000265748.7_ANLN-201,ENST00000396068.6_ANLN-202,ENST00000418118.1_ANLN-203,ENST00000424865.1_ANLN-204,ENST00000428612.5_ANLN-205,ENST00000429082.1_ANLN-206,ENST00000441696.5_ANLN-207,ENST00000446635.5_ANLN-208,ENST00000452877.5_ANLN-209,ENST00000457743.1_ANLN-210,ENST00000460598.1_ANLN-211,ENST00000491782.1_ANLN-212,ENST00000495714.1_ANLN-213	649	331	78	494	136	1090	315	521	697	154	364	300	229	789	293	343	348	457	682	1152	1234	90	375	384	627	64	124	123	388	450	554	43	500	274	539	158	1191	164	859	159	42	358	134	873	363	122	1318	204
ENSG00000011451.21_WIZ	ENST00000263381.12_WIZ-201,ENST00000389282.8_WIZ-202,ENST00000545156.5_WIZ-203,ENST00000595214.2_WIZ-204,ENST00000596159.1_WIZ-205,ENST00000599910.6_WIZ-206,ENST00000600632.1_WIZ-207,ENST00000643092.1_WIZ-208,ENST00000648664.1_WIZ-209,ENST00000673675.1_WIZ-210,ENST00000674001.1_WIZ-211,ENST00000674089.4_WIZ-212	1769	836	1294	635	1475	792	1010	1358	1433	712	1033	974	661	856	948	1402	1275	1071	548	872	1137	1539	1040	1256	1602	1030	1967	1268	894	856	1288	642	1333	1015	1915	1045	2058	1718	1580	673	558	955	1698	875	1249	1666	977	679
ENSG00000011454.18_RABGAP1	ENST00000317419.7_RABGAP1-201,ENST00000373647.9_RABGAP1-202,ENST00000402311.5_RABGAP1-203,ENST00000426918.2_RABGAP1-204,ENST00000456584.5_RABGAP1-205,ENST00000459903.5_RABGAP1-206,ENST00000474707.1_RABGAP1-207,ENST00000475607.1_RABGAP1-208,ENST00000480054.1_RABGAP1-209,ENST00000485090.1_RABGAP1-210,ENST00000493854.5_RABGAP1-211	3232	1362	1950	1025	1671	1419	2116	1448	1726	906	2170	1758	990	1271	1460	2392	1840	2839	950	1515	1785	2969	1760	1815	2033	1650	3487	2184	2245	1255	2332	1350	1654	1513	2838	1009	3233	3108	2615	837	1121	1596	3149	1318	1915	3798	1340	924
ENSG00000011465.18_DCN	ENST00000052754.10_DCN-201,ENST00000393155.6_DCN-202,ENST00000420120.6_DCN-203,ENST00000425043.5_DCN-204,ENST00000441303.6_DCN-205,ENST00000456569.2_DCN-206,ENST00000546370.5_DCN-207,ENST00000546391.5_DCN-208,ENST00000546745.5_DCN-209,ENST00000547568.6_DCN-210,ENST00000547937.5_DCN-211,ENST00000548218.1_DCN-212,ENST00000548768.1_DCN-213,ENST00000549513.5_DCN-214,ENST00000550099.5_DCN-215,ENST0000…	0	0	1	0	6	0	0	0	0	0	0	0	1	0	0	0	3	0	0	0	0	0	0	0	0	0	0	2	0	0	1	0	0	0	0	0	0	0	0	0	0	0	0	0	0	0	0	0
ENSG00000011478.13_QPCTL	ENST00000012049.10_QPCTL-201,ENST00000366382.8_QPCTL-202,ENST00000591606.1_QPCTL-203,ENST00000592769.1_QPCTL-204,ENST00000677024.1_QPCTL-205,ENST00000677542.1_QPCTL-206,ENST00000678102.1_QPCTL-207,ENST00000678862.1_QPCTL-208	107	51	98	20	81	70	91	38	186	35	49	77	59	47	57	85	66	63	75	53	56	99	71	64	105	71	121	78	50	35	102	39	145	99	73	55	113	111	116	58	45	55	67	44	95	155	67	43
ENSG00000011485.15_PPP5C	ENST00000012443.9_PPP5C-201,ENST00000391919.1_PPP5C-202,ENST00000467502.6_PPP5C-203,ENST00000467902.2_PPP5C-204,ENST00000478046.5_PPP5C-205,ENST00000486994.5_PPP5C-206,ENST00000487483.6_PPP5C-207,ENST00000491003.5_PPP5C-208,ENST00000492109.6_PPP5C-209,ENST00000493347.5_PPP5C-210,ENST00000525507.5_PPP5C-211,ENST00000527193.1_PPP5C-212,ENST00000527623.1_PPP5C-213,ENST00000532058.1_PPP5C-214,ENST000…	783	533	1169	637	859	1022	927	1076	1407	620	1131	1236	607	1080	587	930	950	838	1097	1082	1308	936	669	1433	1620	916	1037	1125	617	969	1027	345	879	866	751	560	1902	1382	774	485	351	469	738	1010	985	1222	1138	375
ENSG00000011523.14_CEP68	ENST00000260569.4_CEP68-201,ENST00000377990.7_CEP68-202,ENST00000475851.1_CEP68-203,ENST00000497039.1_CEP68-204,ENST00000537589.1_CEP68-205	508	145	430	149	678	231	350	401	419	149	366	341	274	190	192	601	573	310	157	173	288	393	151	448	610	308	410	404	263	283	441	107	496	374	514	249	669	547	586	197	155	234	370	178	439	376	262	124
ENSG00000011566.15_MAP4K3	ENST00000263881.8_MAP4K3-201,ENST00000341681.9_MAP4K3-202,ENST00000414968.1_MAP4K3-203,ENST00000429397.5_MAP4K3-204,ENST00000437545.5_MAP4K3-205,ENST00000437968.1_MAP4K3-206,ENST00000465701.1_MAP4K3-207,ENST00000474502.5_MAP4K3-208,ENST00000475457.1_MAP4K3-209,ENST00000479708.1_MAP4K3-210,ENST00000484274.1_MAP4K3-211,ENST00000495648.3_MAP4K3-212,ENST00000497566.5_MAP4K3-213	1277	591	859	375	1031	589	817	891	855	398	952	766	542	478	634	881	1036	1039	335	570	685	1322	766	706	1004	701	1447	1001	789	679	1222	475	900	815	872	590	1559	1416	1656	493	461	706	1156	520	1094	1398	633	412
ENSG00000011590.14_ZBTB32	ENST00000262630.7_ZBTB32-201,ENST00000392197.7_ZBTB32-202,ENST00000426659.6_ZBTB32-203,ENST00000442282.1_ZBTB32-204,ENST00000451726.1_ZBTB32-205,ENST00000481182.1_ZBTB32-206	3	4	4	3	9	2	7	32	14	1	6	9	11	13	11	10	13	12	3	3	4	3	1	62	33	3	4	4	5	4	17	6	7	1	0	6	12	6	0	2	3	4	6	0	18	4	23	2
ENSG00000011600.12_TYROBP	ENST00000262629.9_TYROBP-201,ENST00000424586.7_TYROBP-202,ENST00000544690.6_TYROBP-203,ENST00000585626.1_TYROBP-204,ENST00000585901.6_TYROBP-205,ENST00000586946.1_TYROBP-206,ENST00000587837.5_TYROBP-207,ENST00000588439.1_TYROBP-208,ENST00000589517.1_TYROBP-209	0	0	0	0	0	0	0	0	0	0	0	0	0	0	0	1	0	0	0	0	0	0	0	0	0	0	0	0	0	0	0	0	0	0	0	0	0	0	0	0	0	0	0	0	0	0	0	0
ENSG00000011638.11_LDAF1	ENST00000233047.9_LDAF1-201,ENST00000261388.7_LDAF1-202,ENST00000451578.6_LDAF1-203,ENST00000572258.5_LDAF1-204,ENST00000572599.5_LDAF1-205,ENST00000573487.5_LDAF1-206,ENST00000573688.1_LDAF1-207,ENST00000574092.1_LDAF1-208,ENST00000577162.1_LDAF1-209	862	712	842	447	963	493	814	343	450	405	731	674	609	535	824	619	882	787	546	494	699	989	840	549	683	560	1009	824	662	416	1092	405	1264	764	630	579	835	1150	1188	574	429	729	910	574	915	998	360	561
ENSG00000011677.13_GABRA3	ENST00000370314.9_GABRA3-201,ENST00000417858.1_GABRA3-202,ENST00000497894.1_GABRA3-203,ENST00000535043.1_GABRA3-204	9	10	11	16	51	6	13	0	4	3	0	0	5	7	6	17	19	2	1	7	12	51	10	5	0	19	38	17	7	0	11	20	18	8	5	17	10	33	19	14	10	10	63	3	9	45	1	8
ENSG00000012048.23_BRCA1	ENST00000352993.7_BRCA1-201,ENST00000354071.7_BRCA1-202,ENST00000357654.9_BRCA1-203,ENST00000412061.3_BRCA1-204,ENST00000461221.5_BRCA1-205,ENST00000461574.1_BRCA1-206,ENST00000461798.5_BRCA1-207,ENST00000468300.5_BRCA1-208,ENST00000470026.5_BRCA1-209,ENST00000471181.7_BRCA1-210,ENST00000472490.1_BRCA1-211,ENST00000473961.5_BRCA1-212,ENST00000476777.5_BRCA1-213,ENST00000477152.5_BRCA1-214,ENST000…	129	86	119	202	66	540	262	1132	691	98	483	387	84	333	83	128	133	109	359	437	495	33	82	784	972	73	41	132	63	514	179	12	136	125	107	92	1703	183	257	67	10	128	21	333	173	40	837	56
ENSG00000012061.16_ERCC1	ENST00000013807.9_ERCC1-201,ENST00000300853.8_ERCC1-202,ENST00000340192.11_ERCC1-203,ENST00000423698.6_ERCC1-204,ENST00000587888.5_ERCC1-205,ENST00000588300.1_ERCC1-206,ENST00000588738.5_ERCC1-207,ENST00000589165.5_ERCC1-208,ENST00000589214.1_ERCC1-209,ENST00000589381.5_ERCC1-210,ENST00000590701.5_ERCC1-211,ENST00000591636.5_ERCC1-212,ENST00000592023.5_ERCC1-213,ENST00000592083.5_ERCC1-214,ENST00…	626	487	418	478	522	352	495	394	409	345	384	469	434	471	566	524	550	429	458	407	566	556	791	475	572	292	608	473	401	204	597	206	634	600	269	497	601	563	461	418	195	527	405	445	550	663	196	348
ENSG00000012124.17_CD22	ENST00000085219.10_CD22-201,ENST00000341773.10_CD22-202,ENST00000419549.6_CD22-203,ENST00000536635.6_CD22-204,ENST00000544992.6_CD22-205,ENST00000593704.1_CD22-206,ENST00000593867.5_CD22-207,ENST00000594125.1_CD22-208,ENST00000594250.5_CD22-209,ENST00000594349.1_CD22-210,ENST00000594954.5_CD22-211,ENST00000595419.5_CD22-212,ENST00000595780.5_CD22-213,ENST00000596492.5_CD22-214,ENST00000597433.1_C…	0	0	0	0	9	0	0	0	0	0	0	0	0	0	0	0	0	0	0	0	0	0	0	0	0	0	1	0	0	0	0	0	0	0	0	0	0	0	0	0	0	0	0	0	0	0	2	0
ENSG00000012171.20_SEMA3B	ENST00000416295.1_SEMA3B-201,ENST00000418576.3_SEMA3B-202,ENST00000419007.5_SEMA3B-203,ENST00000433753.4_SEMA3B-204,ENST00000434030.1_SEMA3B-205,ENST00000439487.5_SEMA3B-206,ENST00000441915.5_SEMA3B-207,ENST00000456210.5_SEMA3B-208,ENST00000456560.6_SEMA3B-209,ENST00000611067.4_SEMA3B-210,ENST00000612509.4_SEMA3B-211,ENST00000616701.5_SEMA3B-212,ENST00000618865.4_SEMA3B-213,ENST00000619119.4_SEMA…	1135	478	100	123	145	149	84	779	749	170	199	221	218	218	512	1133	303	242	130	221	310	117	604	947	1093	57	161	105	238	629	386	67	1172	317	887	506	1258	140	1030	372	44	417	97	182	337	148	790	370
ENSG00000012174.12_MBTPS2	ENST00000365779.2_MBTPS2-201,ENST00000379484.10_MBTPS2-202,ENST00000465888.1_MBTPS2-203	485	175	553	216	315	304	555	430	447	238	535	381	172	265	241	606	360	477	195	343	377	437	264	518	520	437	515	655	369	336	425	240	247	280	368	164	681	790	514	158	183	213	491	339	405	520	311	156
ENSG00000012211.13_PRICKLE3	ENST00000376310.7_PRICKLE3-201,ENST00000376317.4_PRICKLE3-202,ENST00000432913.5_PRICKLE3-203,ENST00000453382.5_PRICKLE3-204,ENST00000540849.5_PRICKLE3-205,ENST00000599218.6_PRICKLE3-206,ENST00000611313.1_PRICKLE3-207,ENST00000614014.1_PRICKLE3-208	412	438	360	385	319	306	354	319	491	432	395	396	265	431	468	519	390	369	273	548	668	482	575	494	564	340	474	415	346	327	430	187	506	287	565	437	645	561	561	420	141	405	460	572	364	469	441	307
ENSG00000012223.13_LTF	ENST00000231751.9_LTF-201,ENST00000417439.5_LTF-202,ENST00000426532.6_LTF-203,ENST00000431944.1_LTF-204,ENST00000443496.5_LTF-205,ENST00000462667.1_LTF-206,ENST00000478874.2_LTF-207,ENST00000493056.5_LTF-208,ENST00000498301.1_LTF-209	7	4	2	4	7	3	6	5	10	1	3	3	3	4	5	0	1	7	4	9	2	2	5	0	0	1	17	7	2	0	1	0	1	2	11	5	0	8	2	4	3	7	10	4	12	12	2	8
ENSG00000012232.9_EXTL3	ENST00000220562.9_EXTL3-201,ENST00000454906.6_EXTL3-202,ENST00000517738.1_EXTL3-203,ENST00000518223.1_EXTL3-204,ENST00000519288.5_EXTL3-205,ENST00000519886.5_EXTL3-206,ENST00000520679.1_EXTL3-207,ENST00000520940.1_EXTL3-208,ENST00000521473.5_EXTL3-209,ENST00000521532.5_EXTL3-210,ENST00000522698.1_EXTL3-211,ENST00000522725.5_EXTL3-212,ENST00000523149.5_EXTL3-213,ENST00000523271.1_EXTL3-214	2397	1517	2094	1490	1742	1339	1970	1593	2646	1556	2062	2040	1225	1908	1845	2229	1645	2223	1045	2115	2336	2045	2026	1984	2528	1903	2587	2484	1818	1741	2201	808	1772	1662	2526	1663	3326	3286	1977	1401	815	1699	2142	2018	1952	2425	1319	1252
ENSG00000012504.15_NR1H4	ENST00000188403.7_NR1H4-201,ENST00000321046.9_NR1H4-202,ENST00000392986.8_NR1H4-203,ENST00000546380.1_NR1H4-204,ENST00000548621.2_NR1H4-205,ENST00000548884.5_NR1H4-206,ENST00000549996.5_NR1H4-207,ENST00000551184.1_NR1H4-208,ENST00000551379.5_NR1H4-209,ENST00000648861.1_NR1H4-210,ENST00000649582.1_NR1H4-211	0	0	0	0	2	0	0	0	0	0	0	0	0	0	0	0	0	0	0	0	0	0	0	0	0	0	0	0	0	0	0	0	0	0	0	0	0	0	0	0	0	0	0	2	0	0	0	0
ENSG00000012660.14_ELOVL5	ENST00000304434.11_ELOVL5-201,ENST00000370913.5_ELOVL5-202,ENST00000370918.8_ELOVL5-203,ENST00000465983.5_ELOVL5-204,ENST00000485336.5_ELOVL5-205,ENST00000486973.1_ELOVL5-206,ENST00000542638.5_ELOVL5-207	1505	1183	1851	929	2080	1346	1838	1280	1731	1027	2174	1777	914	1562	1184	1372	1706	1746	1130	1664	1958	2280	1438	1597	2431	1585	2673	2115	1421	1318	2046	863	1272	1438	1309	1047	3274	2951	1610	913	946	1297	2001	1535	1912	2647	1543	713
ENSG00000012779.12_ALOX5	ENST00000374391.7_ALOX5-201,ENST00000475300.1_ALOX5-202,ENST00000481117.1_ALOX5-203,ENST00000483623.2_ALOX5-204,ENST00000493336.1_ALOX5-205,ENST00000498461.1_ALOX5-206,ENST00000542434.5_ALOX5-207	8	1	3	1	1	5	3	8	0	1	11	29	10	1	5	0	10	7	2	1	1	7	4	0	51	4	1	4	12	3	6	0	15	9	12	5	25	1	12	0	1	0	0	0	8	0	0	0
ENSG00000012817.16_KDM5D	ENST00000317961.9_KDM5D-201,ENST00000382806.6_KDM5D-202,ENST00000415360.1_KDM5D-203,ENST00000440077.5_KDM5D-204,ENST00000447300.1_KDM5D-205,ENST00000469599.6_KDM5D-206,ENST00000478891.1_KDM5D-207,ENST00000485154.1_KDM5D-208,ENST00000492117.1_KDM5D-209,ENST00000541639.5_KDM5D-210	508	299	404	253	355	0	433	596	659	286	0	0	0	452	317	601	0	0	0	383	519	456	300	349	789	426	442	453	0	366	0	210	378	0	794	295	744	707	589	206	166	265	475	450	0	589	413	231
ENSG00000012822.16_CALCOCO1	ENST00000262059.8_CALCOCO1-201,ENST00000430117.6_CALCOCO1-202,ENST00000546443.5_CALCOCO1-203,ENST00000546619.5_CALCOCO1-204,ENST00000546774.1_CALCOCO1-205,ENST00000547885.5_CALCOCO1-206,ENST00000547949.6_CALCOCO1-207,ENST00000547988.5_CALCOCO1-208,ENST00000548177.5_CALCOCO1-209,ENST00000548263.5_CALCOCO1-210,ENST00000548431.1_CALCOCO1-211,ENST00000549173.5_CALCOCO1-212,ENST00000549349.5_CALCOCO1-…	1247	784	1037	412	2538	487	1083	975	854	239	692	658	1021	561	955	1059	1743	752	431	527	688	1745	892	710	1136	757	2057	977	568	579	1690	691	1595	1431	1207	751	1187	1280	1848	708	652	804	1730	526	1640	2155	488	575
ENSG00000012963.15_UBR7	ENST00000013070.11_UBR7-201,ENST00000553674.1_UBR7-202,ENST00000553857.5_UBR7-203,ENST00000554232.5_UBR7-204,ENST00000555113.5_UBR7-205,ENST00000555329.1_UBR7-206,ENST00000556871.5_UBR7-207	608	320	669	287	445	591	651	733	835	312	761	714	280	447	327	416	410	599	565	547	654	574	366	829	891	460	687	677	542	649	595	253	473	419	453	184	1169	959	493	195	231	252	458	521	394	658	629	206
ENSG00000012983.12_MAP4K5	ENST00000013125.9_MAP4K5-201,ENST00000554066.1_MAP4K5-202,ENST00000554091.5_MAP4K5-203,ENST00000554990.6_MAP4K5-204,ENST00000555216.5_MAP4K5-205,ENST00000557124.1_MAP4K5-206,ENST00000557210.5_MAP4K5-207,ENST00000557390.6_MAP4K5-208,ENST00000557578.1_MAP4K5-209,ENST00000682126.1_MAP4K5-210	1569	632	729	322	941	395	641	935	890	404	749	598	358	464	679	1315	914	1003	289	516	686	1378	682	766	956	640	1330	833	841	580	921	500	1013	620	1880	545	1715	1036	1809	486	489	815	1380	502	937	1417	543	477
ENSG00000013016.16_EHD3	ENST00000322054.10_EHD3-201	183	297	186	173	289	103	223	158	150	110	103	104	92	240	380	215	194	91	88	202	260	200	327	207	252	161	209	153	70	130	156	84	195	190	217	264	304	223	294	202	67	268	198	193	201	201	109	216
ENSG00000013275.8_PSMC4	ENST00000157812.7_PSMC4-201,ENST00000455878.2_PSMC4-202,ENST00000593455.5_PSMC4-203,ENST00000596386.1_PSMC4-204,ENST00000601194.1_PSMC4-205,ENST00000601697.5_PSMC4-206	2229	1491	1760	1033	1575	1280	1314	1730	2336	1456	2021	1947	969	1705	1648	2027	1432	1838	1381	1884	2235	1973	1905	2177	2528	1399	2336	1826	1669	1586	1663	756	1580	1297	1864	1047	2997	2567	1548	937	766	1334	1658	1770	1487	2328	1460	1038
ENSG00000013288.9_MAN2B2	ENST00000285599.8_MAN2B2-201,ENST00000504248.5_MAN2B2-202,ENST00000504960.1_MAN2B2-203,ENST00000505907.1_MAN2B2-204,ENST00000510427.1_MAN2B2-205	1265	654	918	468	1251	982	1064	975	1059	406	1138	1112	835	808	768	985	1393	1275	858	780	974	1250	835	974	1247	747	1529	942	1042	536	1661	488	1085	1195	1038	655	1681	1338	1425	537	435	793	1300	773	1553	1394	865	579
ENSG00000013293.6_SLC7A14	ENST00000231706.6_SLC7A14-201,ENST00000466168.1_SLC7A14-202	0	0	0	0	14	0	0	0	0	0	0	0	0	0	0	0	0	0	0	0	0	0	0	0	0	0	0	0	0	0	0	0	0	0	0	0	0	0	0	0	0	0	0	0	0	0	3	0
ENSG00000013297.12_CLDN11	ENST00000064724.8_CLDN11-201,ENST00000468358.5_CLDN11-202,ENST00000477531.3_CLDN11-203,ENST00000486429.1_CLDN11-204,ENST00000488989.1_CLDN11-205,ENST00000489485.5_CLDN11-206,ENST00000643053.1_CLDN11-207	105	13	2	1	4	0	2	18	18	1	1	3	6	10	15	43	5	1	4	15	11	2	10	17	3	1	2	3	4	13	8	3	75	13	67	33	41	6	156	33	0	24	1	6	6	6	43	22
ENSG00000013306.16_SLC25A39	ENST00000225308.12_SLC25A39-201,ENST00000377095.10_SLC25A39-202,ENST00000537904.6_SLC25A39-203,ENST00000585523.1_SLC25A39-204,ENST00000585636.5_SLC25A39-205,ENST00000585695.5_SLC25A39-206,ENST00000586016.5_SLC25A39-207,ENST00000586633.5_SLC25A39-208,ENST00000588049.5_SLC25A39-209,ENST00000588315.5_SLC25A39-210,ENST00000588767.5_SLC25A39-211,ENST00000590194.5_SLC25A39-212,ENST00000591006.5_SLC25A3…	1700	1205	2009	1139	1562	1459	1877	1476	2180	1039	1664	1961	923	1800	1265	1258	1391	1501	1998	1682	2375	1878	1566	2083	2628	1510	2279	2189	1305	1643	1467	739	1321	1268	1014	927	2829	2625	1417	741	741	937	1465	1802	1330	2012	1809	828
ENSG00000013364.19_MVP	ENST00000357402.10_MVP-201,ENST00000395353.5_MVP-202,ENST00000562463.5_MVP-203,ENST00000563096.1_MVP-204,ENST00000563123.1_MVP-205,ENST00000563558.5_MVP-206,ENST00000563915.5_MVP-207,ENST00000565164.1_MVP-208,ENST00000565830.5_MVP-209,ENST00000566066.5_MVP-210,ENST00000566252.1_MVP-211,ENST00000566554.1_MVP-212,ENST00000566859.5_MVP-213,ENST00000568068.1_MVP-214,ENST00000569612.1_MVP-215,ENST0000…	6896	4983	6862	2723	5423	3634	6416	3972	6367	3929	5650	6059	3171	5014	5684	6374	4380	5323	3143	5175	6137	7611	6505	6214	7266	5166	9176	7054	4465	4535	5465	2882	5244	4436	5370	3871	7793	9580	6478	3536	3013	4873	7282	5089	4511	8608	4136	3822
ENSG00000013374.17_NUB1	ENST00000413040.7_NUB1-201,ENST00000460712.1_NUB1-202,ENST00000468404.5_NUB1-203,ENST00000470229.6_NUB1-204,ENST00000470316.5_NUB1-205,ENST00000477666.1_NUB1-206,ENST00000480714.1_NUB1-207,ENST00000480907.5_NUB1-208,ENST00000483358.5_NUB1-209,ENST00000493588.5_NUB1-210,ENST00000497987.1_NUB1-211,ENST00000568733.6_NUB1-212	850	280	671	278	680	442	720	564	759	283	696	588	292	364	330	690	552	671	420	472	609	753	434	883	820	572	830	693	533	654	596	259	623	464	754	292	1332	997	828	266	313	345	641	451	500	935	579	227
ENSG00000013375.16_PGM3	ENST00000283977.9_PGM3-201,ENST00000503094.1_PGM3-202,ENST00000504780.5_PGM3-203,ENST00000505470.5_PGM3-204,ENST00000506587.5_PGM3-205,ENST00000507404.1_PGM3-206,ENST00000507554.1_PGM3-207,ENST00000508748.5_PGM3-208,ENST00000509219.2_PGM3-209,ENST00000510258.1_PGM3-210,ENST00000512866.5_PGM3-211,ENST00000513973.6_PGM3-212,ENST00000515333.1_PGM3-213,ENST00000605602.1_PGM3-214,ENST00000616566.5_PGM…	731	290	759	367	817	552	825	721	725	299	836	647	422	492	282	694	734	712	432	553	636	804	387	666	1101	633	968	782	584	612	905	293	898	649	670	270	1411	1181	1171	232	331	318	653	541	827	1103	598	230
ENSG00000013392.8_RWDD2A	ENST00000369724.5_RWDD2A-201	74	47	78	51	141	79	104	100	150	41	109	64	77	65	37	92	172	117	67	59	85	78	56	145	129	61	125	94	81	70	155	33	158	104	45	44	158	185	121	40	54	52	86	66	116	132	58	24
ENSG00000013441.17_CLK1	ENST00000321356.9_CLK1-201,ENST00000409403.6_CLK1-202,ENST00000409769.6_CLK1-203,ENST00000432425.5_CLK1-204,ENST00000434813.3_CLK1-205,ENST00000461326.1_CLK1-206,ENST00000461981.5_CLK1-207,ENST00000464454.1_CLK1-208,ENST00000472679.1_CLK1-209,ENST00000473565.5_CLK1-210,ENST00000481641.1_CLK1-211,ENST00000482590.1_CLK1-212,ENST00000492793.1_CLK1-213,ENST00000496205.1_CLK1-214	654	602	267	205	678	227	223	792	457	228	418	371	569	244	642	761	1013	598	244	242	318	537	609	361	555	252	549	356	435	300	1032	188	962	733	790	380	903	402	1717	362	192	769	477	266	990	587	421	533
ENSG00000013503.10_POLR3B	ENST00000228347.9_POLR3B-201,ENST00000539066.5_POLR3B-202,ENST00000549195.1_POLR3B-203,ENST00000549569.1_POLR3B-204	369	229	299	156	304	224	308	247	395	147	414	324	125	292	243	430	283	284	187	247	365	292	231	354	318	276	399	303	271	290	329	100	152	210	362	226	599	452	336	152	131	215	254	221	306	434	332	169
ENSG00000013523.11_ANGEL1	ENST00000251089.8_ANGEL1-201,ENST00000554941.1_ANGEL1-202,ENST00000555079.1_ANGEL1-203,ENST00000556298.1_ANGEL1-204,ENST00000557179.5_ANGEL1-205,ENST00000557497.1_ANGEL1-206	369	197	478	280	413	334	505	299	424	264	407	440	310	422	243	256	492	260	246	435	586	357	289	368	505	402	353	450	284	243	509	140	291	467	362	256	575	622	775	245	100	257	325	507	428	373	372	197
ENSG00000013561.18_RNF14	ENST00000347642.7_RNF14-201,ENST00000356143.5_RNF14-202,ENST00000394514.6_RNF14-203,ENST00000394519.5_RNF14-204,ENST00000394520.7_RNF14-205,ENST00000502341.5_RNF14-206,ENST00000506004.5_RNF14-207,ENST00000506822.5_RNF14-208,ENST00000506938.5_RNF14-209,ENST00000507163.5_RNF14-210,ENST00000507291.1_RNF14-211,ENST00000511961.5_RNF14-212,ENST00000512565.5_RNF14-213,ENST00000513019.5_RNF14-214,ENST000…	1033	471	1064	384	679	532	914	787	1176	471	854	850	311	592	530	944	487	1081	412	641	706	1192	578	689	1023	933	1396	1152	813	756	549	434	451	450	730	273	1320	1660	407	237	560	402	954	599	475	1467	539	334
ENSG00000013563.14_DNASE1L1	ENST00000014935.7_DNASE1L1-201,ENST00000309585.9_DNASE1L1-202,ENST00000369807.6_DNASE1L1-203,ENST00000369808.7_DNASE1L1-204,ENST00000369809.5_DNASE1L1-205,ENST00000393638.5_DNASE1L1-206,ENST00000412184.1_DNASE1L1-207,ENST00000424626.5_DNASE1L1-208,ENST00000432135.1_DNASE1L1-209,ENST00000447892.1_DNASE1L1-210,ENST00000451865.5_DNASE1L1-211,ENST00000497242.1_DNASE1L1-212	242	77	128	53	157	109	171	205	146	64	133	157	100	103	80	179	126	115	153	85	113	134	108	145	186	106	167	161	109	147	137	58	294	153	215	71	337	197	276	70	59	74	115	119	164	150	193	49
ENSG00000013573.17_DDX11	ENST00000228264.10_DDX11-201,ENST00000350437.8_DDX11-202,ENST00000415475.6_DDX11-203,ENST00000435753.6_DDX11-204,ENST00000438391.6_DDX11-205,ENST00000535158.5_DDX11-206,ENST00000535317.5_DDX11-207,ENST00000536265.5_DDX11-208,ENST00000536580.5_DDX11-209,ENST00000537136.1_DDX11-210,ENST00000538345.1_DDX11-211,ENST00000538740.1_DDX11-212,ENST00000539049.5_DDX11-213,ENST00000539673.5_DDX11-214,ENST00…	179	214	122	298	167	407	152	858	678	286	446	439	265	536	248	224	406	176	378	468	483	49	221	438	556	122	80	147	163	315	498	28	281	329	200	362	886	195	387	198	24	248	69	386	403	67	777	190
ENSG00000013583.10_HEBP1	ENST00000014930.9_HEBP1-201,ENST00000535636.1_HEBP1-202,ENST00000536942.1_HEBP1-203,ENST00000540916.1_HEBP1-204,ENST00000647702.1_HEBP1-205	555	292	741	344	597	462	578	542	808	282	606	579	347	502	352	631	510	424	628	536	595	513	375	635	750	564	596	673	360	517	480	220	651	513	398	242	988	976	610	233	227	285	401	440	426	562	398	208
ENSG00000013588.9_GPRC5A	ENST00000014914.6_GPRC5A-201,ENST00000534831.1_GPRC5A-202,ENST00000537783.1_GPRC5A-203,ENST00000540125.1_GPRC5A-204,ENST00000542056.1_GPRC5A-205,ENST00000648791.1_GPRC5A-206	10022	2195	7039	1557	9312	2437	7507	5549	7567	2631	4258	4314	4998	3012	2248	6976	8209	4059	1253	3473	4245	9865	2746	6599	8948	5114	11390	10035	3889	5604	10250	4077	9817	7010	6714	2249	13523	11299	14669	2037	3378	2569	10337	3042	9127	10733	3146	1719
ENSG00000013619.15_MAMLD1	ENST00000262858.8_MAMLD1-201,ENST00000358892.7_MAMLD1-202,ENST00000370401.7_MAMLD1-203,ENST00000426613.5_MAMLD1-204,ENST00000432680.7_MAMLD1-205,ENST00000464149.1_MAMLD1-206,ENST00000468306.1_MAMLD1-207,ENST00000682016.1_MAMLD1-208,ENST00000682253.1_MAMLD1-209,ENST00000683453.1_MAMLD1-210,ENST00000683696.1_MAMLD1-211	41	51	12	20	38	23	14	104	81	43	38	57	63	34	65	37	150	29	13	53	66	21	63	51	67	17	13	7	33	38	189	8	178	109	51	136	71	22	287	143	6	59	28	40	185	23	41	37
ENSG00000013725.14_CD6	ENST00000313421.11_CD6-201,ENST00000344931.9_CD6-202,ENST00000352009.9_CD6-203,ENST00000419282.2_CD6-204,ENST00000433107.6_CD6-205,ENST00000452451.6_CD6-206,ENST00000505761.2_CD6-207,ENST00000538288.1_CD6-208,ENST00000538611.1_CD6-209,ENST00000541964.1_CD6-210,ENST00000542157.5_CD6-211,ENST00000542254.5_CD6-212,ENST00000545105.5_CD6-213,ENST00000545320.1_CD6-214	1	3	1	4	3	2	2	5	0	0	2	3	6	5	5	0	1	2	1	7	2	0	9	0	31	3	2	2	0	0	3	0	2	3	0	14	8	0	0	9	0	2	0	2	6	3	1	5
ENSG00000013810.21_TACC3	ENST00000313288.9_TACC3-201,ENST00000404054.3_TACC3-202,ENST00000458173.4_TACC3-203,ENST00000466077.1_TACC3-204,ENST00000467746.6_TACC3-205,ENST00000470136.2_TACC3-206,ENST00000470808.1_TACC3-207,ENST00000484264.1_TACC3-208,ENST00000484651.5_TACC3-209,ENST00000493975.5_TACC3-210,ENST00000612220.5_TACC3-211,ENST00000650779.1_TACC3-212,ENST00000651251.1_TACC3-213,ENST00000651472.1_TACC3-214,ENST000…	544	422	90	590	144	1083	194	707	697	243	367	393	266	885	493	477	475	375	966	975	1193	88	468	682	664	73	144	93	395	501	515	46	454	335	496	392	1083	170	734	357	54	351	121	849	464	155	1399	372
ENSG00000014123.10_UFL1	ENST00000369278.5_UFL1-201,ENST00000461673.1_UFL1-202	827	543	1043	406	914	635	990	626	840	459	1070	792	521	643	510	923	946	1029	343	696	879	1143	594	764	1018	816	1225	1059	774	607	1077	399	805	736	577	419	1426	1527	1337	452	464	580	1172	615	889	1321	534	371
ENSG00000014138.9_POLA2	ENST00000265465.8_POLA2-201,ENST00000525924.1_POLA2-202,ENST00000527618.5_POLA2-203,ENST00000527850.5_POLA2-204,ENST00000532391.1_POLA2-205,ENST00000532469.1_POLA2-206,ENST00000533192.1_POLA2-207,ENST00000534785.1_POLA2-208	83	39	156	94	32	279	172	373	379	96	206	221	65	222	25	72	58	142	313	225	208	17	48	263	522	97	41	103	72	142	97	25	129	61	100	49	455	197	64	49	20	61	31	236	36	65	477	30
ENSG00000014164.7_ZC3H3	ENST00000262577.6_ZC3H3-201,ENST00000528401.1_ZC3H3-202	1131	501	562	386	698	366	469	644	960	405	524	498	290	523	575	883	486	681	330	528	610	783	697	628	783	491	991	573	611	555	641	346	679	530	905	462	1012	819	813	298	282	605	893	532	547	868	565	437
ENSG00000014216.16_CAPN1	ENST00000279247.11_CAPN1-201,ENST00000524773.5_CAPN1-202,ENST00000525013.1_CAPN1-203,ENST00000526468.1_CAPN1-204,ENST00000526954.5_CAPN1-205,ENST00000526966.5_CAPN1-206,ENST00000527189.5_CAPN1-207,ENST00000527323.5_CAPN1-208,ENST00000527469.1_CAPN1-209,ENST00000527699.5_CAPN1-210,ENST00000527739.5_CAPN1-211,ENST00000527887.1_CAPN1-212,ENST00000527897.1_CAPN1-213,ENST00000528165.5_CAPN1-214,ENST00…	5398	6695	7290	6063	7407	5524	7223	4614	6842	5413	6806	7565	5219	8878	7594	4791	6461	5727	5059	9218	11441	8225	8829	7051	8646	5773	9666	8026	5092	5068	8568	3080	6675	6696	4036	6257	8446	10404	7467	5539	3080	6186	8326	9500	6730	9532	5464	5001
ENSG00000014257.16_ACP3	ENST00000336375.10_ACP3-201,ENST00000351273.11_ACP3-202,ENST00000475741.5_ACP3-203,ENST00000483689.1_ACP3-204,ENST00000489084.5_ACP3-205,ENST00000493235.5_ACP3-206,ENST00000495911.5_ACP3-207,ENST00000507647.1_ACP3-208,ENST00000512463.1_ACP3-209	47	50	51	39	190	90	147	56	19	24	71	58	56	66	88	36	166	40	54	42	47	100	91	65	83	41	107	70	28	17	178	62	83	110	36	93	40	93	127	72	46	63	106	54	155	136	22	36
ENSG00000014641.21_MDH1	ENST00000233114.13_MDH1-201,ENST00000409476.5_MDH1-202,ENST00000409908.5_MDH1-203,ENST00000421012.2_MDH1-204,ENST00000432309.6_MDH1-205,ENST00000436321.5_MDH1-206,ENST00000442225.5_MDH1-207,ENST00000454035.5_MDH1-208,ENST00000462944.1_MDH1-209,ENST00000472098.5_MDH1-210,ENST00000484538.1_MDH1-211,ENST00000485155.1_MDH1-212,ENST00000485781.5_MDH1-213,ENST00000495083.1_MDH1-214,ENST00000539945.7_MD…	1387	1032	1347	796	1441	1213	1415	1134	1496	696	1666	1443	856	1198	1126	1120	1442	1261	1679	1296	1568	1544	1296	1423	1398	980	1488	1388	1164	1090	1595	594	1160	1217	987	844	2219	1903	1622	779	573	983	1016	1266	1359	1711	1055	737
ENSG00000014824.14_SLC30A9	ENST00000264451.12_SLC30A9-201,ENST00000505523.1_SLC30A9-202,ENST00000509683.5_SLC30A9-203,ENST00000510460.1_SLC30A9-204,ENST00000513699.5_SLC30A9-205	1096	928	1670	857	1655	1219	1606	1238	1448	859	1889	1745	1020	1211	1086	918	1755	1382	841	1394	1628	1675	1270	1513	2101	1339	1801	1829	1101	1045	1937	644	1104	1318	1191	923	2298	2436	1934	910	634	1060	1199	1303	1663	1863	1111	748
ENSG00000014914.21_MTMR11	ENST00000369140.7_MTMR11-201,ENST00000439741.4_MTMR11-202,ENST00000466496.5_MTMR11-203,ENST00000479272.1_MTMR11-204,ENST00000482025.5_MTMR11-205,ENST00000482343.5_MTMR11-206,ENST00000490310.1_MTMR11-207,ENST00000492824.5_MTMR11-208,ENST00000493562.1_MTMR11-209,ENST00000495054.1_MTMR11-210	67	15	12	20	12	31	12	61	54	9	25	19	34	40	33	75	58	19	22	33	24	16	40	24	45	8	18	12	12	48	48	4	119	42	41	51	52	10	91	25	4	30	13	32	45	22	47	25
ENSG00000014919.13_COX15	ENST00000016171.6_COX15-201,ENST00000370483.9_COX15-202,ENST00000497381.1_COX15-203	492	311	604	334	515	502	692	520	530	336	731	627	304	479	371	386	537	599	307	587	687	434	361	554	872	466	535	657	465	370	689	222	473	434	502	275	975	987	647	283	198	400	412	579	524	555	458	262
ENSG00000015133.20_CCDC88C	ENST00000334448.5_CCDC88C-201,ENST00000389856.9_CCDC88C-202,ENST00000389857.11_CCDC88C-203,ENST00000553403.1_CCDC88C-204,ENST00000553437.1_CCDC88C-205,ENST00000554051.1_CCDC88C-206,ENST00000554165.1_CCDC88C-207,ENST00000554872.5_CCDC88C-208,ENST00000555995.1_CCDC88C-209,ENST00000556726.5_CCDC88C-210,ENST00000556767.1_CCDC88C-211,ENST00000557455.1_CCDC88C-212,ENST00000557507.1_CCDC88C-213	2230	452	2073	452	2310	1187	1817	2170	2323	501	1873	1689	1532	600	550	1843	2027	1327	817	588	855	1590	482	2422	2614	1897	1890	2154	965	1696	2710	541	2185	1938	2495	950	3468	3191	2526	668	577	617	1823	542	2344	1734	1429	387
ENSG00000015153.15_YAF2	ENST00000327791.8_YAF2-201,ENST00000380790.4_YAF2-202,ENST00000534854.7_YAF2-203,ENST00000541702.2_YAF2-204,ENST00000546726.5_YAF2-205,ENST00000546782.1_YAF2-206,ENST00000546972.5_YAF2-207,ENST00000547254.5_YAF2-208,ENST00000547351.5_YAF2-209,ENST00000547622.5_YAF2-210,ENST00000547724.1_YAF2-211,ENST00000548661.5_YAF2-212,ENST00000548917.1_YAF2-213,ENST00000550315.1_YAF2-214,ENST00000551268.5_YAF…	311	154	168	93	282	126	196	237	114	99	248	198	113	124	179	158	288	257	123	133	157	266	206	223	178	151	316	176	201	180	304	90	206	184	244	107	334	229	283	120	107	152	162	148	240	333	129	132
ENSG00000015171.20_ZMYND11	ENST00000309776.8_ZMYND11-201,ENST00000381584.5_ZMYND11-202,ENST00000381591.5_ZMYND11-203,ENST00000381604.9_ZMYND11-204,ENST00000381607.8_ZMYND11-205,ENST00000397955.7_ZMYND11-206,ENST00000397959.7_ZMYND11-207,ENST00000397962.8_ZMYND11-208,ENST00000402736.5_ZMYND11-209,ENST00000403354.5_ZMYND11-210,ENST00000439456.5_ZMYND11-211,ENST00000473115.1_ZMYND11-212,ENST00000488275.1_ZMYND11-213,ENST00000…	1660	740	1678	609	1372	942	1405	1514	1798	671	1791	1367	631	959	751	1410	1269	1506	617	971	1154	1724	864	1750	1833	1422	2010	1871	1130	1384	1458	586	1172	1003	1684	627	2940	2503	1712	540	727	832	1679	946	1252	2099	928	528
ENSG00000015285.11_WAS	ENST00000376701.5_WAS-201,ENST00000450772.5_WAS-202,ENST00000465982.5_WAS-203,ENST00000470107.1_WAS-204,ENST00000474174.1_WAS-205,ENST00000483750.5_WAS-206,ENST00000490627.1_WAS-207	7	1	0	1	3	5	0	14	0	0	0	1	1	1	3	13	5	4	10	4	3	2	4	0	4	0	3	0	3	8	5	1	4	5	0	3	5	0	4	4	0	7	2	2	9	0	0	5
ENSG00000015413.10_DPEP1	ENST00000261615.5_DPEP1-201,ENST00000393092.7_DPEP1-202,ENST00000421184.5_DPEP1-203,ENST00000561484.1_DPEP1-204,ENST00000564281.5_DPEP1-205,ENST00000564645.1_DPEP1-206,ENST00000565249.5_DPEP1-207,ENST00000568281.5_DPEP1-208,ENST00000570029.5_DPEP1-209,ENST00000690203.1_DPEP1-210	0	0	0	0	0	0	0	0	0	0	0	0	0	0	0	0	0	0	0	0	0	0	0	0	0	0	0	0	0	0	0	0	0	0	0	1	0	0	0	0	0	0	0	0	0	0	0	0
ENSG00000015475.19_BID	ENST00000317361.11_BID-201,ENST00000342111.9_BID-202,ENST00000399765.5_BID-203,ENST00000399767.6_BID-204,ENST00000473439.5_BID-205,ENST00000494097.5_BID-206,ENST00000550946.5_BID-207,ENST00000551952.5_BID-208,ENST00000552886.1_BID-209,ENST00000614949.4_BID-210,ENST00000622694.5_BID-211	1329	819	1058	515	1328	576	753	840	1386	550	957	1220	631	625	880	1306	1019	1019	861	624	818	1238	1196	1074	1875	913	1133	1166	865	925	1095	439	1239	792	1059	637	1510	1490	1379	527	456	622	690	754	955	1281	827	596
ENSG00000015479.20_MATR3	ENST00000394805.8_MATR3-201,ENST00000502422.5_MATR3-202,ENST00000502499.5_MATR3-203,ENST00000502944.1_MATR3-204,ENST00000503340.1_MATR3-205,ENST00000503811.5_MATR3-206,ENST00000504023.1_MATR3-207,ENST00000504045.5_MATR3-208,ENST00000504311.5_MATR3-209,ENST00000504643.5_MATR3-210,ENST00000505625.5_MATR3-211,ENST00000507860.1_MATR3-212,ENST00000508689.1_MATR3-213,ENST00000509918.5_MATR3-214,ENST000…	4936	2966	5215	2233	5565	3488	5388	4662	4858	2145	5558	4350	2924	3268	3411	4456	5188	5125	2453	3715	4482	5517	4002	4538	6361	4115	6418	5828	3501	4123	6510	2315	5893	4350	5833	2829	8907	7493	7934	2791	2360	3772	5313	3315	5733	7193	3600	2499
ENSG00000015520.15_NPC1L1	ENST00000289547.8_NPC1L1-201,ENST00000381160.8_NPC1L1-202,ENST00000423141.1_NPC1L1-203,ENST00000546276.5_NPC1L1-204	0	3	0	0	1	0	0	0	0	0	0	0	4	0	0	5	4	1	0	1	4	0	0	0	0	0	2	0	0	0	4	0	5	0	0	0	2	2	7	1	1	2	5	0	3	0	2	0
ENSG00000015532.10_XYLT2	ENST00000017003.7_XYLT2-201,ENST00000376550.7_XYLT2-202,ENST00000507602.5_XYLT2-203,ENST00000509778.1_XYLT2-204,ENST00000511654.1_XYLT2-205,ENST00000571021.1_XYLT2-206,ENST00000574840.1_XYLT2-207	728	235	778	230	424	459	641	586	924	234	695	599	388	423	219	694	596	493	459	360	532	540	325	1069	955	653	644	695	452	572	674	229	802	539	770	264	1171	1043	880	199	212	221	522	318	553	605	897	157
ENSG00000015568.13_RGPD5	ENST00000016946.8_RGPD5-201,ENST00000272454.10_RGPD5-202,ENST00000393283.5_RGPD5-203,ENST00000413468.1_RGPD5-204,ENST00000430736.5_RGPD5-205,ENST00000432606.1_RGPD5-206,ENST00000441344.1_RGPD5-207,ENST00000472794.1_RGPD5-208,ENST00000477523.1_RGPD5-209,ENST00000482778.1_RGPD5-210,ENST00000493394.1_RGPD5-211,ENST00000495473.1_RGPD5-212,ENST00000495582.1_RGPD5-213	1164	292	669	426	704	94	650	1311	998	307	784	231	88	340	442	628	623	613	227	205	723	987	918	183	129	376	1409	921	722	708	457	225	892	507	829	49	1566	1187	1677	348	562	366	1205	316	1038	1188	578	78
ENSG00000015592.17_STMN4	ENST00000265770.11_STMN4-201,ENST00000350889.9_STMN4-202,ENST00000519614.5_STMN4-203,ENST00000519997.5_STMN4-204,ENST00000522750.1_STMN4-205,ENST00000522908.1_STMN4-206,ENST00000523048.5_STMN4-207	7	0	0	4	9	0	0	1	3	0	1	1	0	0	0	0	0	1	0	0	0	0	0	0	0	0	0	0	0	8	0	1	0	0	19	0	1	0	0	0	0	0	0	0	0	0	0	0
ENSG00000015676.18_NUDCD3	ENST00000338427.10_NUDCD3-201,ENST00000355451.8_NUDCD3-202,ENST00000460110.5_NUDCD3-203,ENST00000464812.1_NUDCD3-204,ENST00000472246.5_NUDCD3-205,ENST00000475952.1_NUDCD3-206,ENST00000478769.1_NUDCD3-207,ENST00000480209.1_NUDCD3-208,ENST00000487118.1_NUDCD3-209,ENST00000493613.5_NUDCD3-210,ENST00000497978.1_NUDCD3-211	2187	1011	1860	1058	1357	1257	1561	1712	2566	1224	1781	1902	1005	1538	1145	1891	1455	1460	1135	1504	1721	1464	1337	2137	2911	1529	1621	1934	1222	1681	1810	497	1667	1443	2036	1034	3225	2413	1793	992	591	1053	1256	1457	1500	1496	1382	767
ENSG00000016082.15_ISL1	ENST00000230658.12_ISL1-201,ENST00000505475.3_ISL1-202,ENST00000511384.1_ISL1-203	0	0	0	0	3	15	0	0	0	0	13	9	4	0	0	0	7	18	2	0	0	0	0	0	0	1	0	0	10	0	13	0	0	15	0	0	0	0	0	0	0	0	0	0	12	0	0	0
ENSG00000016391.11_CHDH	ENST00000315251.11_CHDH-201,ENST00000467802.1_CHDH-202,ENST00000481668.5_CHDH-203	212	86	141	55	259	231	180	255	300	86	203	213	152	95	96	160	251	114	173	102	104	87	43	417	297	120	109	115	90	189	225	26	221	195	233	135	528	213	353	102	35	105	113	101	243	88	306	78
ENSG00000016402.14_IL20RA	ENST00000316649.10_IL20RA-201,ENST00000367746.3_IL20RA-202,ENST00000367748.4_IL20RA-203,ENST00000460306.1_IL20RA-204,ENST00000461799.1_IL20RA-205,ENST00000468393.5_IL20RA-206,ENST00000541547.5_IL20RA-207,ENST00000635289.1_IL20RA-208	144	128	142	232	214	163	141	141	199	210	256	223	179	300	179	132	290	195	178	290	460	118	187	215	200	121	97	150	138	68	276	25	208	250	136	275	297	194	227	251	37	179	74	354	252	117	116	120
ENSG00000016490.16_CLCA1	ENST00000234701.7_CLCA1-201,ENST00000394711.2_CLCA1-202	0	0	0	0	3	0	1	0	0	0	0	0	0	0	1	0	0	0	0	0	0	0	0	0	0	0	0	0	0	0	0	0	0	0	0	0	0	0	0	0	0	0	0	0	0	0	0	0
ENSG00000016602.9_CLCA4	ENST00000370563.3_CLCA4-201,ENST00000496322.1_CLCA4-202	24	14	18	4	35	10	10	8	8	3	34	32	12	0	20	11	50	37	6	2	4	24	3	31	7	19	32	23	31	7	36	12	0	20	27	3	10	29	2	6	16	19	27	1	44	38	0	8
ENSG00000016864.19_GLT8D1	ENST00000266014.11_GLT8D1-201,ENST00000394783.7_GLT8D1-202,ENST00000463762.1_GLT8D1-203,ENST00000463827.1_GLT8D1-204,ENST00000464705.1_GLT8D1-205,ENST00000478968.6_GLT8D1-206,ENST00000479553.5_GLT8D1-207,ENST00000480080.1_GLT8D1-208,ENST00000481643.5_GLT8D1-209,ENST00000484163.5_GLT8D1-210,ENST00000485899.1_GLT8D1-211,ENST00000487642.5_GLT8D1-212,ENST00000491606.5_GLT8D1-213,ENST00000497436.5_GLT…	304	99	321	131	298	198	276	320	363	142	313	334	196	184	106	196	301	200	255	174	230	177	132	542	436	248	175	336	157	259	291	62	289	250	314	112	522	488	173	119	106	118	178	195	301	249	309	80
ENSG00000017260.20_ATP2C1	ENST00000328560.12_ATP2C1-201,ENST00000359644.7_ATP2C1-202,ENST00000422190.6_ATP2C1-203,ENST00000428331.6_ATP2C1-204,ENST00000504381.5_ATP2C1-205,ENST00000504571.5_ATP2C1-206,ENST00000504612.5_ATP2C1-207,ENST00000504948.5_ATP2C1-208,ENST00000505072.5_ATP2C1-209,ENST00000505330.5_ATP2C1-210,ENST00000507194.1_ATP2C1-211,ENST00000507488.6_ATP2C1-212,ENST00000508297.2_ATP2C1-213,ENST00000508532.5_ATP…	1553	928	1495	787	1667	1210	1790	1354	1762	683	1818	1574	945	1050	893	1293	1675	1435	816	1123	1378	1688	1068	1556	1782	1255	1819	1626	1158	1294	1988	667	1490	1357	1307	803	2622	2337	2135	766	638	1034	1631	1194	1635	2132	1243	669
ENSG00000017427.17_IGF1	ENST00000307046.8_IGF1-201,ENST00000337514.11_IGF1-202,ENST00000392904.5_IGF1-203,ENST00000392905.7_IGF1-204,ENST00000424202.6_IGF1-205,ENST00000481539.1_IGF1-206,ENST00000644491.1_IGF1-207	13	2	0	1	0	1	0	0	24	2	0	1	0	0	3	1	2	3	1	1	0	0	7	7	1	0	2	0	2	0	0	0	3	4	0	1	1	0	38	3	0	1	0	0	4	0	0	3
ENSG00000017483.16_SLC38A5	ENST00000413668.5_SLC38A5-201,ENST00000416711.5_SLC38A5-202,ENST00000429543.2_SLC38A5-203,ENST00000440085.5_SLC38A5-204,ENST00000441948.5_SLC38A5-205,ENST00000480105.1_SLC38A5-206,ENST00000488083.5_SLC38A5-207,ENST00000494034.5_SLC38A5-208,ENST00000497336.1_SLC38A5-209,ENST00000595796.5_SLC38A5-210,ENST00000615300.4_SLC38A5-211,ENST00000619100.4_SLC38A5-212,ENST00000620913.5_SLC38A5-213	32	3	0	0	4	2	1	18	93	1	6	8	0	7	0	12	0	3	1	7	6	0	1	25	63	0	4	0	4	0	2	0	6	0	50	1	94	1	10	0	0	0	0	7	1	0	22	2
ENSG00000017797.13_RALBP1	ENST00000019317.8_RALBP1-201,ENST00000383432.8_RALBP1-202,ENST00000458039.3_RALBP1-203,ENST00000577221.1_RALBP1-204,ENST00000585015.6_RALBP1-205,ENST00000609094.2_RALBP1-206	2706	1700	2545	1243	2369	1615	2247	2351	2736	1289	2464	2313	1191	1872	1847	2101	2073	2138	1266	2086	2486	2754	2061	2492	3411	2072	2845	2839	1750	1940	2357	1032	2315	1794	2967	1405	4497	3608	2951	1319	990	1991	2618	1839	2241	3094	2065	1366
ENSG00000018189.13_RUFY3	ENST00000226328.8_RUFY3-201,ENST00000381006.8_RUFY3-202,ENST00000417478.6_RUFY3-203,ENST00000502653.5_RUFY3-204,ENST00000503025.5_RUFY3-205,ENST00000503876.5_RUFY3-206,ENST00000504805.6_RUFY3-207,ENST00000507333.5_RUFY3-208,ENST00000512103.5_RUFY3-209,ENST00000512331.5_RUFY3-210,ENST00000513593.1_RUFY3-211,ENST00000513597.5_RUFY3-212,ENST00000514898.1_RUFY3-213,ENST00000515442.1_RUFY3-214,ENST000…	345	309	369	146	430	219	306	432	349	183	417	324	219	204	420	344	512	365	195	237	246	411	323	361	417	309	484	349	265	214	486	166	320	340	502	356	645	507	617	258	150	365	366	183	484	401	243	246
ENSG00000018236.15_CNTN1	ENST00000347616.5_CNTN1-201,ENST00000348761.2_CNTN1-202,ENST00000547702.5_CNTN1-203,ENST00000547849.5_CNTN1-204,ENST00000548005.5_CNTN1-205,ENST00000548481.1_CNTN1-206,ENST00000550305.1_CNTN1-207,ENST00000551295.7_CNTN1-208,ENST00000551424.5_CNTN1-209,ENST00000552248.5_CNTN1-210,ENST00000552913.5_CNTN1-211	2	18	212	8	373	64	281	9	0	6	90	55	77	6	34	0	155	94	53	10	17	436	18	0	0	151	427	232	69	1	168	143	2	113	1	16	0	381	22	7	137	14	383	15	122	498	6	15
ENSG00000018280.17_SLC11A1	ENST00000233202.11_SLC11A1-201,ENST00000354352.9_SLC11A1-202,ENST00000460592.1_SLC11A1-203,ENST00000465984.5_SLC11A1-204,ENST00000468221.5_SLC11A1-205,ENST00000468721.1_SLC11A1-206,ENST00000469449.1_SLC11A1-207,ENST00000469799.5_SLC11A1-208,ENST00000471875.5_SLC11A1-209,ENST00000473367.5_SLC11A1-210,ENST00000475225.5_SLC11A1-211,ENST00000481524.5_SLC11A1-212,ENST00000483487.2_SLC11A1-213,ENST0000…	0	3	0	3	9	5	0	9	12	0	1	2	6	8	1	0	3	1	2	4	3	4	6	0	0	1	8	0	0	13	0	0	16	4	1	5	2	3	0	6	0	4	3	0	1	1	2	3
ENSG00000018408.15_WWTR1	ENST00000360632.8_WWTR1-201,ENST00000460517.1_WWTR1-202,ENST00000465804.5_WWTR1-203,ENST00000467467.5_WWTR1-204,ENST00000471586.5_WWTR1-205,ENST00000472417.1_WWTR1-206,ENST00000474080.1_WWTR1-207,ENST00000475579.1_WWTR1-208,ENST00000479238.1_WWTR1-209,ENST00000485244.1_WWTR1-210,ENST00000485352.1_WWTR1-211,ENST00000494754.1_WWTR1-212	2621	3474	4025	2672	6330	2495	4281	1864	2511	2764	3409	2998	3206	3728	3886	2430	5486	2910	1376	3952	4949	3562	4392	2411	2987	3389	3864	4873	2567	2019	7009	1555	4200	5147	2221	3799	3902	6301	4258	3431	1294	3529	3519	3960	5962	3842	2327	2578
ENSG00000018510.18_AGPS	ENST00000264167.11_AGPS-201,ENST00000409888.1_AGPS-202,ENST00000460342.2_AGPS-203,ENST00000637633.2_AGPS-204,ENST00000642466.2_AGPS-205,ENST00000679421.1_AGPS-206,ENST00000679459.1_AGPS-207,ENST00000679478.1_AGPS-208,ENST00000679639.1_AGPS-209,ENST00000679994.1_AGPS-210,ENST00000680028.1_AGPS-211,ENST00000680155.1_AGPS-212,ENST00000680390.1_AGPS-213,ENST00000680677.1_AGPS-214,ENST00000680705.1_AG…	1362	968	1477	875	1487	1215	1373	1377	1711	985	2085	1571	687	1269	1028	1291	1213	1384	605	1382	1686	1279	1334	1616	1877	1163	1403	1677	1245	1117	1479	490	763	1078	1275	879	2812	2188	1114	723	567	1067	1066	1269	1269	1413	1309	712
ENSG00000018607.8_ZNF806	ENST00000438300.1_ZNF806-201,ENST00000675302.1_ZNF806-202,ENST00000676277.1_ZNF806-203,ENST00000689661.1_ZNF806-204	0	0	0	0	5	0	0	0	0	0	0	0	0	0	0	0	0	0	0	0	0	0	0	0	0	0	0	0	0	0	1	0	0	0	0	0	0	0	0	0	0	0	0	0	0	0	8	0
ENSG00000018610.15_STEEP1	ENST00000320339.8_STEEP1-201,ENST00000469448.1_STEEP1-202,ENST00000536133.2_STEEP1-203,ENST00000644802.2_STEEP1-204	395	162	293	146	443	211	255	310	410	135	269	258	142	175	184	441	262	290	233	227	271	366	247	374	521	247	378	301	221	291	272	146	326	194	332	139	580	402	396	109	127	213	310	204	247	377	200	157
ENSG00000018625.15_ATP1A2	ENST00000361216.8_ATP1A2-201,ENST00000392233.7_ATP1A2-202,ENST00000447527.1_ATP1A2-203,ENST00000459972.1_ATP1A2-204,ENST00000463989.1_ATP1A2-205,ENST00000468587.1_ATP1A2-206,ENST00000472488.5_ATP1A2-207,ENST00000478587.1_ATP1A2-208	0	0	2	0	4	0	0	0	0	0	0	0	0	0	0	0	0	0	0	0	0	0	0	0	0	0	0	0	0	0	0	0	0	0	0	0	0	1	4	0	0	1	0	0	2	0	8	0
ENSG00000018699.13_TTC27	ENST00000317907.9_TTC27-201,ENST00000428527.1_TTC27-202,ENST00000433416.5_TTC27-203,ENST00000438654.1_TTC27-204,ENST00000448773.5_TTC27-205,ENST00000454690.1_TTC27-206,ENST00000647819.1_TTC27-207	319	126	220	124	204	190	230	232	282	209	348	252	123	226	141	198	225	258	194	263	326	174	176	265	256	171	144	237	180	269	218	54	181	147	209	97	609	358	258	107	58	166	126	293	225	213	195	88
ENSG00000018869.18_ZNF582	ENST00000301310.8_ZNF582-201,ENST00000586929.6_ZNF582-202,ENST00000587778.5_ZNF582-203,ENST00000589143.5_ZNF582-204,ENST00000589895.2_ZNF582-205,ENST00000593145.5_ZNF582-206	68	15	18	26	38	32	28	20	30	18	33	33	20	27	24	20	52	35	33	37	42	31	34	53	52	32	34	33	16	28	38	12	40	27	40	23	84	50	49	23	10	30	17	20	24	38	27	23
ENSG00000019102.12_VSIG2	ENST00000326621.10_VSIG2-201,ENST00000403470.1_VSIG2-202	40	3	46	1	40	14	28	20	23	3	27	51	31	15	9	21	41	38	17	6	8	34	13	75	17	35	33	48	29	8	53	18	33	45	24	3	27	33	40	14	14	2	28	5	35	38	10	2
ENSG00000019144.20_PHLDB1	ENST00000356063.9_PHLDB1-201,ENST00000361417.6_PHLDB1-202,ENST00000392852.7_PHLDB1-203,ENST00000524713.5_PHLDB1-204,ENST00000525226.5_PHLDB1-205,ENST00000525427.1_PHLDB1-206,ENST00000526374.5_PHLDB1-207,ENST00000526537.2_PHLDB1-208,ENST00000526699.5_PHLDB1-209,ENST00000526826.1_PHLDB1-210,ENST00000527259.5_PHLDB1-211,ENST00000527500.5_PHLDB1-212,ENST00000527898.5_PHLDB1-213,ENST00000528594.5_PHLD…	141	12	202	87	257	218	383	355	435	45	177	148	94	196	14	151	145	44	169	159	216	99	19	234	273	199	120	246	74	176	141	55	155	77	158	24	500	315	74	18	42	5	102	156	123	79	384	6
ENSG00000019169.11_MARCO	ENST00000327097.5_MARCO-201,ENST00000412481.1_MARCO-202,ENST00000494979.1_MARCO-203	0	0	0	0	0	0	0	0	0	0	0	0	0	2	0	0	0	0	0	0	0	0	0	0	0	0	0	0	0	0	0	0	0	0	0	0	0	0	0	0	0	0	0	0	0	0	0	0
ENSG00000019186.10_CYP24A1	ENST00000216862.8_CYP24A1-201,ENST00000395954.3_CYP24A1-202,ENST00000395955.7_CYP24A1-203,ENST00000460643.1_CYP24A1-204,ENST00000472970.1_CYP24A1-205,ENST00000487593.1_CYP24A1-206	8	3	1	4	22	1	1	0	2	0	0	1	13	1	0	0	20	1	0	7	4	0	0	0	0	0	5	0	2	0	17	2	11	12	0	3	0	2	31	5	1	3	1	0	15	5	12	0
ENSG00000019485.14_PRDM11	ENST00000424263.6_PRDM11-201,ENST00000528980.1_PRDM11-202,ENST00000530656.5_PRDM11-203,ENST00000534751.3_PRDM11-204,ENST00000622142.5_PRDM11-205,ENST00000683152.1_PRDM11-206	183	29	147	32	157	61	125	168	162	43	117	125	41	44	69	158	95	123	66	48	57	152	50	212	171	102	239	112	84	99	84	70	35	82	339	46	252	186	54	30	57	46	204	58	78	203	210	49
ENSG00000019505.8_SYT13	ENST00000020926.8_SYT13-201,ENST00000528101.1_SYT13-202,ENST00000533332.1_SYT13-203	1	0	1	0	11	1	3	0	0	1	1	0	0	0	0	0	0	0	0	0	0	6	0	0	0	1	15	0	0	0	0	2	0	0	0	0	6	3	0	1	1	0	2	0	0	2	0	0
ENSG00000019549.13_SNAI2	ENST00000020945.4_SNAI2-201,ENST00000396822.6_SNAI2-202,ENST00000649776.1_SNAI2-203	371	634	138	224	163	137	182	265	288	293	226	144	117	406	742	454	198	217	126	470	550	198	737	158	331	96	211	144	188	156	180	68	324	186	472	94	399	244	499	105	82	710	164	477	209	219	121	464
ENSG00000019582.17_CD74	ENST00000009530.13_CD74-201,ENST00000353334.11_CD74-202,ENST00000377795.7_CD74-203,ENST00000517752.5_CD74-204,ENST00000517791.1_CD74-205,ENST00000518797.6_CD74-206,ENST00000522153.1_CD74-207,ENST00000522246.5_CD74-208,ENST00000523208.6_CD74-209,ENST00000523813.2_CD74-210,ENST00000523836.6_CD74-211,ENST00000524315.6_CD74-212	3947	1092	9992	629	10186	2391	8890	1877	3140	763	3367	3270	2765	847	1286	3651	3547	3758	2458	841	958	12507	1483	2757	3724	8081	14259	10385	3213	2204	4659	4953	3820	3806	3454	998	3425	14325	4649	884	4460	1025	12043	796	3993	14669	1527	825
ENSG00000019991.18_HGF	ENST00000222390.11_HGF-201,ENST00000354224.10_HGF-202,ENST00000412881.5_HGF-203,ENST00000421558.1_HGF-204,ENST00000423064.7_HGF-205,ENST00000444829.7_HGF-206,ENST00000453018.1_HGF-207,ENST00000453411.6_HGF-208,ENST00000457544.7_HGF-209,ENST00000465234.2_HGF-210,ENST00000643024.1_HGF-211	2	0	0	0	6	0	0	0	0	0	0	0	1	0	0	0	0	0	0	0	0	0	0	0	0	0	0	0	0	0	0	0	0	1	0	0	0	0	0	0	0	0	0	0	0	0	0	0
ENSG00000019995.6_ZRANB1	ENST00000359653.4_ZRANB1-201,ENST00000471421.1_ZRANB1-202	903	558	593	329	668	463	576	695	748	307	679	590	537	381	693	888	659	726	295	433	570	1133	648	826	771	531	1202	581	647	551	985	421	1080	690	1004	485	1171	869	1523	416	375	660	1042	459	900	1217	583	449
ENSG00000020129.16_NCDN	ENST00000356090.8_NCDN-201,ENST00000373243.7_NCDN-202,ENST00000373253.7_NCDN-203,ENST00000423723.1_NCDN-204,ENST00000437806.1_NCDN-205,ENST00000459931.1_NCDN-206	969	756	970	576	1545	474	900	694	973	759	793	862	587	842	863	893	874	662	441	879	1065	1111	925	942	1126	797	1256	1087	635	816	1156	478	916	806	945	844	1407	1394	929	697	426	916	1187	922	1000	1210	642	633
ENSG00000020181.18_ADGRA2	ENST00000315215.11_ADGRA2-201,ENST00000412232.3_ADGRA2-202,ENST00000428068.5_ADGRA2-203	1	10	6	0	31	4	5	26	30	4	2	8	2	11	13	6	10	8	7	7	7	9	2	19	15	4	9	4	3	23	9	0	34	22	8	6	32	6	35	3	0	4	4	1	10	0	29	7
ENSG00000020219.9_CCT8L1P	ENST00000465400.1_CCT8L1P-201	0	0	0	0	1	0	0	0	0	0	0	0	0	0	0	0	0	4	0	0	0	0	0	0	0	0	0	0	0	0	0	0	0	0	0	0	0	0	0	0	0	0	0	0	0	0	1	0
ENSG00000020256.20_ZFP64	ENST00000216923.5_ZFP64-201,ENST00000346617.8_ZFP64-202,ENST00000361387.6_ZFP64-203,ENST00000371515.8_ZFP64-204,ENST00000371518.6_ZFP64-205,ENST00000371523.8_ZFP64-206,ENST00000395979.1_ZFP64-207,ENST00000395989.7_ZFP64-208,ENST00000456175.5_ZFP64-209,ENST00000461898.1_ZFP64-210,ENST00000467811.5_ZFP64-211,ENST00000477786.5_ZFP64-212	616	413	565	291	720	307	468	421	641	322	581	464	380	407	412	501	637	562	309	484	588	557	486	597	694	476	696	589	480	522	756	197	696	499	643	580	939	825	933	461	200	441	515	483	700	672	416	290
ENSG00000020426.11_MNAT1	ENST00000261245.9_MNAT1-201,ENST00000539616.6_MNAT1-202,ENST00000553354.5_MNAT1-203,ENST00000554002.5_MNAT1-204,ENST00000554641.1_MNAT1-205,ENST00000555545.1_MNAT1-206,ENST00000556525.1_MNAT1-207,ENST00000556764.5_MNAT1-208,ENST00000557134.1_MNAT1-209	383	212	389	237	362	280	420	373	357	220	447	390	234	303	241	411	336	390	421	397	395	492	250	532	581	312	513	473	298	392	455	185	300	292	266	196	663	578	265	166	213	176	317	362	342	553	286	126
ENSG00000020577.14_SAMD4A	ENST00000251091.9_SAMD4A-201,ENST00000392067.7_SAMD4A-202,ENST00000553988.5_SAMD4A-203,ENST00000554335.6_SAMD4A-204,ENST00000554587.1_SAMD4A-205,ENST00000555091.1_SAMD4A-206,ENST00000555112.1_SAMD4A-207,ENST00000555192.1_SAMD4A-208,ENST00000555719.1_SAMD4A-209,ENST00000556069.5_SAMD4A-210,ENST00000557013.1_SAMD4A-211,ENST00000557692.2_SAMD4A-212,ENST00000631086.2_SAMD4A-213,ENST00000673751.1_SAMD…	1363	190	577	116	450	141	468	917	1001	132	294	240	153	169	255	922	455	472	83	199	252	965	203	668	1141	558	1210	622	373	554	422	410	903	301	1503	166	1551	855	1175	119	328	264	1041	184	429	1075	455	155
ENSG00000020633.19_RUNX3	ENST00000308873.11_RUNX3-201,ENST00000338888.3_RUNX3-202,ENST00000399916.5_RUNX3-203,ENST00000479341.1_RUNX3-204,ENST00000496967.1_RUNX3-205	23	96	10	120	13	19	7	31	30	88	29	15	41	72	85	88	110	16	29	104	142	2	104	191	131	3	5	1	6	42	82	3	99	77	43	446	71	6	81	375	1	85	4	120	61	2	37	63
ENSG00000020922.13_MRE11	ENST00000323929.8_MRE11-201,ENST00000323977.7_MRE11-202,ENST00000393241.8_MRE11-203,ENST00000407439.7_MRE11-204,ENST00000535120.1_MRE11-205,ENST00000536144.1_MRE11-206,ENST00000536754.5_MRE11-207,ENST00000538923.1_MRE11-208,ENST00000540013.5_MRE11-209,ENST00000541157.5_MRE11-210	305	141	333	180	330	377	428	534	582	211	487	420	270	320	162	374	468	217	252	408	475	203	152	488	707	244	251	338	184	491	441	54	311	351	397	192	1148	591	454	159	87	143	191	361	446	246	424	88
ENSG00000021300.14_PLEKHB1	ENST00000227214.10_PLEKHB1-201,ENST00000354190.10_PLEKHB1-202,ENST00000398492.8_PLEKHB1-203,ENST00000398494.8_PLEKHB1-204,ENST00000426191.2_PLEKHB1-205,ENST00000535129.5_PLEKHB1-206,ENST00000535582.5_PLEKHB1-207,ENST00000536527.5_PLEKHB1-208,ENST00000538227.5_PLEKHB1-209,ENST00000539157.5_PLEKHB1-210,ENST00000540157.1_PLEKHB1-211,ENST00000540431.1_PLEKHB1-212,ENST00000541597.5_PLEKHB1-213,ENST000…	244	107	575	62	780	82	524	104	104	67	189	143	141	50	116	220	202	230	70	60	81	769	120	147	235	405	1022	564	204	59	335	339	262	231	285	108	213	801	339	114	302	140	676	56	259	989	132	93
ENSG00000021355.13_SERPINB1	ENST00000380739.6_SERPINB1-201,ENST00000460260.1_SERPINB1-202,ENST00000468511.5_SERPINB1-203,ENST00000476896.5_SERPINB1-204,ENST00000490094.5_SERPINB1-205	2471	8024	1986	2664	2037	1575	2017	1172	1676	3652	2344	2313	2209	3938	9238	1822	3619	2706	1788	4683	5359	3327	9820	1613	2059	1451	2872	2284	2394	1015	3810	1225	2375	2913	1389	6526	2531	2893	2636	6014	1105	8077	2336	4394	3465	3076	1174	5832
ENSG00000021461.18_CYP3A43	ENST00000222382.5_CYP3A43-201,ENST00000312017.9_CYP3A43-202,ENST00000354829.7_CYP3A43-203,ENST00000415413.5_CYP3A43-204,ENST00000417625.5_CYP3A43-205,ENST00000433277.5_CYP3A43-206,ENST00000434806.5_CYP3A43-207,ENST00000436834.5_CYP3A43-208,ENST00000444905.5_CYP3A43-209,ENST00000463915.5_CYP3A43-210,ENST00000472352.1_CYP3A43-211,ENST00000477658.5_CYP3A43-212,ENST00000481362.5_CYP3A43-213,ENST00000…	0	0	0	0	1	0	0	0	0	0	1	0	0	0	0	0	0	0	0	0	0	0	0	0	0	0	0	0	0	0	0	0	0	0	0	0	0	0	0	0	0	0	0	0	0	0	0	0
ENSG00000021488.13_SLC7A9	ENST00000023064.9_SLC7A9-201,ENST00000587772.1_SLC7A9-202,ENST00000589659.1_SLC7A9-203,ENST00000590341.5_SLC7A9-204,ENST00000590465.5_SLC7A9-205,ENST00000592232.5_SLC7A9-206	3	0	2	2	4	0	0	2	0	1	0	2	0	0	1	0	2	0	0	0	0	2	0	0	1	0	0	0	0	0	2	1	0	0	0	0	0	0	0	1	0	2	0	2	0	0	5	0
ENSG00000021574.13_SPAST	ENST00000315285.9_SPAST-201,ENST00000621856.2_SPAST-202,ENST00000642281.1_SPAST-203,ENST00000642455.1_SPAST-204,ENST00000642751.1_SPAST-205,ENST00000642999.1_SPAST-206,ENST00000643327.1_SPAST-207,ENST00000643334.1_SPAST-208,ENST00000644408.1_SPAST-209,ENST00000644954.1_SPAST-210,ENST00000645159.1_SPAST-211,ENST00000645400.1_SPAST-212,ENST00000645550.1_SPAST-213,ENST00000645671.1_SPAST-214,ENST000…	545	341	379	272	462	318	362	467	526	224	628	487	315	337	407	425	467	580	202	376	493	518	400	373	634	267	612	401	405	398	608	191	472	410	592	353	867	608	748	322	205	457	460	394	586	658	254	237
ENSG00000021645.20_NRXN3	ENST00000281127.11_NRXN3-201,ENST00000335750.7_NRXN3-202,ENST00000428277.6_NRXN3-203,ENST00000553363.6_NRXN3-204,ENST00000553631.1_NRXN3-205,ENST00000553803.5_NRXN3-206,ENST00000554719.5_NRXN3-207,ENST00000554738.5_NRXN3-208,ENST00000555073.5_NRXN3-209,ENST00000555387.1_NRXN3-210,ENST00000556003.1_NRXN3-211,ENST00000556088.1_NRXN3-212,ENST00000556496.2_NRXN3-213,ENST00000557081.1_NRXN3-214,ENST00…	89	34	181	48	906	80	397	87	97	15	79	62	137	41	42	54	236	111	41	51	67	395	31	119	69	151	461	169	58	63	347	143	278	169	215	44	131	332	334	30	133	45	464	37	265	485	81	27
ENSG00000021762.20_OSBPL5	ENST00000263650.12_OSBPL5-201,ENST00000348039.9_OSBPL5-202,ENST00000389989.7_OSBPL5-203,ENST00000459995.5_OSBPL5-204,ENST00000465323.1_OSBPL5-205,ENST00000471998.6_OSBPL5-206,ENST00000477622.1_OSBPL5-207,ENST00000478260.5_OSBPL5-208,ENST00000498536.5_OSBPL5-209,ENST00000525498.5_OSBPL5-210,ENST00000526122.5_OSBPL5-211,ENST00000528124.1_OSBPL5-212,ENST00000530372.5_OSBPL5-213,ENST00000532951.1_OSB…	107	103	120	55	142	105	102	208	244	97	169	158	89	104	120	85	136	105	93	100	149	122	133	109	237	110	152	108	56	178	163	48	173	137	202	102	274	188	230	83	39	96	153	123	120	109	90	70
ENSG00000021776.11_AQR	ENST00000156471.10_AQR-201,ENST00000543879.6_AQR-202,ENST00000558202.1_AQR-203,ENST00000559090.5_AQR-204,ENST00000559767.1_AQR-205,ENST00000560117.1_AQR-206	1343	691	1305	650	1176	985	1416	1228	1194	822	1728	1197	642	921	837	1133	1284	1146	438	1191	1337	1257	987	1227	1475	1006	1508	1299	1111	836	1548	504	950	971	1622	672	2423	2127	1313	569	470	902	1139	1159	1307	1616	806	614
ENSG00000021826.18_CPS1	ENST00000233072.10_CPS1-201,ENST00000430249.7_CPS1-202,ENST00000451903.3_CPS1-203,ENST00000467353.1_CPS1-204,ENST00000470791.1_CPS1-205,ENST00000479988.1_CPS1-206,ENST00000497121.1_CPS1-207,ENST00000497163.1_CPS1-208,ENST00000645825.1_CPS1-209,ENST00000671984.1_CPS1-210,ENST00000673510.1_CPS1-211,ENST00000673630.1_CPS1-212,ENST00000673698.1_CPS1-213,ENST00000673711.1_CPS1-214,ENST00000674074.1_CP…	56	15	6	20	9	31	8	22	30	4	20	17	33	14	28	30	53	25	14	23	20	4	16	9	56	6	0	0	17	5	47	1	55	51	80	17	45	1	70	22	2	17	0	11	53	6	29	7
ENSG00000021852.13_C8B	ENST00000371237.9_C8B-201,ENST00000465658.1_C8B-202,ENST00000468990.1_C8B-203,ENST00000494324.1_C8B-204,ENST00000535057.5_C8B-205,ENST00000543257.5_C8B-206	0	0	1	0	0	0	0	0	0	0	0	0	0	0	0	0	0	0	0	0	0	0	0	0	0	0	1	0	0	0	0	0	0	0	0	0	0	4	0	0	0	0	0	0	0	1	4	0
ENSG00000022267.19_FHL1	ENST00000370674.3_FHL1-201,ENST00000370676.7_FHL1-202,ENST00000370683.6_FHL1-203,ENST00000394153.6_FHL1-204,ENST00000394155.8_FHL1-205,ENST00000420362.5_FHL1-206,ENST00000434885.5_FHL1-207,ENST00000449474.5_FHL1-208,ENST00000452016.5_FHL1-209,ENST00000456445.5_FHL1-210,ENST00000458357.5_FHL1-211,ENST00000477080.1_FHL1-212,ENST00000477204.5_FHL1-213,ENST00000535737.5_FHL1-214,ENST00000539015.5_FHL…	16	0	11	2	20	6	13	4	32	0	5	0	4	0	2	8	6	1	3	1	1	15	0	4	12	16	19	14	0	28	4	7	9	1	0	0	51	20	19	1	6	1	16	4	6	22	7	2
ENSG00000022277.13_RTF2	ENST00000023939.8_RTF2-201,ENST00000357348.10_RTF2-202,ENST00000395881.7_RTF2-203,ENST00000449062.1_RTF2-204,ENST00000466260.1_RTF2-205,ENST00000477485.1_RTF2-206,ENST00000477573.1_RTF2-207,ENST00000484084.5_RTF2-208,ENST00000487211.5_RTF2-209	1358	1036	1254	693	1231	813	1038	988	1225	961	1132	1191	703	1036	1116	1126	957	1074	924	1176	1415	1262	1200	1405	1508	963	1273	1240	911	785	1169	465	989	935	1088	768	1832	1626	1099	757	478	936	889	1133	1007	1451	712	719
ENSG00000022355.18_GABRA1	ENST00000023897.10_GABRA1-201,ENST00000393943.10_GABRA1-202,ENST00000428797.7_GABRA1-203,ENST00000437025.6_GABRA1-204,ENST00000519542.1_GABRA1-205,ENST00000519621.2_GABRA1-206,ENST00000521339.5_GABRA1-207,ENST00000522651.6_GABRA1-208,ENST00000634335.1_GABRA1-209,ENST00000635096.1_GABRA1-210,ENST00000635880.1_GABRA1-211,ENST00000635916.2_GABRA1-212,ENST00000636340.1_GABRA1-213,ENST00000636408.1_GA…	0	2	0	1	2	0	0	0	0	1	0	0	0	0	0	0	2	0	0	0	1	0	0	0	0	0	0	1	0	0	0	0	0	0	0	0	1	0	0	0	0	0	0	0	0	0	1	1
ENSG00000022556.16_NLRP2	ENST00000263437.10_NLRP2-201,ENST00000339757.11_NLRP2-202,ENST00000381637.3_NLRP2-203,ENST00000391721.8_NLRP2-204,ENST00000397169.3_NLRP2-205,ENST00000427260.6_NLRP2-206,ENST00000433772.6_NLRP2-207,ENST00000448584.7_NLRP2-208,ENST00000537859.5_NLRP2-209,ENST00000539848.5_NLRP2-210,ENST00000540005.1_NLRP2-211,ENST00000540597.5_NLRP2-212,ENST00000542755.1_NLRP2-213,ENST00000543010.5_NLRP2-214,ENST0…	190	2	0	0	10	79	0	165	213	0	196	153	74	0	0	246	124	100	76	0	0	0	0	216	224	0	0	0	81	123	154	0	266	115	222	0	299	0	216	0	2	0	0	0	135	0	166	0
ENSG00000022567.10_SLC45A4	ENST00000024061.7_SLC45A4-201,ENST00000517878.6_SLC45A4-202,ENST00000519067.5_SLC45A4-203,ENST00000519986.1_SLC45A4-204,ENST00000520137.1_SLC45A4-205,ENST00000521804.1_SLC45A4-206	739	228	709	197	644	481	834	748	890	226	685	673	317	398	246	524	506	474	380	387	529	552	305	1081	831	647	654	807	363	715	544	227	539	459	768	252	1431	1031	700	184	210	231	606	420	449	595	727	200
ENSG00000022840.17_RNF10	ENST00000325954.9_RNF10-201,ENST00000366112.6_RNF10-202,ENST00000413266.6_RNF10-203,ENST00000535395.1_RNF10-204,ENST00000535417.1_RNF10-205,ENST00000535470.5_RNF10-206,ENST00000536869.5_RNF10-207,ENST00000537376.1_RNF10-208,ENST00000537740.1_RNF10-209,ENST00000537997.1_RNF10-210,ENST00000538254.1_RNF10-211,ENST00000538796.5_RNF10-212,ENST00000539486.1_RNF10-213,ENST00000540046.5_RNF10-214,ENST000…	3968	2486	3407	1751	3029	2070	2956	2727	3455	2094	3207	3024	1638	2174	2746	3208	2655	3222	2000	2552	2887	4009	3166	3344	4026	2758	4785	3906	2726	2532	3060	1577	3286	2399	3717	2174	4970	5082	3550	1771	1471	2602	3681	2490	2732	4635	2402	1873
ENSG00000022976.16_ZNF839	ENST00000420933.2_ZNF839-201,ENST00000442396.7_ZNF839-202,ENST00000557803.5_ZNF839-203,ENST00000558462.5_ZNF839-204,ENST00000558490.5_ZNF839-205,ENST00000558850.5_ZNF839-206,ENST00000559098.5_ZNF839-207,ENST00000559155.5_ZNF839-208,ENST00000559185.5_ZNF839-209,ENST00000560112.1_ZNF839-210,ENST00000560568.5_ZNF839-211,ENST00000561251.5_ZNF839-212	72	58	151	62	139	87	127	72	166	43	124	139	62	91	69	112	96	79	125	93	92	92	47	93	204	107	89	107	61	107	78	27	73	51	26	52	201	200	60	47	37	46	77	68	83	83	132	42
ENSG00000023041.12_ZDHHC6	ENST00000369404.3_ZDHHC6-201,ENST00000369405.7_ZDHHC6-202,ENST00000471035.1_ZDHHC6-203,ENST00000482410.5_ZDHHC6-204,ENST00000626395.2_ZDHHC6-205,ENST00000681964.1_ZDHHC6-206,ENST00000682006.1_ZDHHC6-207,ENST00000682055.1_ZDHHC6-208,ENST00000682143.1_ZDHHC6-209,ENST00000682182.1_ZDHHC6-210,ENST00000682195.1_ZDHHC6-211,ENST00000682267.1_ZDHHC6-212,ENST00000682441.1_ZDHHC6-213,ENST00000682616.1_ZDHH…	352	265	356	209	428	376	384	562	717	235	540	515	243	351	243	343	560	440	323	400	440	286	270	556	733	341	325	426	322	410	594	159	401	375	240	284	933	581	643	228	142	254	225	396	570	354	497	162
ENSG00000023171.20_GRAMD1B	ENST00000450171.2_GRAMD1B-201,ENST00000456860.6_GRAMD1B-202,ENST00000525757.1_GRAMD1B-203,ENST00000525945.1_GRAMD1B-204,ENST00000529432.5_GRAMD1B-205,ENST00000529750.5_GRAMD1B-206,ENST00000532581.5_GRAMD1B-207,ENST00000533341.3_GRAMD1B-208,ENST00000534764.1_GRAMD1B-209,ENST00000632815.1_GRAMD1B-210,ENST00000633087.1_GRAMD1B-211,ENST00000633646.1_GRAMD1B-212,ENST00000635736.2_GRAMD1B-213,ENST00000…	1	3	1	0	24	0	0	0	0	0	0	0	2	0	4	6	6	5	1	1	0	0	1	0	0	1	0	0	0	0	2	0	0	4	5	1	6	0	2	1	0	0	0	0	0	0	17	0
ENSG00000023191.17_RNH1	ENST00000354420.7_RNH1-201,ENST00000356187.9_RNH1-202,ENST00000397604.7_RNH1-203,ENST00000397614.5_RNH1-204,ENST00000397615.6_RNH1-205,ENST00000438658.6_RNH1-206,ENST00000524464.5_RNH1-207,ENST00000524780.5_RNH1-208,ENST00000525522.5_RNH1-209,ENST00000525701.5_RNH1-210,ENST00000526295.1_RNH1-211,ENST00000527485.5_RNH1-212,ENST00000528713.5_RNH1-213,ENST00000529115.5_RNH1-214,ENST00000529306.5_RNH…	2529	2517	2766	1820	2450	1631	2617	1635	2441	2161	2446	2461	1497	2843	2761	2319	2029	2104	1824	3015	3593	3176	3395	2668	2691	2090	3597	2836	1904	1675	2412	1207	2173	2010	2231	1970	3144	3576	2477	1770	1169	2298	2686	3050	2190	3519	1781	1954
ENSG00000023228.14_NDUFS1	ENST00000233190.11_NDUFS1-201,ENST00000423725.5_NDUFS1-202,ENST00000432169.5_NDUFS1-203,ENST00000440274.5_NDUFS1-204,ENST00000449699.5_NDUFS1-205,ENST00000454195.1_NDUFS1-206,ENST00000455934.6_NDUFS1-207,ENST00000456284.5_NDUFS1-208,ENST00000457011.5_NDUFS1-209,ENST00000498520.1_NDUFS1-210	2413	1170	2077	970	2329	1577	2045	1632	1904	985	2438	1991	1070	1380	1224	2021	1711	2176	972	1633	1912	2493	1468	1890	2507	1709	2886	2218	1703	1406	2140	939	1702	1440	2264	1072	4135	3464	2237	1017	967	1385	2336	1473	2020	3249	1426	824
ENSG00000023287.13_RB1CC1	ENST00000025008.10_RB1CC1-201,ENST00000435644.6_RB1CC1-202,ENST00000517963.1_RB1CC1-203,ENST00000518211.1_RB1CC1-204,ENST00000518468.1_RB1CC1-205,ENST00000518710.5_RB1CC1-206,ENST00000519912.1_RB1CC1-207,ENST00000521611.1_RB1CC1-208,ENST00000522957.1_RB1CC1-209,ENST00000523594.1_RB1CC1-210	1972	856	1151	427	1665	653	1118	1247	1078	437	1207	915	629	631	890	1645	1535	1392	359	839	974	1706	914	1179	1680	943	2098	1164	1067	966	1644	773	1504	957	1944	778	2440	1650	2734	606	672	1098	1786	630	1572	2151	632	656
ENSG00000023318.9_ERP44	ENST00000262455.7_ERP44-201,ENST00000684842.1_ERP44-202,ENST00000685319.1_ERP44-203,ENST00000685432.1_ERP44-204,ENST00000686275.1_ERP44-205,ENST00000687017.1_ERP44-206,ENST00000687025.1_ERP44-207,ENST00000687093.1_ERP44-208,ENST00000688230.1_ERP44-209,ENST00000689406.1_ERP44-210,ENST00000690306.1_ERP44-211,ENST00000690317.1_ERP44-212,ENST00000690739.1_ERP44-213,ENST00000691188.1_ERP44-214,ENST000…	937	534	948	352	866	700	1023	654	950	580	1008	826	449	592	543	815	866	992	606	654	795	1066	722	1001	1018	777	1193	1038	770	641	1027	389	809	792	836	387	1607	1427	1024	420	407	666	1015	630	936	1364	629	421
ENSG00000023330.15_ALAS1	ENST00000310271.6_ALAS1-201,ENST00000394965.6_ALAS1-202,ENST00000459884.1_ALAS1-203,ENST00000469224.5_ALAS1-204,ENST00000484952.6_ALAS1-205,ENST00000493402.1_ALAS1-206	933	616	1145	471	827	632	1283	801	960	403	911	772	592	641	627	843	677	949	540	663	870	1500	696	843	1216	1142	1665	1317	706	868	996	577	659	758	1048	442	1734	1679	1255	391	612	623	1545	647	822	1875	848	461
ENSG00000023445.16_BIRC3	ENST00000263464.9_BIRC3-201,ENST00000526421.6_BIRC3-202,ENST00000527309.2_BIRC3-203,ENST00000527336.1_BIRC3-204,ENST00000528940.1_BIRC3-205,ENST00000532808.5_BIRC3-206,ENST00000615299.4_BIRC3-207,ENST00000673846.1_BIRC3-208	284	82	217	31	149	75	160	265	306	72	205	146	143	53	94	218	171	193	60	68	82	239	126	227	265	193	270	210	196	192	168	109	316	92	156	56	484	307	636	32	110	142	246	50	196	416	212	80
ENSG00000023516.9_AKAP11	ENST00000025301.4_AKAP11-201	2037	875	1997	1018	2024	1560	2268	1757	1598	898	2311	1684	1012	1241	858	1875	1829	2058	513	1600	1845	1883	1000	1861	2280	1617	2276	2065	1565	1567	2231	770	1347	1483	2271	824	3609	3528	2571	724	783	1040	1977	1487	2033	2509	1299	588
ENSG00000023572.10_GLRX2	ENST00000367439.8_GLRX2-201,ENST00000367440.3_GLRX2-202,ENST00000472197.1_GLRX2-203,ENST00000608166.2_GLRX2-204	361	241	258	129	333	217	254	298	397	140	431	315	159	198	220	366	404	314	159	228	269	322	305	417	407	225	297	275	252	188	382	145	337	279	420	192	636	391	414	235	125	289	304	241	350	361	271	202
ENSG00000023608.5_SNAPC1	ENST00000216294.5_SNAPC1-201	367	245	375	195	399	181	323	256	328	183	288	238	144	298	232	395	220	263	192	304	410	308	304	292	292	292	383	352	167	205	320	140	342	175	242	195	551	462	485	187	147	191	283	284	223	430	336	136
ENSG00000023697.13_DERA	ENST00000428559.7_DERA-201,ENST00000524480.5_DERA-202,ENST00000526521.5_DERA-203,ENST00000526530.1_DERA-204,ENST00000528821.5_DERA-205,ENST00000530274.5_DERA-206,ENST00000531803.5_DERA-207,ENST00000532573.1_DERA-208,ENST00000532964.5_DERA-209,ENST00000533447.5_DERA-210	339	331	365	234	291	349	277	322	375	200	495	413	259	399	306	258	418	399	373	356	511	361	365	299	362	267	296	349	274	446	467	131	402	317	375	295	633	512	352	243	123	324	207	440	356	378	273	216
ENSG00000023734.11_STRAP	ENST00000025399.10_STRAP-201,ENST00000419869.7_STRAP-202,ENST00000536737.1_STRAP-203,ENST00000538718.1_STRAP-204,ENST00000539887.1_STRAP-205,ENST00000541731.1_STRAP-206	2259	1814	2205	1293	1646	1386	1939	1514	2284	1790	2101	2161	1031	2029	2013	2155	1545	2308	1713	2264	2794	2164	2253	2169	2430	1840	2332	2398	1886	1387	1866	846	1540	1405	1952	1286	3229	3148	1883	1290	941	1826	1703	2247	1640	2641	1459	1256
ENSG00000023839.12_ABCC2	ENST00000370434.1_ABCC2-201,ENST00000496621.1_ABCC2-202,ENST00000647814.1_ABCC2-203,ENST00000647836.1_ABCC2-204,ENST00000648324.1_ABCC2-205,ENST00000648523.1_ABCC2-206,ENST00000648689.1_ABCC2-207,ENST00000649459.1_ABCC2-208,ENST00000649493.1_ABCC2-209,ENST00000649932.1_ABCC2-210	1	3	5	11	4	0	0	10	10	5	2	1	1	12	8	19	0	6	0	19	17	1	15	3	5	5	6	7	6	7	11	1	1	1	2	2	3	6	5	3	1	9	0	19	6	12	3	2
ENSG00000023892.11_DEF6	ENST00000316637.7_DEF6-201,ENST00000444278.2_DEF6-202,ENST00000468102.1_DEF6-203	124	162	72	141	69	136	78	189	333	124	185	185	139	154	175	183	260	85	160	196	241	51	190	292	313	78	63	72	75	163	232	18	347	199	72	215	322	87	365	199	24	206	58	197	189	83	264	182
ENSG00000023902.14_PLEKHO1	ENST00000369124.5_PLEKHO1-201,ENST00000369126.5_PLEKHO1-202,ENST00000441340.1_PLEKHO1-203,ENST00000477309.1_PLEKHO1-204,ENST00000479194.5_PLEKHO1-205,ENST00000485470.1_PLEKHO1-206,ENST00000492304.1_PLEKHO1-207,ENST00000502767.1_PLEKHO1-208,ENST00000607609.2_PLEKHO1-209	191	76	149	106	250	118	58	295	252	112	126	172	180	192	85	232	308	107	143	151	206	116	61	218	239	127	167	189	96	273	296	40	288	213	136	111	260	166	213	116	51	68	124	106	280	176	195	62
ENSG00000023909.10_GCLM	ENST00000370238.8_GCLM-201,ENST00000462183.1_GCLM-202,ENST00000467772.1_GCLM-203,ENST00000615724.1_GCLM-204	2038	421	756	210	606	408	456	635	838	296	628	637	255	393	444	1655	506	1656	397	473	540	1608	577	935	920	1005	2124	615	1184	567	565	693	567	463	4202	156	1291	1080	745	147	726	439	1450	439	568	2247	1676	325
ENSG00000024048.11_UBR2	ENST00000372899.6_UBR2-201,ENST00000372901.2_UBR2-202,ENST00000372903.6_UBR2-203	1618	880	1213	617	1151	967	1504	1299	1438	706	1643	1217	546	967	890	1485	1096	1499	477	1177	1265	1375	1109	1411	1381	1097	1756	1356	1355	856	1411	550	760	926	1523	770	2333	2018	1316	660	575	1018	1426	1048	1195	1889	887	672
ENSG00000024422.12_EHD2	ENST00000263277.8_EHD2-201,ENST00000538399.1_EHD2-202,ENST00000540884.1_EHD2-203,ENST00000596225.5_EHD2-204,ENST00000602215.1_EHD2-205	1851	584	1430	242	1184	202	1384	977	1438	457	550	632	266	574	626	1495	484	514	140	720	883	1850	676	1332	1628	1170	2033	1819	462	942	581	782	1857	417	1410	538	2172	2178	2276	430	589	708	1957	724	524	1698	880	471
ENSG00000024526.17_DEPDC1	ENST00000370966.9_DEPDC1-201,ENST00000456315.7_DEPDC1-202,ENST00000488146.5_DEPDC1-203,ENST00000489862.1_DEPDC1-204,ENST00000525124.1_DEPDC1-205	95	75	9	84	15	209	22	115	61	26	50	62	22	170	88	69	31	96	95	213	264	6	83	42	105	5	4	4	76	82	30	9	17	32	56	16	97	11	12	19	6	80	6	173	29	9	105	52
ENSG00000024862.18_CCDC28A	ENST00000617445.5_CCDC28A-201	103	74	107	34	182	57	85	40	74	28	83	68	108	51	78	97	168	87	90	55	63	110	81	116	123	63	125	83	68	76	209	58	203	157	122	93	89	123	210	57	45	62	119	45	154	131	29	55
ENSG00000025039.15_RRAGD	ENST00000359203.3_RRAGD-201,ENST00000369415.9_RRAGD-202,ENST00000492783.1_RRAGD-203	674	314	1251	114	1443	360	847	486	747	169	644	556	418	153	354	843	718	939	291	200	231	1615	336	596	965	1035	1990	1229	627	517	853	592	755	542	765	183	978	1728	857	172	744	289	1502	168	772	2168	456	208
ENSG00000025156.13_HSF2	ENST00000368455.9_HSF2-201,ENST00000452194.5_HSF2-202,ENST00000465214.2_HSF2-203	340	202	288	101	294	182	231	311	274	77	294	219	218	200	193	236	302	254	128	193	324	391	191	240	402	211	375	294	205	197	334	145	354	247	376	188	443	394	515	170	158	179	327	157	277	474	155	124
ENSG00000025293.17_PHF20	ENST00000339089.10_PHF20-201,ENST00000374000.8_PHF20-202,ENST00000374012.8_PHF20-203,ENST00000420233.1_PHF20-204,ENST00000449988.1_PHF20-205,ENST00000452270.5_PHF20-206,ENST00000461122.5_PHF20-207,ENST00000461405.1_PHF20-208,ENST00000473943.1_PHF20-209,ENST00000480940.1_PHF20-210,ENST00000481202.5_PHF20-211,ENST00000485604.1_PHF20-212,ENST00000486408.5_PHF20-213,ENST00000495338.5_PHF20-214,ENST00…	1459	750	1078	603	700	854	1107	979	973	566	1303	1066	458	832	846	906	780	1278	568	1036	1102	1306	960	1261	1364	859	1549	1011	973	785	1008	521	821	642	1654	557	2148	1595	1371	522	548	896	1343	953	864	1665	934	622
ENSG00000025423.11_HSD17B6	ENST00000322165.1_HSD17B6-201,ENST00000553476.1_HSD17B6-202,ENST00000554150.5_HSD17B6-203,ENST00000554155.1_HSD17B6-204,ENST00000554643.5_HSD17B6-205,ENST00000555159.5_HSD17B6-206,ENST00000555805.5_HSD17B6-207,ENST00000556481.5_HSD17B6-208,ENST00000556650.5_HSD17B6-209,ENST00000556875.5_HSD17B6-210	2	1	2	0	9	6	1	7	13	0	0	3	0	3	1	0	1	0	1	0	1	7	0	0	0	1	4	2	5	4	0	2	5	1	0	0	2	3	0	0	1	0	5	1	3	15	4	0
ENSG00000025434.19_NR1H3	ENST00000395397.7_NR1H3-201,ENST00000405576.5_NR1H3-202,ENST00000405853.7_NR1H3-203,ENST00000407404.5_NR1H3-204,ENST00000412937.5_NR1H3-205,ENST00000419652.5_NR1H3-206,ENST00000420369.5_NR1H3-207,ENST00000436029.5_NR1H3-208,ENST00000436778.5_NR1H3-209,ENST00000437276.1_NR1H3-210,ENST00000441012.7_NR1H3-211,ENST00000444396.5_NR1H3-212,ENST00000449369.5_NR1H3-213,ENST00000457932.5_NR1H3-214,ENST000…	74	31	42	64	48	32	31	65	147	31	65	78	39	40	36	57	49	35	63	38	52	39	32	126	283	31	18	33	31	78	43	9	93	33	110	30	155	45	33	37	10	35	10	31	49	8	84	22
ENSG00000025708.14_TYMP	ENST00000252029.8_TYMP-201,ENST00000395678.7_TYMP-202,ENST00000395680.6_TYMP-203,ENST00000395681.6_TYMP-204,ENST00000425169.1_TYMP-205,ENST00000476284.1_TYMP-206,ENST00000487162.1_TYMP-207,ENST00000487577.5_TYMP-208,ENST00000650719.1_TYMP-209,ENST00000651095.1_TYMP-210,ENST00000651196.1_TYMP-211,ENST00000651401.1_TYMP-212,ENST00000651490.1_TYMP-213,ENST00000651906.1_TYMP-214,ENST00000652237.1_TYM…	131	32	43	19	41	24	39	198	212	25	56	61	86	56	51	200	87	89	51	26	49	71	35	55	129	51	68	26	62	57	88	20	152	106	58	51	165	96	204	22	26	29	74	54	98	60	154	40
ENSG00000025770.19_NCAPH2	ENST00000299821.15_NCAPH2-201,ENST00000395698.7_NCAPH2-202,ENST00000395701.7_NCAPH2-203,ENST00000418794.1_NCAPH2-204,ENST00000420993.7_NCAPH2-205,ENST00000518394.5_NCAPH2-206,ENST00000520297.5_NCAPH2-207,ENST00000522048.1_NCAPH2-208,ENST00000522304.1_NCAPH2-209,ENST00000523045.5_NCAPH2-210	521	276	310	257	266	475	301	617	804	202	306	510	242	527	348	506	375	341	581	445	521	332	317	772	721	254	324	293	266	542	453	105	368	293	426	285	870	364	354	219	128	226	297	407	350	394	719	233
ENSG00000025772.8_TOMM34	ENST00000372813.4_TOMM34-201	877	767	851	629	793	743	836	818	1179	652	882	918	469	1010	816	779	818	936	779	1081	1270	1114	964	887	1113	835	1192	1066	762	844	899	409	629	722	1049	613	1579	1346	695	549	381	745	1020	1001	831	1182	800	597
ENSG00000025796.14_SEC63	ENST00000369002.9_SEC63-201,ENST00000429168.1_SEC63-202,ENST00000446496.1_SEC63-203,ENST00000459782.1_SEC63-204,ENST00000460009.1_SEC63-205,ENST00000465210.1_SEC63-206,ENST00000466419.1_SEC63-207,ENST00000473746.1_SEC63-208,ENST00000484803.5_SEC63-209,ENST00000489455.1_SEC63-210	2099	1005	2032	736	2292	1332	1905	1732	1972	800	2009	1684	1017	1211	1250	1903	1937	1707	841	1314	1620	2538	1339	1772	2319	1700	2725	2351	1300	1421	1989	955	1934	1436	1956	1040	3465	3158	2835	878	893	1433	2478	1229	1886	2990	1109	902
ENSG00000025800.14_KPNA6	ENST00000373625.8_KPNA6-201,ENST00000446515.1_KPNA6-202,ENST00000469790.1_KPNA6-203,ENST00000471599.5_KPNA6-204	4061	2212	2777	1553	2734	1856	2625	2328	2979	1783	2972	2702	1416	2131	2282	3200	2538	3271	972	2357	2754	3313	2839	2624	4025	2432	3945	3146	2806	2405	3099	1270	2591	2087	3031	1550	4868	4209	3363	1460	1220	2407	3687	2170	2625	3745	1848	1624
ENSG00000026025.16_VIM	ENST00000224237.9_VIM-201,ENST00000421459.2_VIM-202,ENST00000469543.5_VIM-203,ENST00000478746.1_VIM-204,ENST00000485947.1_VIM-205,ENST00000487938.5_VIM-206,ENST00000495528.1_VIM-207,ENST00000497849.1_VIM-208,ENST00000544301.7_VIM-209,ENST00000637053.1_VIM-210	10537	901	1842	508	2460	763	849	4225	5853	540	2614	2557	2512	494	1109	10005	4081	4488	798	742	661	3005	1187	5134	6145	1539	4195	2079	3743	3924	5092	1237	9741	3933	9181	738	8349	2845	11387	601	1322	996	3119	532	4298	4264	1819	738
ENSG00000026036.22_RTEL1-TNFRSF6B	ENST00000480273.5_RTEL1-TNFRSF6B-201,ENST00000492259.6_RTEL1-TNFRSF6B-202,ENST00000496281.2_RTEL1-TNFRSF6B-203	51	74	13	41	47	31	14	223	94	35	50	33	8	137	56	94	70	42	29	52	59	20	18	9	74	13	19	13	36	19	73	7	62	36	97	58	192	26	60	40	2	50	23	50	78	7	153	30
ENSG00000026103.23_FAS	ENST00000313771.9_FAS-201,ENST00000352159.8_FAS-202,ENST00000355279.2_FAS-203,ENST00000355740.7_FAS-204,ENST00000357339.6_FAS-205,ENST00000371857.7_FAS-206,ENST00000460510.5_FAS-207,ENST00000466081.5_FAS-208,ENST00000477270.5_FAS-209,ENST00000479522.5_FAS-210,ENST00000484444.5_FAS-211,ENST00000487314.1_FAS-212,ENST00000488877.5_FAS-213,ENST00000492756.5_FAS-214,ENST00000494410.5_FAS-215,ENST00000…	431	214	499	136	529	364	545	580	430	190	501	449	215	279	236	383	368	480	320	349	364	464	278	395	459	408	476	535	348	338	483	189	368	307	349	172	817	716	301	152	188	241	393	320	472	518	536	170
ENSG00000026297.17_RNASET2	ENST00000028008.9_RNASET2-201,ENST00000358165.7_RNASET2-202,ENST00000366855.10_RNASET2-203,ENST00000421787.5_RNASET2-204,ENST00000467705.6_RNASET2-205,ENST00000476238.6_RNASET2-206,ENST00000478180.6_RNASET2-207,ENST00000496851.6_RNASET2-208,ENST00000499370.6_RNASET2-209,ENST00000508775.6_RNASET2-210,ENST00000509073.1_RNASET2-211,ENST00000510083.1_RNASET2-212,ENST00000611959.2_RNASET2-213,ENST0000…	464	377	564	269	687	395	473	323	506	213	408	478	313	303	399	537	581	444	477	362	449	776	510	392	372	381	777	557	362	303	541	250	542	464	389	256	699	793	459	274	242	345	545	369	484	672	358	251
ENSG00000026508.21_CD44	ENST00000263398.11_CD44-201,ENST00000278385.10_CD44-202,ENST00000278386.10_CD44-203,ENST00000279452.10_CD44-204,ENST00000352818.8_CD44-205,ENST00000415148.6_CD44-206,ENST00000425428.6_CD44-207,ENST00000428726.8_CD44-208,ENST00000433892.6_CD44-209,ENST00000434472.6_CD44-210,ENST00000442151.6_CD44-211,ENST00000524922.1_CD44-212,ENST00000525209.5_CD44-213,ENST00000525211.6_CD44-214,ENST00000525241.1…	10128	7397	3781	5138	3602	3168	3110	6166	8260	5552	6459	5752	2811	6296	7650	8252	5170	6562	1997	7469	9030	5231	9146	8189	9915	2959	6459	4222	5568	5805	5978	2084	6346	4335	9586	5452	13303	6105	9916	5124	1925	8399	5338	7437	5502	5816	3767	5619
ENSG00000026559.14_KCNG1	ENST00000371571.5_KCNG1-201,ENST00000424171.5_KCNG1-202,ENST00000433903.5_KCNG1-203,ENST00000439216.5_KCNG1-204,ENST00000447736.1_KCNG1-205,ENST00000506387.1_KCNG1-206	29	3	0	0	17	4	4	1	6	5	1	1	1	0	1	2	6	2	10	8	7	1	4	41	0	4	2	2	7	0	3	0	20	6	13	1	38	4	48	8	2	0	6	2	9	3	20	1
ENSG00000026652.15_AGPAT4	ENST00000320285.9_AGPAT4-201,ENST00000366905.3_AGPAT4-202,ENST00000366911.9_AGPAT4-203,ENST00000436279.1_AGPAT4-204,ENST00000437165.1_AGPAT4-205,ENST00000624499.2_AGPAT4-206	214	251	132	68	295	83	203	214	173	52	148	134	163	112	245	164	404	197	73	152	160	180	259	145	224	117	257	127	164	115	454	79	396	304	252	304	305	208	529	193	76	308	224	112	399	234	154	165
ENSG00000026751.17_SLAMF7	ENST00000359331.8_SLAMF7-201,ENST00000368042.7_SLAMF7-202,ENST00000368043.8_SLAMF7-203,ENST00000441662.6_SLAMF7-204,ENST00000444090.6_SLAMF7-205,ENST00000458104.6_SLAMF7-206,ENST00000458602.6_SLAMF7-207,ENST00000484221.1_SLAMF7-208,ENST00000488819.1_SLAMF7-209,ENST00000495334.1_SLAMF7-210,ENST00000621377.4_SLAMF7-211	334	103	470	40	221	27	195	255	166	93	118	115	15	45	130	424	58	191	34	55	43	571	140	162	295	447	566	572	153	192	61	220	87	28	245	32	387	755	80	26	190	99	475	41	58	604	114	71
ENSG00000026950.17_BTN3A1	ENST00000082468.11_BTN3A1-201,ENST00000289361.11_BTN3A1-202,ENST00000414912.2_BTN3A1-203,ENST00000425234.6_BTN3A1-204,ENST00000427334.5_BTN3A1-205,ENST00000450085.6_BTN3A1-206,ENST00000465690.6_BTN3A1-207,ENST00000476549.6_BTN3A1-208,ENST00000502361.1_BTN3A1-209,ENST00000506698.1_BTN3A1-210,ENST00000513047.5_BTN3A1-211	23	11	17	16	62	28	57	13	40	10	16	19	20	29	6	1	25	11	21	42	45	22	15	10	12	13	16	20	11	35	38	14	83	30	72	25	46	34	73	17	6	22	24	37	41	27	39	11
ENSG00000027001.10_MIPEP	ENST00000382172.4_MIPEP-201,ENST00000433710.2_MIPEP-202,ENST00000464194.3_MIPEP-203,ENST00000469167.1_MIPEP-204,ENST00000494139.1_MIPEP-205	324	323	315	305	289	371	396	247	441	289	436	414	226	417	320	325	366	331	357	469	619	291	411	325	493	266	337	288	290	315	473	104	268	307	223	289	595	461	373	280	123	320	278	527	387	355	275	232
ENSG00000027075.17_PRKCH	ENST00000332981.11_PRKCH-201,ENST00000536400.5_PRKCH-202,ENST00000552875.2_PRKCH-203,ENST00000553265.5_PRKCH-204,ENST00000553726.5_PRKCH-205,ENST00000553830.1_PRKCH-206,ENST00000553831.5_PRKCH-207,ENST00000553846.1_PRKCH-208,ENST00000553889.5_PRKCH-209,ENST00000554835.1_PRKCH-210,ENST00000555082.5_PRKCH-211,ENST00000555110.1_PRKCH-212,ENST00000555185.5_PRKCH-213,ENST00000555233.5_PRKCH-214,ENST00…	343	435	634	345	1071	354	604	391	371	304	459	465	382	363	389	335	655	436	275	398	548	767	505	426	551	492	807	667	386	329	769	305	413	558	382	509	607	908	812	405	300	448	626	383	740	833	410	319
ENSG00000027644.5_INSRR	ENST00000368195.4_INSRR-201	0	0	0	0	1	0	0	0	0	0	0	0	1	0	0	0	0	0	0	0	0	0	0	0	0	0	0	0	0	0	0	0	0	0	0	1	0	0	0	0	0	0	0	0	0	0	0	0
ENSG00000027697.15_IFNGR1	ENST00000367739.9_IFNGR1-201,ENST00000414770.5_IFNGR1-202,ENST00000458076.5_IFNGR1-203,ENST00000478333.1_IFNGR1-204,ENST00000642390.1_IFNGR1-205,ENST00000643119.1_IFNGR1-206,ENST00000644894.1_IFNGR1-207,ENST00000645045.1_IFNGR1-208,ENST00000645753.1_IFNGR1-209,ENST00000646036.1_IFNGR1-210,ENST00000646898.1_IFNGR1-211,ENST00000647124.1_IFNGR1-212	1551	764	1723	775	2455	937	1423	1106	1539	788	1706	1481	2038	1071	939	1653	2979	1660	922	1127	1409	1752	1028	1430	1791	1321	1939	1776	1298	1108	3415	620	3321	2426	929	1328	2226	2457	4169	1192	768	848	1416	1160	2851	2190	951	648
ENSG00000027847.14_B4GALT7	ENST00000029410.10_B4GALT7-201,ENST00000502420.1_B4GALT7-202,ENST00000505145.1_B4GALT7-203,ENST00000505433.5_B4GALT7-204,ENST00000505468.1_B4GALT7-205,ENST00000507061.1_B4GALT7-206,ENST00000510761.1_B4GALT7-207,ENST00000515353.1_B4GALT7-208	276	151	361	185	291	165	291	396	398	177	214	245	155	218	145	345	199	258	222	223	256	244	186	312	441	251	261	361	185	293	217	114	343	181	251	130	485	460	391	132	119	112	216	244	265	247	325	105
ENSG00000027869.12_SH2D2A	ENST00000368198.7_SH2D2A-201,ENST00000368199.8_SH2D2A-202,ENST00000392306.2_SH2D2A-203,ENST00000468744.5_SH2D2A-204,ENST00000486350.1_SH2D2A-205,ENST00000495306.1_SH2D2A-206	4	0	0	0	1	1	0	0	1	2	0	0	0	0	0	0	0	1	0	0	0	3	0	6	7	0	0	2	0	0	2	1	0	0	0	1	0	1	0	0	0	1	3	0	1	0	0	0
ENSG00000028116.18_VRK2	ENST00000340157.9_VRK2-201,ENST00000412104.6_VRK2-202,ENST00000417641.6_VRK2-203,ENST00000428021.1_VRK2-204,ENST00000432057.2_VRK2-205,ENST00000435505.6_VRK2-206,ENST00000440705.6_VRK2-207,ENST00000463222.1_VRK2-208,ENST00000478687.5_VRK2-209,ENST00000648897.1_VRK2-210	580	283	336	146	273	238	306	396	381	246	440	374	163	266	322	400	381	431	213	340	384	445	372	364	403	267	485	403	380	260	424	160	417	301	509	276	833	475	740	211	145	355	410	281	380	497	341	222
ENSG00000028137.19_TNFRSF1B	ENST00000376259.7_TNFRSF1B-201,ENST00000489921.1_TNFRSF1B-202,ENST00000492361.1_TNFRSF1B-203,ENST00000536782.2_TNFRSF1B-204	6	1	3	1	8	0	2	0	0	1	0	0	1	0	0	0	4	0	3	0	0	7	2	0	0	0	9	0	0	0	2	0	0	1	0	1	0	2	0	3	2	0	1	2	6	7	5	2
ENSG00000028203.19_VEZT	ENST00000356859.8_VEZT-201,ENST00000397792.8_VEZT-202,ENST00000436874.6_VEZT-203,ENST00000546365.5_VEZT-204,ENST00000546398.5_VEZT-205,ENST00000546409.5_VEZT-206,ENST00000546445.5_VEZT-207,ENST00000546557.5_VEZT-208,ENST00000546951.1_VEZT-209,ENST00000547484.5_VEZT-210,ENST00000547611.5_VEZT-211,ENST00000547894.5_VEZT-212,ENST00000547997.5_VEZT-213,ENST00000548245.5_VEZT-214,ENST00000548371.5_VEZ…	1614	648	1725	612	1573	1044	1475	1763	1658	762	1863	1614	925	970	643	1206	1932	1387	782	1217	1287	1482	785	1518	2419	1402	1678	1760	1161	1164	2078	575	1389	1330	1654	746	3013	2564	1968	688	607	677	1223	1043	1807	1903	1051	502
ENSG00000028277.22_POU2F2	ENST00000342301.8_POU2F2-201,ENST00000389341.9_POU2F2-202,ENST00000524801.6_POU2F2-203,ENST00000526816.6_POU2F2-204,ENST00000526831.2_POU2F2-205,ENST00000528894.8_POU2F2-206,ENST00000529067.5_POU2F2-207,ENST00000529952.5_POU2F2-208,ENST00000530982.7_POU2F2-209,ENST00000531773.5_POU2F2-210,ENST00000532176.2_POU2F2-211,ENST00000533548.1_POU2F2-212,ENST00000534559.5_POU2F2-213,ENST00000558596.4_POU2…	7	3	6	0	31	0	0	9	16	1	3	4	14	3	4	49	9	3	1	0	0	15	3	0	1	0	5	4	7	1	7	2	21	9	13	12	19	4	3	5	2	5	9	0	7	11	13	8
ENSG00000028310.18_BRD9	ENST00000466684.5_BRD9-201,ENST00000467963.6_BRD9-202,ENST00000475706.5_BRD9-203,ENST00000483173.5_BRD9-204,ENST00000483234.5_BRD9-205,ENST00000487688.1_BRD9-206,ENST00000489093.1_BRD9-207,ENST00000489816.5_BRD9-208,ENST00000490814.6_BRD9-209,ENST00000493082.5_BRD9-210,ENST00000494422.1_BRD9-211,ENST00000495265.5_BRD9-212,ENST00000495794.5_BRD9-213,ENST00000497410.5_BRD9-214,ENST00000518250.5_BRD…	1113	502	811	441	481	459	597	1337	1271	617	588	738	350	751	529	1183	565	731	540	660	850	638	577	1039	1087	656	670	840	579	893	588	190	661	444	1119	501	1497	1120	643	313	238	474	559	664	657	709	923	432
ENSG00000028528.15_SNX1	ENST00000261889.9_SNX1-201,ENST00000380285.7_SNX1-202,ENST00000558040.5_SNX1-203,ENST00000559061.5_SNX1-204,ENST00000559339.1_SNX1-205,ENST00000559389.1_SNX1-206,ENST00000559401.1_SNX1-207,ENST00000559844.6_SNX1-208,ENST00000559961.1_SNX1-209,ENST00000560260.5_SNX1-210,ENST00000560829.5_SNX1-211,ENST00000560861.1_SNX1-212,ENST00000561026.5_SNX1-213,ENST00000625244.2_SNX1-214	1412	776	1241	657	1440	758	1150	1171	1177	642	1159	1026	763	961	868	999	1308	1209	879	1097	1197	1442	1005	1131	1439	1005	1549	1395	947	693	1328	518	1077	1034	1080	864	1789	1844	1232	680	549	807	1190	1056	1318	1694	900	648
ENSG00000028839.10_TBPL1	ENST00000237264.9_TBPL1-201,ENST00000367869.1_TBPL1-202,ENST00000367871.5_TBPL1-203,ENST00000416965.5_TBPL1-204,ENST00000457715.1_TBPL1-205,ENST00000477527.1_TBPL1-206,ENST00000481694.1_TBPL1-207,ENST00000613034.4_TBPL1-208	194	173	154	176	154	159	150	134	155	107	252	215	108	144	142	211	144	244	177	249	225	211	225	226	248	113	223	183	195	142	206	74	126	127	171	84	272	185	186	74	97	184	186	262	193	263	151	143
ENSG00000029153.15_ARNTL2	ENST00000261178.9_ARNTL2-201,ENST00000266503.10_ARNTL2-202,ENST00000311001.9_ARNTL2-203,ENST00000395901.6_ARNTL2-204,ENST00000457040.6_ARNTL2-205,ENST00000539558.1_ARNTL2-206,ENST00000542388.1_ARNTL2-207,ENST00000544915.5_ARNTL2-208,ENST00000546179.5_ARNTL2-209	938	673	799	492	317	601	577	760	1245	802	1041	1035	297	864	692	626	594	822	323	975	1198	610	849	1096	1681	687	710	921	687	879	658	205	626	460	680	495	2057	1108	566	451	263	770	564	929	548	658	1130	505
ENSG00000029363.17_BCLAF1	ENST00000353331.8_BCLAF1-201,ENST00000392348.6_BCLAF1-202,ENST00000476194.1_BCLAF1-203,ENST00000526228.1_BCLAF1-204,ENST00000527536.5_BCLAF1-205,ENST00000527613.5_BCLAF1-206,ENST00000527759.5_BCLAF1-207,ENST00000528229.1_BCLAF1-208,ENST00000529522.5_BCLAF1-209,ENST00000529826.5_BCLAF1-210,ENST00000529917.5_BCLAF1-211,ENST00000530429.5_BCLAF1-212,ENST00000530767.5_BCLAF1-213,ENST00000531224.6_BCLA…	4632	2796	2871	1226	5270	2242	2980	2699	3237	1209	2941	2179	2147	1930	3025	4033	3991	2754	1268	2315	2950	3589	3280	2511	3578	2520	4347	3040	2245	2165	4939	1376	3882	3026	4796	2497	5509	4418	6347	2250	1392	3898	3917	2061	4441	4586	2227	2247
ENSG00000029364.12_SLC39A9	ENST00000031146.8_SLC39A9-201,ENST00000336643.10_SLC39A9-202,ENST00000538956.5_SLC39A9-203,ENST00000554023.1_SLC39A9-204,ENST00000554059.1_SLC39A9-205,ENST00000555245.5_SLC39A9-206,ENST00000555840.5_SLC39A9-207,ENST00000556125.5_SLC39A9-208,ENST00000556605.5_SLC39A9-209,ENST00000557046.1_SLC39A9-210,ENST00000628474.2_SLC39A9-211	2700	2032	2940	1434	2839	1757	3047	1625	2379	1637	2774	2577	1721	1750	1969	2176	2769	3030	1147	1991	2313	3288	2619	1986	2791	2219	3711	3120	2535	1779	3727	1311	2777	2604	1998	1572	4002	4472	3144	1517	1363	1993	3175	2004	3041	3900	1396	1444
ENSG00000029534.21_ANK1	ENST00000265709.13_ANK1-201,ENST00000289734.13_ANK1-202,ENST00000314214.12_ANK1-203,ENST00000335651.6_ANK1-204,ENST00000347528.8_ANK1-205,ENST00000348036.8_ANK1-206,ENST00000518061.1_ANK1-207,ENST00000518715.2_ANK1-208,ENST00000520299.5_ANK1-209,ENST00000521407.1_ANK1-210,ENST00000522231.5_ANK1-211,ENST00000522543.5_ANK1-212,ENST00000524227.5_ANK1-213,ENST00000645531.1_ANK1-214	6	6	0	3	4	1	5	28	0	2	0	1	1	1	6	13	0	0	0	0	12	3	5	6	24	1	5	2	0	3	0	0	0	0	14	8	16	2	1	5	2	4	7	1	1	1	4	6
ENSG00000029559.7_IBSP	ENST00000226284.7_IBSP-201	0	0	0	0	1	0	0	0	0	0	0	0	0	0	0	0	0	0	0	0	0	0	0	0	0	0	0	0	0	0	0	0	0	0	0	0	0	0	0	0	0	0	0	0	0	0	2	0
ENSG00000029639.11_TFB1M	ENST00000367166.5_TFB1M-201,ENST00000466349.1_TFB1M-202,ENST00000468889.5_TFB1M-203,ENST00000470239.1_TFB1M-204,ENST00000475849.1_TFB1M-205,ENST00000480390.1_TFB1M-206,ENST00000487586.5_TFB1M-207,ENST00000489874.5_TFB1M-208,ENST00000495806.1_TFB1M-209	76	70	88	122	62	56	77	143	133	105	84	121	48	133	86	91	85	92	91	153	219	82	128	93	191	64	84	94	85	60	94	21	78	53	113	94	168	134	80	90	45	65	63	164	80	79	89	63
ENSG00000029725.17_RABEP1	ENST00000341923.10_RABEP1-201,ENST00000537505.6_RABEP1-202,ENST00000570487.1_RABEP1-203,ENST00000572250.1_RABEP1-204,ENST00000574568.1_RABEP1-205,ENST00000575475.2_RABEP1-206,ENST00000575991.1_RABEP1-207	1959	745	2111	587	1912	1244	2203	2233	2063	752	2010	1764	722	977	851	2023	1317	1810	937	1136	1342	2314	944	2025	2770	1912	2380	2490	1435	1600	1489	838	1155	995	2600	637	3559	3217	1806	507	779	838	2127	1017	1367	2464	1703	548
ENSG00000029993.15_HMGB3	ENST00000325307.12_HMGB3-201,ENST00000419110.5_HMGB3-202,ENST00000430118.1_HMGB3-203,ENST00000448905.6_HMGB3-204,ENST00000455596.5_HMGB3-205	2328	1629	2169	848	2398	1550	2115	1450	1809	771	1965	1673	1566	1541	1700	2594	2775	1872	1441	1587	1919	2318	1921	2087	2493	1755	2832	2151	1502	1643	2995	860	2005	2119	1600	1294	3285	2730	2107	1195	1006	1653	2019	1536	2696	3151	1180	1126
ENSG00000030066.13_NUP160	ENST00000378460.6_NUP160-201,ENST00000526569.1_NUP160-202,ENST00000526870.1_NUP160-203,ENST00000527126.1_NUP160-204,ENST00000527750.1_NUP160-205,ENST00000528071.5_NUP160-206,ENST00000528501.5_NUP160-207,ENST00000529863.1_NUP160-208,ENST00000530326.5_NUP160-209,ENST00000531016.1_NUP160-210,ENST00000532773.1_NUP160-211	1342	567	1095	506	818	881	1116	1024	1529	711	1376	1191	484	747	576	1301	882	1291	558	976	1251	1093	659	1304	1251	844	1430	1214	951	861	1077	523	684	774	1247	464	2415	1560	1166	410	442	526	1155	1008	1039	1439	918	342
ENSG00000030110.14_BAK1	ENST00000374467.4_BAK1-201,ENST00000442998.6_BAK1-202	477	371	435	321	355	245	332	307	385	330	335	334	167	410	398	398	212	417	362	407	531	543	537	482	494	333	537	422	339	292	266	192	284	219	347	293	533	633	219	221	172	314	392	475	282	579	223	269
ENSG00000030304.15_MUSK	ENST00000189978.10_MUSK-201,ENST00000374438.1_MUSK-202,ENST00000374439.1_MUSK-203,ENST00000374448.9_MUSK-204,ENST00000416899.7_MUSK-205,ENST00000634612.1_MUSK-206	0	0	2	0	4	0	0	2	3	0	1	0	0	0	1	0	0	0	0	0	2	0	1	0	0	0	0	0	0	0	2	1	1	0	0	1	0	1	0	0	0	2	1	0	2	1	2	1
ENSG00000030419.17_IKZF2	ENST00000342002.6_IKZF2-201,ENST00000374319.8_IKZF2-202,ENST00000374326.7_IKZF2-203,ENST00000412444.5_IKZF2-204,ENST00000431520.5_IKZF2-205,ENST00000433134.5_IKZF2-206,ENST00000434687.6_IKZF2-207,ENST00000439848.5_IKZF2-208,ENST00000442445.1_IKZF2-209,ENST00000451136.6_IKZF2-210,ENST00000452786.2_IKZF2-211,ENST00000453575.5_IKZF2-212,ENST00000457361.5_IKZF2-213,ENST00000484040.1_IKZF2-214	335	262	455	229	1477	489	658	610	868	135	735	601	1190	253	252	319	1878	449	192	291	348	344	297	819	888	336	384	510	307	589	2185	131	1160	1530	159	709	1050	818	1867	679	143	353	378	261	1889	420	435	188
ENSG00000030582.18_GRN	ENST00000053867.8_GRN-201,ENST00000585348.1_GRN-202,ENST00000585512.5_GRN-203,ENST00000586242.1_GRN-204,ENST00000586443.1_GRN-205,ENST00000586782.5_GRN-206,ENST00000587109.5_GRN-207,ENST00000587387.5_GRN-208,ENST00000587518.5_GRN-209,ENST00000587958.1_GRN-210,ENST00000588143.5_GRN-211,ENST00000588170.5_GRN-212,ENST00000588237.5_GRN-213,ENST00000589265.5_GRN-214,ENST00000589536.5_GRN-215,ENST00000…	7119	3015	8331	2135	8108	3194	6352	3068	5151	2200	4099	4594	3573	2860	3674	6368	4384	4773	2642	2880	3548	10048	4218	6289	6812	6265	11830	8247	4239	3541	5867	3720	7230	4968	5553	2683	6505	11490	7088	2258	3925	3051	9557	2860	5070	11244	3047	2571
ENSG00000031003.11_FAM13B	ENST00000033079.7_FAM13B-201,ENST00000420893.6_FAM13B-202,ENST00000425075.6_FAM13B-203,ENST00000502471.5_FAM13B-204,ENST00000505281.1_FAM13B-205,ENST00000505961.1_FAM13B-206,ENST00000508403.5_FAM13B-207,ENST00000509596.5_FAM13B-208,ENST00000510804.1_FAM13B-209,ENST00000513640.1_FAM13B-210,ENST00000514310.5_FAM13B-211,ENST00000689681.1_FAM13B-212	1501	551	1068	352	1245	629	1089	1023	1146	393	1125	912	445	522	477	1462	991	1318	436	640	691	1414	584	1066	1014	962	1619	1227	993	689	1143	539	878	721	1454	387	2089	1684	1299	326	572	644	1263	493	1076	1594	728	410
ENSG00000031081.11_ARHGAP31	ENST00000264245.9_ARHGAP31-201,ENST00000482743.1_ARHGAP31-202	22	61	133	33	253	22	59	50	43	64	38	24	12	56	69	20	25	26	9	54	87	213	55	1	14	105	262	111	26	45	38	87	49	39	12	70	48	146	4	40	70	69	258	44	34	235	18	49
ENSG00000031691.7_CENPQ	ENST00000335783.4_CENPQ-201	28	15	16	17	15	46	34	33	45	21	53	38	8	30	6	43	26	34	48	31	37	16	18	84	95	21	22	32	22	30	20	8	8	15	6	7	107	40	12	4	14	15	14	20	27	27	57	6
ENSG00000031698.13_SARS1	ENST00000234677.7_SARS1-201,ENST00000369923.4_SARS1-202,ENST00000468588.1_SARS1-203,ENST00000471705.1_SARS1-204,ENST00000477544.5_SARS1-205,ENST00000482384.1_SARS1-206	2907	2681	2574	2094	2559	1898	2197	2127	2883	2324	2616	2617	1909	3053	3059	2659	2679	2360	2276	2917	3458	2853	3272	3059	4043	2105	3009	2832	1993	2491	3021	1114	2636	2492	2296	2758	3997	3859	3125	2785	1092	2803	2306	2880	2593	3023	1888	2070
ENSG00000031823.14_RANBP3	ENST00000034275.12_RANBP3-201,ENST00000340578.10_RANBP3-202,ENST00000439268.6_RANBP3-203,ENST00000585339.5_RANBP3-204,ENST00000586117.5_RANBP3-205,ENST00000586344.5_RANBP3-206,ENST00000587159.5_RANBP3-207,ENST00000587263.5_RANBP3-208,ENST00000587411.5_RANBP3-209,ENST00000587463.5_RANBP3-210,ENST00000587479.2_RANBP3-211,ENST00000587799.1_RANBP3-212,ENST00000587956.5_RANBP3-213,ENST00000588010.5_RA…	1457	778	1122	542	1119	689	914	971	1358	719	1106	986	566	809	844	1518	867	1009	752	823	1161	1171	984	1274	1614	849	1375	1097	917	1020	1109	453	1079	775	1277	622	2173	1604	1309	547	469	856	1273	857	958	1498	856	677
ENSG00000032219.19_ARID4A	ENST00000348476.7_ARID4A-201,ENST00000355431.8_ARID4A-202,ENST00000395168.7_ARID4A-203,ENST00000417477.2_ARID4A-204,ENST00000424658.5_ARID4A-205,ENST00000431317.6_ARID4A-206,ENST00000431612.5_ARID4A-207,ENST00000445108.5_ARID4A-208,ENST00000466065.1_ARID4A-209,ENST00000469635.1_ARID4A-210,ENST00000553355.1_ARID4A-211	306	129	265	112	545	180	366	315	323	87	276	210	178	164	165	208	327	284	91	147	190	420	124	308	305	237	420	324	176	189	372	147	258	237	265	224	592	444	574	159	155	206	407	129	350	484	221	118
ENSG00000032389.13_EIPR1	ENST00000382125.9_EIPR1-201,ENST00000398659.8_EIPR1-202,ENST00000406835.6_EIPR1-203,ENST00000435721.5_EIPR1-204,ENST00000441271.1_EIPR1-205,ENST00000443925.6_EIPR1-206,ENST00000444776.1_EIPR1-207,ENST00000455162.5_EIPR1-208,ENST00000462515.1_EIPR1-209,ENST00000463662.5_EIPR1-210,ENST00000470625.1_EIPR1-211,ENST00000478754.5_EIPR1-212,ENST00000482570.5_EIPR1-213,ENST00000496433.5_EIPR1-214	300	242	344	284	277	351	374	344	291	305	389	474	217	383	315	304	343	237	322	425	573	308	310	546	569	256	296	357	231	346	376	73	196	300	238	261	532	484	316	207	106	205	204	489	257	280	422	186
ENSG00000032444.17_PNPLA6	ENST00000221249.10_PNPLA6-201,ENST00000414982.7_PNPLA6-202,ENST00000450331.7_PNPLA6-203,ENST00000545201.6_PNPLA6-204,ENST00000593924.5_PNPLA6-205,ENST00000594098.1_PNPLA6-206,ENST00000594551.1_PNPLA6-207,ENST00000594754.5_PNPLA6-208,ENST00000594864.1_PNPLA6-209,ENST00000595176.5_PNPLA6-210,ENST00000595264.5_PNPLA6-211,ENST00000595352.1_PNPLA6-212,ENST00000595889.1_PNPLA6-213,ENST00000596515.5_PNP…	1405	1094	1691	1169	1586	1332	1837	1268	2165	912	1564	1772	1222	1821	1244	1320	1680	1190	1178	1698	2155	1627	1463	1820	2233	1491	2006	1834	1019	1284	1947	684	1715	1590	1369	1278	2639	2521	1729	1091	632	1151	1749	1800	1736	1860	1713	906
ENSG00000032742.18_IFT88	ENST00000319980.10_IFT88-201,ENST00000351808.10_IFT88-202,ENST00000389373.3_IFT88-203,ENST00000461115.5_IFT88-204,ENST00000470695.1_IFT88-205,ENST00000482172.5_IFT88-206,ENST00000537103.2_IFT88-207	134	64	216	109	193	208	252	254	167	98	306	227	98	185	65	141	225	205	166	209	208	170	74	166	153	192	180	247	157	167	221	61	90	133	347	108	343	385	155	77	71	113	140	188	207	239	160	55
ENSG00000033011.14_ALG1	ENST00000262374.10_ALG1-201,ENST00000544428.1_ALG1-202,ENST00000586840.1_ALG1-203,ENST00000588623.5_ALG1-204,ENST00000591783.5_ALG1-205,ENST00000591822.5_ALG1-206,ENST00000592793.6_ALG1-207,ENST00000632058.1_ALG1-208,ENST00000650085.1_ALG1-209,ENST00000682020.1_ALG1-210,ENST00000682206.1_ALG1-211,ENST00000682314.1_ALG1-212,ENST00000682327.1_ALG1-213,ENST00000682349.1_ALG1-214,ENST00000682703.1_AL…	634	344	572	290	531	473	676	512	712	361	564	592	339	494	340	645	424	530	544	527	667	559	468	728	822	433	669	601	419	466	527	223	543	403	397	260	1006	862	506	240	228	325	541	506	445	709	503	235
ENSG00000033030.15_ZCCHC8	ENST00000536306.5_ZCCHC8-201,ENST00000536663.5_ZCCHC8-202,ENST00000538116.5_ZCCHC8-203,ENST00000538493.1_ZCCHC8-204,ENST00000540586.1_ZCCHC8-205,ENST00000542892.2_ZCCHC8-206,ENST00000543897.5_ZCCHC8-207,ENST00000544054.5_ZCCHC8-208,ENST00000546149.1_ZCCHC8-209,ENST00000633063.3_ZCCHC8-210,ENST00000672018.1_ZCCHC8-211	417	199	290	119	345	220	244	436	395	194	348	287	196	191	188	437	341	334	210	230	265	384	150	324	379	261	455	334	267	218	394	139	415	254	666	174	708	437	472	127	151	184	315	186	376	445	235	147
ENSG00000033050.9_ABCF2	ENST00000287844.7_ABCF2-201,ENST00000441774.1_ABCF2-202,ENST00000468073.5_ABCF2-203,ENST00000473874.1_ABCF2-204,ENST00000477252.1_ABCF2-205	1153	616	991	528	998	514	682	947	1234	630	934	761	375	711	605	1265	688	749	521	790	1027	973	791	1055	1351	910	1161	960	656	826	725	403	644	545	1247	541	1533	1427	859	450	428	543	817	908	836	1192	677	479
ENSG00000033100.17_CHPF2	ENST00000035307.7_CHPF2-201,ENST00000465601.2_CHPF2-202,ENST00000482173.6_CHPF2-203,ENST00000495645.5_CHPF2-204,ENST00000685322.1_CHPF2-205,ENST00000689322.1_CHPF2-206,ENST00000690444.1_CHPF2-207,ENST00000690577.1_CHPF2-208,ENST00000691224.1_CHPF2-209,ENST00000692651.1_CHPF2-210	2052	1462	1781	841	2310	884	1548	1514	1960	1150	1348	1467	1152	1330	1450	2104	1605	1545	776	1140	1442	2025	1622	1627	2046	1429	2160	1813	1338	1235	1940	758	1842	1516	1818	1218	2392	2451	1884	1070	621	1248	1838	1112	1764	2013	1310	1085
ENSG00000033122.21_LRRC7	ENST00000310961.9_LRRC7-201,ENST00000370958.5_LRRC7-202,ENST00000415775.2_LRRC7-203,ENST00000441830.1_LRRC7-204,ENST00000565615.1_LRRC7-205,ENST00000588515.5_LRRC7-206,ENST00000607936.5_LRRC7-207,ENST00000608470.5_LRRC7-208,ENST00000608744.5_LRRC7-209,ENST00000608815.5_LRRC7-210,ENST00000609072.5_LRRC7-211,ENST00000609498.5_LRRC7-212,ENST00000651217.1_LRRC7-213,ENST00000651989.2_LRRC7-214	1	3	0	0	25	3	2	0	3	1	1	0	0	0	2	0	2	0	2	4	1	0	0	7	0	1	1	0	1	7	2	1	0	1	0	1	7	2	2	1	1	3	0	1	4	4	17	2
ENSG00000033170.17_FUT8	ENST00000342677.10_FUT8-201,ENST00000358307.6_FUT8-202,ENST00000360689.9_FUT8-203,ENST00000394586.6_FUT8-204,ENST00000549235.6_FUT8-205,ENST00000553924.5_FUT8-206,ENST00000554610.1_FUT8-207,ENST00000554667.1_FUT8-208,ENST00000554765.1_FUT8-209,ENST00000555559.5_FUT8-210,ENST00000556292.1_FUT8-211,ENST00000556518.5_FUT8-212,ENST00000557164.5_FUT8-213,ENST00000557338.5_FUT8-214,ENST00000557536.5_FU…	2244	1229	1715	988	1319	1212	1726	2048	2246	1226	2163	1964	928	1356	1445	2116	1454	1521	896	1340	1716	1659	1701	2503	2965	1413	1488	1928	1172	1630	1747	585	1684	1305	2097	1300	3457	2602	2323	1096	580	1151	1408	1316	1575	1633	1190	991
ENSG00000033178.13_UBA6	ENST00000322244.10_UBA6-201,ENST00000420827.2_UBA6-202,ENST00000429659.7_UBA6-203,ENST00000505673.2_UBA6-204,ENST00000506571.1_UBA6-205,ENST00000514261.1_UBA6-206	1091	466	999	657	956	816	1027	1132	1292	670	1447	1039	587	826	510	1042	1171	1217	388	1143	1331	969	554	1174	1631	815	1240	1073	934	892	1427	430	949	857	760	584	2608	1646	1779	547	360	641	1025	1049	1226	1252	733	329
ENSG00000033327.13_GAB2	ENST00000340149.6_GAB2-201,ENST00000361507.5_GAB2-202,ENST00000526030.1_GAB2-203,ENST00000528329.1_GAB2-204,ENST00000528886.5_GAB2-205,ENST00000530915.1_GAB2-206,ENST00000534823.1_GAB2-207	724	197	526	93	683	152	317	409	363	114	293	257	155	118	287	561	323	526	130	103	117	1067	247	413	344	464	1225	559	377	324	472	438	285	256	941	254	606	711	604	136	375	343	1220	122	461	1142	278	179
ENSG00000033627.17_ATP6V0A1	ENST00000264649.10_ATP6V0A1-201,ENST00000343619.9_ATP6V0A1-202,ENST00000393829.6_ATP6V0A1-203,ENST00000537728.5_ATP6V0A1-204,ENST00000544137.5_ATP6V0A1-205,ENST00000585525.5_ATP6V0A1-206,ENST00000585828.5_ATP6V0A1-207,ENST00000586001.1_ATP6V0A1-208,ENST00000586201.5_ATP6V0A1-209,ENST00000586315.1_ATP6V0A1-210,ENST00000587299.1_ATP6V0A1-211,ENST00000587375.1_ATP6V0A1-212,ENST00000587510.5_ATP6V0A1…	1048	1284	1793	937	1481	876	1859	971	1307	1272	1798	1346	777	1163	1240	809	1195	1339	605	1203	1462	1662	1528	1355	1381	1562	2227	2047	1013	785	1617	772	1156	1111	1280	1013	2098	2890	1464	946	683	1439	1801	1115	1380	2307	859	904
ENSG00000033800.14_PIAS1	ENST00000249636.11_PIAS1-201,ENST00000545237.1_PIAS1-202,ENST00000562190.1_PIAS1-203,ENST00000563996.1_PIAS1-204,ENST00000564009.1_PIAS1-205,ENST00000564915.5_PIAS1-206,ENST00000567417.1_PIAS1-207,ENST00000611270.1_PIAS1-208	1216	689	767	420	983	566	966	789	674	400	1001	728	397	505	681	923	888	1084	335	623	765	1065	844	739	1064	649	1362	921	840	665	1008	459	817	591	1049	499	1572	1291	1250	432	445	794	1149	596	909	1559	474	505
ENSG00000033867.17_SLC4A7	ENST00000295736.9_SLC4A7-201,ENST00000419036.5_SLC4A7-202,ENST00000425128.6_SLC4A7-203,ENST00000428005.1_SLC4A7-204,ENST00000428179.1_SLC4A7-205,ENST00000428386.5_SLC4A7-206,ENST00000437179.5_SLC4A7-207,ENST00000437266.5_SLC4A7-208,ENST00000438530.5_SLC4A7-209,ENST00000440156.5_SLC4A7-210,ENST00000445684.5_SLC4A7-211,ENST00000446700.5_SLC4A7-212,ENST00000454389.6_SLC4A7-213,ENST00000455077.5_SLC4…	1329	679	1495	610	797	771	1267	1013	1339	814	1388	1059	525	949	731	1032	1068	1391	349	1171	1298	1544	955	1064	1393	1167	1593	1572	1129	954	1376	669	761	794	1382	620	2011	2324	1297	558	576	797	1453	1113	1230	1952	700	523
ENSG00000034053.15_APBA2	ENST00000382938.3_APBA2-201,ENST00000411764.5_APBA2-202,ENST00000558206.1_APBA2-203,ENST00000558259.5_APBA2-204,ENST00000558330.5_APBA2-205,ENST00000558358.1_APBA2-206,ENST00000558402.5_APBA2-207,ENST00000558804.5_APBA2-208,ENST00000559709.5_APBA2-209,ENST00000559814.5_APBA2-210,ENST00000560283.5_APBA2-211,ENST00000561069.5_APBA2-212,ENST00000683413.1_APBA2-213	0	0	65	0	52	0	84	0	0	0	0	0	0	2	0	0	0	0	0	1	1	25	0	2	0	22	33	44	0	0	0	19	0	0	0	0	23	62	0	0	17	0	42	1	1	40	5	0
ENSG00000034152.19_MAP2K3	ENST00000316920.10_MAP2K3-201,ENST00000342679.9_MAP2K3-202,ENST00000361818.9_MAP2K3-203,ENST00000395491.6_MAP2K3-204,ENST00000477540.1_MAP2K3-205,ENST00000479129.5_MAP2K3-206,ENST00000483928.6_MAP2K3-207,ENST00000496046.5_MAP2K3-208,ENST00000526076.6_MAP2K3-209,ENST00000527123.1_MAP2K3-210,ENST00000529517.1_MAP2K3-211,ENST00000534743.1_MAP2K3-212,ENST00000583508.1_MAP2K3-213,ENST00000613338.4_MAP…	1784	1690	1064	696	1920	750	1085	904	1386	755	879	1003	948	1000	1946	1575	1532	1152	659	996	1386	2285	2095	1410	1776	943	2245	1234	959	1018	1647	845	1692	1350	1409	1367	1782	1510	2004	1237	622	1531	2216	1012	1532	2123	960	1275
ENSG00000034239.11_EFCAB1	ENST00000262103.8_EFCAB1-201,ENST00000433756.1_EFCAB1-202,ENST00000519425.1_EFCAB1-203,ENST00000521002.5_EFCAB1-204,ENST00000521701.5_EFCAB1-205,ENST00000521721.1_EFCAB1-206,ENST00000522254.5_EFCAB1-207,ENST00000523008.5_EFCAB1-208,ENST00000523092.5_EFCAB1-209	16	6	4	2	10	3	2	3	9	2	3	10	9	4	5	36	11	7	3	3	1	10	3	31	0	6	5	0	2	4	6	2	35	13	23	7	1	2	49	1	6	7	3	8	15	21	16	4
ENSG00000034510.6_TMSB10	ENST00000233143.6_TMSB10-201	9951	8458	6643	7387	4942	6249	5153	5609	10470	7357	6508	9188	5925	10106	10109	10486	8010	7617	9985	9167	12021	5601	12096	10323	12936	4933	5729	6909	6016	7454	9186	1997	13160	7192	6540	7390	10548	7990	8008	7575	2676	6631	2927	10351	7498	6052	6693	6634
ENSG00000034533.12_ASTE1	ENST00000264992.8_ASTE1-201,ENST00000504725.1_ASTE1-202,ENST00000504964.1_ASTE1-203,ENST00000505290.1_ASTE1-204,ENST00000505545.5_ASTE1-205,ENST00000507978.5_ASTE1-206,ENST00000509060.1_ASTE1-207,ENST00000514044.5_ASTE1-208	116	58	57	30	82	71	69	86	114	45	87	72	52	53	74	176	104	91	49	54	80	78	87	90	95	59	90	60	87	120	107	30	156	80	59	37	165	98	113	37	31	57	65	82	100	77	109	54
ENSG00000034677.13_RNF19A	ENST00000341084.7_RNF19A-201,ENST00000432381.2_RNF19A-202,ENST00000517584.5_RNF19A-203,ENST00000519342.1_RNF19A-204,ENST00000519449.5_RNF19A-205,ENST00000519527.5_RNF19A-206,ENST00000520071.1_RNF19A-207,ENST00000520903.1_RNF19A-208,ENST00000522182.1_RNF19A-209,ENST00000522369.5_RNF19A-210,ENST00000523167.1_RNF19A-211,ENST00000523255.5_RNF19A-212,ENST00000523481.5_RNF19A-213,ENST00000523644.1_RNF1…	1764	1298	988	851	1554	776	897	1112	1159	698	1465	1144	1484	1140	1368	1662	2551	1586	572	1332	1514	1421	1508	1049	1373	820	1515	1107	1152	990	3185	577	1495	1859	1567	1105	2350	1593	2987	1009	534	1612	1150	1065	2699	1576	868	1001
ENSG00000034693.15_PEX3	ENST00000367591.5_PEX3-201,ENST00000367592.5_PEX3-202,ENST00000585848.1_PEX3-203	131	85	159	88	146	99	136	215	178	93	172	158	105	156	83	114	162	138	112	117	192	168	93	151	125	153	140	176	110	166	208	70	113	125	161	103	277	277	306	86	62	69	126	151	145	146	156	66
ENSG00000034713.8_GABARAPL2	ENST00000037243.7_GABARAPL2-201,ENST00000563744.1_GABARAPL2-202,ENST00000565057.5_GABARAPL2-203,ENST00000565985.1_GABARAPL2-204,ENST00000568455.1_GABARAPL2-205	1016	686	952	531	1007	579	875	579	890	447	932	927	677	700	735	965	1002	904	805	721	870	999	843	1028	1096	740	1023	986	692	731	1058	393	1070	861	681	558	1375	1221	1012	530	449	617	748	711	984	1267	655	535
ENSG00000034971.17_MYOC	ENST00000037502.11_MYOC-201,ENST00000638471.1_MYOC-202	0	0	0	0	1	0	0	0	0	0	0	0	0	0	0	0	0	0	0	0	0	0	0	0	0	0	0	0	0	0	0	0	0	0	0	0	0	0	11	0	0	0	0	0	0	0	3	0
ENSG00000035115.22_SH3YL1	ENST00000356150.10_SH3YL1-201,ENST00000402632.5_SH3YL1-202,ENST00000403657.5_SH3YL1-203,ENST00000403658.5_SH3YL1-204,ENST00000403712.6_SH3YL1-205,ENST00000405430.5_SH3YL1-206,ENST00000415368.5_SH3YL1-207,ENST00000431160.5_SH3YL1-208,ENST00000451005.5_SH3YL1-209,ENST00000454318.1_SH3YL1-210,ENST00000460974.1_SH3YL1-211,ENST00000462719.1_SH3YL1-212,ENST00000463865.5_SH3YL1-213,ENST00000465733.5_SH3…	629	489	797	378	1141	594	845	686	702	228	852	692	624	471	511	572	1247	819	607	462	518	942	614	626	807	568	895	775	540	424	1330	335	915	918	556	511	1080	1023	961	479	367	581	634	439	1162	1094	500	344
ENSG00000035141.8_FAM136A	ENST00000037869.7_FAM136A-201,ENST00000430566.6_FAM136A-202,ENST00000438759.1_FAM136A-203,ENST00000450256.1_FAM136A-204,ENST00000460307.1_FAM136A-205,ENST00000498665.1_FAM136A-206	728	490	644	389	612	451	507	731	1023	520	693	715	373	660	442	804	678	619	555	673	729	465	497	781	1247	551	431	743	434	515	818	174	825	534	723	488	1257	910	737	411	173	410	317	642	717	483	778	310
ENSG00000035403.18_VCL	ENST00000211998.10_VCL-201,ENST00000372755.7_VCL-202,ENST00000461383.1_VCL-203,ENST00000472585.1_VCL-204,ENST00000478896.2_VCL-205,ENST00000623461.3_VCL-206,ENST00000624354.3_VCL-207	6534	4154	7264	2898	5025	3743	6508	5989	7877	4259	6781	6247	3189	4449	4926	5042	5202	4983	2208	5131	6415	6640	5109	8024	8803	5938	7625	8328	4573	5639	6260	2519	4743	4757	5556	3700	12332	10992	7202	3318	2328	4706	7173	4873	5797	7479	4782	3334
ENSG00000035499.13_DEPDC1B	ENST00000265036.10_DEPDC1B-201,ENST00000453022.6_DEPDC1B-202,ENST00000505017.1_DEPDC1B-203,ENST00000509006.1_DEPDC1B-204,ENST00000512078.5_DEPDC1B-205,ENST00000512452.1_DEPDC1B-206	21	30	8	79	16	122	32	24	82	28	50	56	44	92	56	47	38	68	112	127	115	6	34	38	47	5	12	18	44	34	60	5	33	52	82	33	74	8	73	26	5	27	18	79	56	11	84	15
ENSG00000035664.11_DAPK2	ENST00000261891.7_DAPK2-201,ENST00000457488.5_DAPK2-202,ENST00000557867.1_DAPK2-203,ENST00000558064.1_DAPK2-204,ENST00000558069.5_DAPK2-205,ENST00000558076.1_DAPK2-206,ENST00000558482.5_DAPK2-207,ENST00000559007.5_DAPK2-208,ENST00000559306.1_DAPK2-209,ENST00000559731.5_DAPK2-210,ENST00000559897.1_DAPK2-211,ENST00000561162.5_DAPK2-212,ENST00000612884.4_DAPK2-213	101	0	23	2	136	7	28	45	85	2	10	15	32	2	3	47	43	18	7	2	0	61	0	27	65	35	54	27	14	49	62	23	112	28	56	2	75	41	188	1	24	7	39	5	59	62	41	1
ENSG00000035681.9_NSMAF	ENST00000038176.8_NSMAF-201,ENST00000427130.6_NSMAF-202,ENST00000517612.5_NSMAF-203,ENST00000518159.5_NSMAF-204,ENST00000518229.5_NSMAF-205,ENST00000519166.5_NSMAF-206,ENST00000519174.1_NSMAF-207,ENST00000519227.1_NSMAF-208,ENST00000519858.1_NSMAF-209,ENST00000519871.1_NSMAF-210,ENST00000521712.1_NSMAF-211,ENST00000521972.1_NSMAF-212,ENST00000522645.5_NSMAF-213,ENST00000523106.5_NSMAF-214,ENST000…	543	435	593	340	471	348	408	604	595	502	563	512	268	536	381	544	368	634	319	586	741	553	552	602	625	508	621	622	450	461	416	224	315	290	574	401	963	805	442	310	205	472	457	522	413	659	410	306
ENSG00000035687.10_ADSS2	ENST00000366535.4_ADSS2-201,ENST00000462358.1_ADSS2-202,ENST00000468215.1_ADSS2-203	977	496	883	338	953	569	752	779	1046	427	1081	832	410	479	488	997	805	851	485	626	704	787	586	895	1042	627	985	968	727	791	960	318	509	591	952	431	1884	1398	627	402	344	590	696	551	870	1063	776	368
ENSG00000035720.8_STAP1	ENST00000265404.7_STAP1-201,ENST00000396225.1_STAP1-202	0	1	0	0	2	0	0	0	0	0	0	1	0	1	0	3	0	0	0	0	0	0	0	0	0	0	0	0	0	0	3	0	0	0	0	0	3	3	0	0	0	0	0	0	1	0	0	0
ENSG00000035862.12_TIMP2	ENST00000262768.11_TIMP2-201,ENST00000536189.6_TIMP2-202,ENST00000585421.5_TIMP2-203,ENST00000586057.5_TIMP2-204,ENST00000592761.2_TIMP2-205	1142	132	509	74	798	187	516	691	1048	93	279	393	306	104	181	975	471	320	165	101	133	841	162	971	1171	536	947	650	275	722	576	329	1305	424	931	129	1286	811	1455	132	259	190	742	106	476	917	660	112
ENSG00000035928.17_RFC1	ENST00000349703.7_RFC1-201,ENST00000381897.5_RFC1-202,ENST00000418436.5_RFC1-203,ENST00000502706.1_RFC1-204,ENST00000502991.5_RFC1-205,ENST00000503784.1_RFC1-206,ENST00000504554.1_RFC1-207,ENST00000504849.5_RFC1-208,ENST00000504974.1_RFC1-209,ENST00000505077.1_RFC1-210,ENST00000509084.1_RFC1-211,ENST00000510783.5_RFC1-212,ENST00000512275.5_RFC1-213,ENST00000512726.1_RFC1-214,ENST00000512881.5_RFC…	883	314	861	318	746	750	949	1255	890	404	932	719	304	552	290	653	537	685	502	731	867	831	403	853	1072	667	1055	857	513	693	626	319	534	370	858	237	2232	1182	944	251	342	400	897	609	495	1138	836	254
ENSG00000036054.13_TBC1D23	ENST00000344949.9_TBC1D23-201,ENST00000394144.9_TBC1D23-202,ENST00000471098.1_TBC1D23-203,ENST00000471273.1_TBC1D23-204,ENST00000475134.1_TBC1D23-205,ENST00000484231.1_TBC1D23-206,ENST00000485687.5_TBC1D23-207,ENST00000486274.5_TBC1D23-208,ENST00000496167.1_TBC1D23-209	820	417	535	236	782	364	581	609	541	235	590	486	355	288	472	794	800	749	281	415	443	950	511	561	657	454	996	588	572	353	780	334	798	528	679	313	1156	840	906	301	323	438	750	405	664	996	429	267
ENSG00000036257.14_CUL3	ENST00000264414.9_CUL3-201,ENST00000344951.8_CUL3-202,ENST00000409096.5_CUL3-203,ENST00000409777.5_CUL3-204,ENST00000432260.2_CUL3-205,ENST00000436172.1_CUL3-206,ENST00000451538.1_CUL3-207,ENST00000454323.1_CUL3-208,ENST00000481135.1_CUL3-209,ENST00000484081.1_CUL3-210,ENST00000487558.1_CUL3-211,ENST00000497715.1_CUL3-212,ENST00000536702.1_CUL3-213,ENST00000541548.5_CUL3-214,ENST00000546102.1_CUL…	3065	1627	1743	899	2612	1275	1907	1866	2367	1005	2178	1754	1089	1424	1756	2364	2349	2294	1093	1654	2015	2616	2193	1934	2404	1476	2849	2188	1691	1463	2681	1099	2306	1865	2443	1400	3480	2912	3402	1311	995	1960	2445	1597	2163	3041	1562	1132
ENSG00000036448.10_MYOM2	ENST00000262113.9_MYOM2-201,ENST00000517520.1_MYOM2-202,ENST00000518203.5_MYOM2-203,ENST00000518513.1_MYOM2-204,ENST00000518803.1_MYOM2-205,ENST00000519372.5_MYOM2-206,ENST00000519518.5_MYOM2-207,ENST00000519631.5_MYOM2-208,ENST00000520072.5_MYOM2-209,ENST00000520298.5_MYOM2-210,ENST00000520779.1_MYOM2-211,ENST00000523438.1_MYOM2-212,ENST00000523443.5_MYOM2-213,ENST00000612167.4_MYOM2-214,ENST000…	0	2	3	25	7	4	4	13	14	7	6	3	1	13	8	0	4	1	1	23	38	2	7	0	2	3	0	3	3	9	1	1	10	2	31	16	10	4	24	7	0	11	0	40	2	5	6	4
ENSG00000036473.8_OTC	ENST00000039007.5_OTC-201,ENST00000488812.1_OTC-202,ENST00000643344.1_OTC-203	0	0	0	0	0	0	0	0	0	0	0	0	0	0	0	0	0	0	0	0	0	0	0	0	0	0	0	0	0	0	0	0	0	0	0	0	0	0	0	0	0	0	0	0	0	0	0	0
ENSG00000036530.9_CYP46A1	ENST00000261835.8_CYP46A1-201,ENST00000380228.6_CYP46A1-202,ENST00000554176.5_CYP46A1-203,ENST00000554611.5_CYP46A1-204,ENST00000554917.5_CYP46A1-205,ENST00000556313.1_CYP46A1-206,ENST00000556822.1_CYP46A1-207	3	3	13	2	54	6	26	5	0	0	3	11	7	3	0	17	0	6	2	1	3	33	3	0	15	32	28	20	5	0	7	11	5	6	39	2	8	54	1	2	13	3	35	3	10	54	23	5
ENSG00000036549.13_ZZZ3	ENST00000370798.5_ZZZ3-201,ENST00000370801.8_ZZZ3-202,ENST00000414381.5_ZZZ3-203,ENST00000433749.5_ZZZ3-204,ENST00000458763.2_ZZZ3-205,ENST00000463166.5_ZZZ3-206,ENST00000469944.1_ZZZ3-207,ENST00000474746.1_ZZZ3-208,ENST00000476195.5_ZZZ3-209,ENST00000476275.5_ZZZ3-210,ENST00000481346.5_ZZZ3-211	1312	897	1005	542	1140	799	1068	1406	1268	623	1272	1087	547	860	868	1299	1091	1262	579	1059	1210	1187	1048	1151	1599	871	1389	1037	1058	1005	1294	454	1137	883	1577	766	2051	1559	2211	646	465	927	1039	969	1143	1502	1019	557
ENSG00000036565.15_SLC18A1	ENST00000265808.11_SLC18A1-201,ENST00000276373.10_SLC18A1-202,ENST00000381608.8_SLC18A1-203,ENST00000437980.3_SLC18A1-204,ENST00000440926.3_SLC18A1-205,ENST00000517776.5_SLC18A1-206,ENST00000519026.5_SLC18A1-207,ENST00000519171.1_SLC18A1-208,ENST00000522513.5_SLC18A1-209,ENST00000524272.1_SLC18A1-210	0	0	0	0	15	0	0	0	0	0	0	0	0	0	0	0	0	0	0	0	0	0	0	0	0	0	0	0	0	0	0	1	0	0	0	0	0	0	0	0	0	1	0	0	0	0	4	0
ENSG00000036672.16_USP2	ENST00000260187.7_USP2-201,ENST00000455332.6_USP2-202,ENST00000525189.5_USP2-203,ENST00000525735.1_USP2-204,ENST00000527843.1_USP2-205,ENST00000531070.1_USP2-206,ENST00000532613.1_USP2-207	8	11	8	28	52	21	14	40	40	6	14	25	85	29	19	20	59	10	5	15	22	3	15	14	65	15	5	20	4	31	127	1	175	83	14	49	41	20	164	42	1	11	9	23	105	6	21	3
ENSG00000036828.17_CASR	ENST00000490131.7_CASR-201,ENST00000498619.4_CASR-202,ENST00000638296.1_CASR-203,ENST00000638421.1_CASR-204,ENST00000639785.2_CASR-205,ENST00000643573.1_CASR-206	0	0	2	0	26	0	0	0	0	0	0	0	0	0	0	0	0	0	0	0	0	2	1	0	0	0	0	0	0	0	1	0	0	0	0	1	0	1	0	0	0	0	0	1	1	0	3	0
ENSG00000037042.9_TUBG2	ENST00000251412.8_TUBG2-201,ENST00000588870.1_TUBG2-202,ENST00000590396.1_TUBG2-203	100	103	124	60	113	87	154	262	149	38	131	143	88	132	87	153	141	116	116	127	148	70	78	156	96	95	95	114	63	173	160	34	210	99	95	102	216	133	303	74	31	86	72	106	148	80	156	82
ENSG00000037241.7_RPL26L1	ENST00000265100.6_RPL26L1-201,ENST00000519156.1_RPL26L1-202,ENST00000519239.5_RPL26L1-203,ENST00000519522.1_RPL26L1-204,ENST00000519974.5_RPL26L1-205,ENST00000521476.5_RPL26L1-206	392	299	393	320	246	308	330	284	423	304	391	476	270	522	370	524	411	323	474	483	682	319	471	629	575	265	267	358	260	274	371	106	315	315	194	309	579	472	303	276	105	252	171	496	373	343	429	228
ENSG00000037280.16_FLT4	ENST00000261937.11_FLT4-201,ENST00000393347.7_FLT4-202,ENST00000424276.6_FLT4-203,ENST00000502293.5_FLT4-204,ENST00000502603.5_FLT4-205,ENST00000502649.5_FLT4-206,ENST00000507059.5_FLT4-207,ENST00000510000.1_FLT4-208,ENST00000512795.1_FLT4-209,ENST00000513527.1_FLT4-210,ENST00000514810.1_FLT4-211,ENST00000619105.4_FLT4-212	14	15	151	13	274	252	281	19	2	6	108	87	97	17	25	22	162	68	250	22	21	198	9	31	7	137	282	156	48	14	144	90	35	110	0	24	36	198	90	19	79	18	170	13	150	285	26	10
ENSG00000037474.15_NSUN2	ENST00000264670.11_NSUN2-201,ENST00000502932.1_NSUN2-202,ENST00000504374.5_NSUN2-203,ENST00000505264.1_NSUN2-204,ENST00000505892.5_NSUN2-205,ENST00000506139.5_NSUN2-206,ENST00000507888.1_NSUN2-207,ENST00000513888.5_NSUN2-208,ENST00000514127.1_NSUN2-209	1943	1167	1366	697	1124	895	1066	1357	1655	1194	1452	1256	571	1278	1086	1753	974	1485	848	1433	1653	1504	1222	1656	1951	1203	1575	1491	1310	1159	1158	621	1041	858	1847	785	2835	2013	1271	723	575	1193	1435	1305	1013	1765	1157	830
ENSG00000037637.11_FBXO42	ENST00000375592.8_FBXO42-201,ENST00000444116.1_FBXO42-202,ENST00000456164.5_FBXO42-203,ENST00000478089.1_FBXO42-204	653	389	460	294	672	315	455	487	455	303	564	476	325	328	412	647	523	531	272	392	439	509	525	501	834	373	655	464	425	374	640	218	422	485	488	411	717	702	908	323	221	383	553	364	635	603	404	343
ENSG00000037749.13_MFAP3	ENST00000322602.9_MFAP3-201,ENST00000439768.2_MFAP3-202,ENST00000518497.6_MFAP3-203,ENST00000519325.1_MFAP3-204,ENST00000519612.5_MFAP3-205,ENST00000519928.2_MFAP3-206,ENST00000520327.6_MFAP3-207,ENST00000520899.1_MFAP3-208,ENST00000521527.5_MFAP3-209,ENST00000522177.1_MFAP3-210,ENST00000522440.5_MFAP3-211,ENST00000522782.6_MFAP3-212,ENST00000679729.1_MFAP3-213,ENST00000681641.1_MFAP3-214	1461	809	1130	451	999	680	1169	847	1029	453	1170	937	481	627	829	1307	744	1432	388	766	835	1483	1039	1029	1292	952	1653	1279	1147	795	1021	588	1136	714	1190	352	1709	1700	1314	364	590	867	1446	759	862	1956	670	521
ENSG00000037757.14_MRI1	ENST00000040663.8_MRI1-201,ENST00000319545.12_MRI1-202,ENST00000588526.5_MRI1-203,ENST00000589290.1_MRI1-204,ENST00000591688.5_MRI1-205,ENST00000593245.5_MRI1-206	143	166	97	112	171	111	105	342	284	153	161	171	106	177	194	220	116	94	106	191	230	133	235	221	462	108	125	114	102	175	177	40	133	142	107	115	397	151	159	134	48	213	130	196	167	138	226	125
ENSG00000037897.17_METTL1	ENST00000257848.7_METTL1-201,ENST00000324871.12_METTL1-202,ENST00000547653.1_METTL1-203,ENST00000548504.1_METTL1-204,ENST00000548681.1_METTL1-205,ENST00000549773.1_METTL1-206,ENST00000551117.1_METTL1-207,ENST00000553125.5_METTL1-208	327	73	151	108	176	115	86	193	273	144	154	177	100	132	128	239	183	160	148	164	250	123	138	198	421	121	131	144	130	192	232	57	248	184	202	90	343	210	262	78	46	83	88	133	172	141	144	76
ENSG00000037965.6_HOXC8	ENST00000040584.6_HOXC8-201	1	0	0	0	3	0	0	0	0	0	0	0	0	0	0	0	0	0	0	0	0	0	0	0	0	0	0	1	0	0	0	0	0	0	0	0	0	1	0	0	0	0	0	0	0	0	0	0
ENSG00000038002.9_AGA	ENST00000264595.7_AGA-201,ENST00000502310.5_AGA-202,ENST00000506853.5_AGA-203,ENST00000510635.1_AGA-204,ENST00000510955.5_AGA-205,ENST00000511231.1_AGA-206	314	201	438	135	480	330	544	167	202	119	459	355	295	181	203	230	415	453	324	187	195	595	296	252	261	334	601	500	373	188	515	209	296	399	142	157	397	698	451	159	222	174	433	211	423	728	199	127
ENSG00000038210.14_PI4K2B	ENST00000264864.8_PI4K2B-201,ENST00000512921.4_PI4K2B-202	916	577	1129	748	742	867	1051	815	1117	600	1185	1089	475	943	512	835	869	925	633	1212	1263	788	728	950	1299	896	918	1182	823	717	900	348	814	760	790	577	1633	1683	899	496	357	604	672	1140	880	921	744	374
ENSG00000038219.13_BOD1L1	ENST00000040738.10_BOD1L1-201,ENST00000482713.1_BOD1L1-202,ENST00000505343.1_BOD1L1-203,ENST00000507943.1_BOD1L1-204,ENST00000509897.1_BOD1L1-205,ENST00000511119.1_BOD1L1-206	3047	792	1598	489	2111	1048	1499	2236	1740	658	1437	1093	519	729	962	2238	1066	1685	476	1055	1385	3268	1043	1731	2243	1791	3584	1884	1294	1556	1167	1102	1261	786	4669	868	4418	2594	2494	564	1074	1331	4071	885	1306	3715	1364	869
ENSG00000038274.17_MAT2B	ENST00000280969.9_MAT2B-201,ENST00000321757.11_MAT2B-202,ENST00000421814.6_MAT2B-203,ENST00000518095.5_MAT2B-204,ENST00000519719.1_MAT2B-205,ENST00000520449.1_MAT2B-206,ENST00000521838.2_MAT2B-207,ENST00000523606.1_MAT2B-208	979	514	759	476	837	612	704	606	893	501	893	923	397	735	575	784	699	772	525	761	880	847	687	786	1063	607	881	871	587	706	840	324	644	586	549	452	1314	1076	718	401	333	541	540	886	627	950	686	351
ENSG00000038295.8_TLL1	ENST00000061240.7_TLL1-201,ENST00000504560.5_TLL1-202,ENST00000506144.1_TLL1-203,ENST00000507499.5_TLL1-204,ENST00000509505.5_TLL1-205,ENST00000513213.5_TLL1-206	0	0	1	0	13	0	2	0	0	0	0	0	0	0	0	0	0	2	0	0	2	4	0	0	0	3	9	5	0	0	0	4	0	3	0	0	0	6	0	0	2	1	8	0	6	7	3	0
ENSG00000038358.15_EDC4	ENST00000358933.10_EDC4-201,ENST00000536072.6_EDC4-202,ENST00000572031.1_EDC4-203,ENST00000572221.5_EDC4-204,ENST00000572724.1_EDC4-205,ENST00000573985.5_EDC4-206,ENST00000573992.5_EDC4-207,ENST00000574770.5_EDC4-208,ENST00000575033.1_EDC4-209,ENST00000575507.1_EDC4-210,ENST00000575514.5_EDC4-211,ENST00000576972.5_EDC4-212,ENST00000577028.5_EDC4-213,ENST00000577105.1_EDC4-214	1701	1389	1344	805	1638	894	1189	1572	1574	962	1217	1348	846	1113	1373	1263	1317	1323	829	1141	1422	1837	1714	1772	1977	1137	1967	1369	1207	1207	1605	723	1460	1211	1558	1019	2518	1886	1619	890	612	1363	1926	1085	1338	2014	1430	1031
ENSG00000038382.21_TRIO	ENST00000344135.5_TRIO-201,ENST00000344204.9_TRIO-202,ENST00000502490.1_TRIO-203,ENST00000502816.1_TRIO-204,ENST00000503399.1_TRIO-205,ENST00000504606.1_TRIO-206,ENST00000505971.5_TRIO-207,ENST00000506611.1_TRIO-208,ENST00000507714.1_TRIO-209,ENST00000508283.5_TRIO-210,ENST00000508343.1_TRIO-211,ENST00000508717.1_TRIO-212,ENST00000509354.1_TRIO-213,ENST00000509967.6_TRIO-214,ENST00000510281.1_TRI…	7801	2427	5568	1974	3787	2197	4091	7506	6694	2328	4258	3568	1731	3054	2425	7169	3822	4004	1434	3173	3934	6567	2420	6095	7686	5240	7830	6388	3249	4719	4405	2473	4561	2527	10947	2721	10954	8626	7001	1812	2303	2637	7651	2795	3842	7507	3679	1986
ENSG00000038427.16_VCAN	ENST00000265077.8_VCAN-201,ENST00000342785.8_VCAN-202,ENST00000343200.9_VCAN-203,ENST00000502527.2_VCAN-204,ENST00000503923.1_VCAN-205,ENST00000505615.1_VCAN-206,ENST00000507162.1_VCAN-207,ENST00000512590.6_VCAN-208,ENST00000513016.5_VCAN-209,ENST00000513960.5_VCAN-210,ENST00000513984.5_VCAN-211,ENST00000515397.1_VCAN-212	580	287	242	70	1290	123	221	327	371	70	255	152	230	82	346	516	539	334	40	147	153	954	324	298	419	205	1197	285	324	302	630	362	372	371	772	297	787	389	1003	269	331	388	1010	132	595	1119	225	248
ENSG00000038532.16_CLEC16A	ENST00000261657.5_CLEC16A-201,ENST00000409552.4_CLEC16A-202,ENST00000409790.6_CLEC16A-203,ENST00000428742.6_CLEC16A-204,ENST00000436973.5_CLEC16A-205,ENST00000459723.1_CLEC16A-206,ENST00000463459.1_CLEC16A-207,ENST00000463896.5_CLEC16A-208,ENST00000465491.5_CLEC16A-209,ENST00000476025.5_CLEC16A-210,ENST00000487189.5_CLEC16A-211,ENST00000494853.1_CLEC16A-212,ENST00000646363.1_CLEC16A-213	1040	505	1322	639	1253	839	1567	1145	1580	690	1126	1076	756	914	520	1037	1148	802	589	945	1142	1084	733	1485	1978	1221	1179	1364	722	883	1313	413	1297	975	1177	730	2460	1991	1840	587	378	586	1108	855	1191	1171	1207	409
ENSG00000038945.15_MSR1	ENST00000262101.10_MSR1-201,ENST00000350896.3_MSR1-202,ENST00000355282.6_MSR1-203,ENST00000381998.8_MSR1-204,ENST00000445506.6_MSR1-205,ENST00000517522.1_MSR1-206,ENST00000518026.5_MSR1-207,ENST00000518343.5_MSR1-208,ENST00000518960.5_MSR1-209,ENST00000519060.6_MSR1-210,ENST00000520846.1_MSR1-211,ENST00000521876.5_MSR1-212,ENST00000522130.1_MSR1-213,ENST00000522672.5_MSR1-214	0	0	0	0	7	0	0	0	0	0	0	0	0	0	0	0	0	0	0	0	0	0	0	0	0	0	0	0	0	0	0	0	0	0	0	0	0	0	0	0	0	0	0	0	0	0	1	0
ENSG00000039068.20_CDH1	ENST00000261769.10_CDH1-201,ENST00000422392.6_CDH1-202,ENST00000561751.1_CDH1-203,ENST00000562118.1_CDH1-204,ENST00000562836.5_CDH1-205,ENST00000564676.5_CDH1-206,ENST00000564745.1_CDH1-207,ENST00000565810.1_CDH1-208,ENST00000566510.5_CDH1-209,ENST00000566612.5_CDH1-210,ENST00000567320.1_CDH1-211	24281	14797	19717	11056	18807	11835	23147	16607	24732	12191	21698	20156	10981	14843	16847	20062	18561	18549	7094	16933	20274	22297	18399	23613	28441	15939	27662	24400	15781	17547	22837	9137	18964	16265	21181	11395	39252	31149	26279	10763	8581	16905	24983	16725	20851	26394	13124	11659
ENSG00000039123.16_MTREX	ENST00000230640.10_MTREX-201,ENST00000502953.1_MTREX-202,ENST00000503165.5_MTREX-203,ENST00000504388.5_MTREX-204,ENST00000504997.1_MTREX-205,ENST00000505565.5_MTREX-206,ENST00000506750.5_MTREX-207,ENST00000508716.1_MTREX-208,ENST00000518955.1_MTREX-209	1479	746	1540	652	1277	1042	1582	1534	1487	882	1867	1361	725	1041	782	1291	1322	1338	894	1298	1583	1228	847	1348	2025	1109	1301	1589	1032	1136	1558	477	1066	1012	1373	669	2963	2292	1781	600	490	985	1174	1132	1391	1587	1110	511
ENSG00000039139.11_DNAH5	ENST00000265104.5_DNAH5-201,ENST00000504001.3_DNAH5-202,ENST00000508040.1_DNAH5-203,ENST00000512443.1_DNAH5-204,ENST00000680213.2_DNAH5-205,ENST00000681290.1_DNAH5-206,ENST00000682376.1_DNAH5-207,ENST00000682586.1_DNAH5-208,ENST00000683011.1_DNAH5-209,ENST00000683090.1_DNAH5-210,ENST00000683611.1_DNAH5-211,ENST00000683967.1_DNAH5-212,ENST00000684013.1_DNAH5-213,ENST00000684099.1_DNAH5-214	1369	254	434	66	424	213	406	1163	952	128	592	370	365	116	249	918	775	494	127	165	182	440	202	862	1131	382	439	548	389	632	812	162	878	444	1430	175	1589	702	2432	182	181	305	507	156	793	571	461	167
ENSG00000039319.17_ZFYVE16	ENST00000338008.9_ZFYVE16-201,ENST00000505560.5_ZFYVE16-202,ENST00000507548.1_ZFYVE16-203,ENST00000509558.1_ZFYVE16-204,ENST00000509562.2_ZFYVE16-205,ENST00000510158.5_ZFYVE16-206,ENST00000510995.1_ZFYVE16-207,ENST00000511050.5_ZFYVE16-208,ENST00000511829.5_ZFYVE16-209,ENST00000512442.1_ZFYVE16-210,ENST00000512558.5_ZFYVE16-211,ENST00000512907.5_ZFYVE16-212,ENST00000513789.1_ZFYVE16-213	803	363	1031	308	1040	735	1238	928	847	325	1411	977	525	489	380	573	1134	1071	355	575	742	1107	402	823	866	826	1359	1142	826	550	1443	460	717	859	825	424	1726	1754	1192	384	427	484	1161	549	1286	1487	612	243
ENSG00000039523.20_RIPOR1	ENST00000042381.9_RIPOR1-201,ENST00000379312.7_RIPOR1-202,ENST00000422602.8_RIPOR1-203,ENST00000428437.6_RIPOR1-204,ENST00000540839.7_RIPOR1-205,ENST00000561534.5_RIPOR1-206,ENST00000562116.1_RIPOR1-207,ENST00000562755.5_RIPOR1-208,ENST00000564616.1_RIPOR1-209,ENST00000565176.5_RIPOR1-210,ENST00000565190.1_RIPOR1-211,ENST00000565679.1_RIPOR1-212,ENST00000566522.5_RIPOR1-213,ENST00000566559.5_RIPO…	757	246	574	192	596	368	349	926	1248	304	647	593	297	342	342	1050	490	486	308	360	440	925	311	817	1181	585	1069	591	404	817	617	372	854	371	1087	251	1433	875	829	208	300	364	1068	335	459	1082	793	238
ENSG00000039537.14_C6	ENST00000263413.7_C6-201,ENST00000337836.10_C6-202,ENST00000417809.1_C6-203,ENST00000433294.1_C6-204,ENST00000461473.1_C6-205,ENST00000473450.1_C6-206,ENST00000475349.5_C6-207,ENST00000511470.1_C6-208	1	0	0	0	0	0	0	0	0	0	0	0	0	0	0	0	0	0	0	0	0	1	0	0	0	2	0	0	0	0	0	0	0	0	0	0	0	0	0	0	0	0	0	0	0	4	3	0
ENSG00000039560.14_RAI14	ENST00000265109.8_RAI14-201,ENST00000428746.6_RAI14-202,ENST00000502736.5_RAI14-203,ENST00000503222.5_RAI14-204,ENST00000503673.5_RAI14-205,ENST00000504052.5_RAI14-206,ENST00000505185.5_RAI14-207,ENST00000506376.1_RAI14-208,ENST00000507276.5_RAI14-209,ENST00000507502.5_RAI14-210,ENST00000507883.1_RAI14-211,ENST00000508315.5_RAI14-212,ENST00000508777.5_RAI14-213,ENST00000509247.1_RAI14-214,ENST000…	843	457	869	164	2134	583	754	904	847	231	1050	667	802	267	453	896	1598	829	436	331	480	1348	433	846	1026	943	1393	981	558	641	1910	509	1610	1367	1218	618	2085	1337	2729	502	498	558	1158	282	1934	1635	691	371
ENSG00000039600.11_SOX30	ENST00000265007.11_SOX30-201,ENST00000311371.9_SOX30-202,ENST00000519442.1_SOX30-203	4	3	3	2	9	1	4	5	0	7	6	3	5	4	0	10	0	0	2	6	4	5	0	13	36	1	7	5	4	6	5	0	0	1	0	1	17	10	10	4	2	3	1	3	2	2	15	2
ENSG00000039650.12_PNKP	ENST00000322344.8_PNKP-201,ENST00000593706.3_PNKP-202,ENST00000593946.5_PNKP-203,ENST00000594661.5_PNKP-204,ENST00000595081.5_PNKP-205,ENST00000595792.1_PNKP-206,ENST00000596014.5_PNKP-207,ENST00000596624.1_PNKP-208,ENST00000596726.3_PNKP-209,ENST00000597965.2_PNKP-210,ENST00000598020.3_PNKP-211,ENST00000599454.5_PNKP-212,ENST00000599543.3_PNKP-213,ENST00000600573.5_PNKP-214,ENST00000600910.5_PNK…	354	320	305	208	314	299	279	720	559	199	275	333	279	463	330	269	419	252	387	348	442	227	330	362	580	248	287	325	250	412	427	109	432	366	385	306	724	382	409	249	119	263	231	374	357	331	519	265
ENSG00000039987.7_BEST2	ENST00000042931.1_BEST2-201,ENST00000549706.5_BEST2-202,ENST00000552539.1_BEST2-203,ENST00000553030.6_BEST2-204	0	0	0	3	1	0	0	0	0	0	0	0	0	0	0	0	1	0	0	0	0	0	0	0	0	0	0	0	0	0	0	0	15	2	0	1	0	0	0	0	0	0	0	0	2	1	0	1
ENSG00000040199.18_PHLPP2	ENST00000393524.6_PHLPP2-201,ENST00000538126.5_PHLPP2-202,ENST00000564884.5_PHLPP2-203,ENST00000567016.1_PHLPP2-204,ENST00000568004.5_PHLPP2-205,ENST00000568954.5_PHLPP2-206,ENST00000574977.1_PHLPP2-207	723	344	473	177	533	262	371	578	598	228	477	410	227	272	351	713	483	539	144	322	370	792	389	615	660	387	935	435	412	485	568	278	478	359	1037	281	1001	650	718	218	286	444	869	280	519	919	387	311
ENSG00000040275.17_SPDL1	ENST00000265295.9_SPDL1-201,ENST00000503209.1_SPDL1-202,ENST00000503871.1_SPDL1-203,ENST00000505977.1_SPDL1-204,ENST00000506574.5_SPDL1-205,ENST00000507232.5_SPDL1-206,ENST00000508247.5_SPDL1-207,ENST00000508837.1_SPDL1-208,ENST00000509785.5_SPDL1-209,ENST00000510751.5_SPDL1-210,ENST00000512028.5_SPDL1-211,ENST00000513795.1_SPDL1-212,ENST00000513941.5_SPDL1-213,ENST00000515224.5_SPDL1-214,ENST000…	219	143	172	113	108	250	170	334	295	118	259	205	52	260	109	189	117	152	209	227	294	142	162	248	260	142	170	195	149	213	164	67	116	84	99	103	485	284	149	59	58	112	136	253	147	213	337	97
ENSG00000040341.18_STAU2	ENST00000355780.9_STAU2-201,ENST00000517542.5_STAU2-202,ENST00000518502.5_STAU2-203,ENST00000518767.5_STAU2-204,ENST00000518981.5_STAU2-205,ENST00000519818.5_STAU2-206,ENST00000519961.5_STAU2-207,ENST00000520872.5_STAU2-208,ENST00000520945.5_STAU2-209,ENST00000521210.5_STAU2-210,ENST00000521293.5_STAU2-211,ENST00000521419.5_STAU2-212,ENST00000521447.5_STAU2-213,ENST00000521451.5_STAU2-214,ENST000…	485	248	556	298	642	429	750	573	618	211	735	524	444	346	299	404	688	566	317	423	477	579	290	579	620	452	655	618	416	396	825	262	631	565	434	340	898	1006	1100	277	260	339	534	407	714	789	427	182
ENSG00000040487.13_SLC66A1	ENST00000375153.8_SLC66A1-201,ENST00000375155.7_SLC66A1-202,ENST00000400548.6_SLC66A1-203,ENST00000432465.1_SLC66A1-204,ENST00000469076.5_SLC66A1-205,ENST00000497827.1_SLC66A1-206	454	231	347	122	305	147	219	282	334	136	193	226	126	224	280	381	241	238	158	165	216	355	276	329	480	284	383	302	202	273	229	150	409	159	279	229	435	429	520	156	169	188	286	188	220	411	267	163
ENSG00000040531.16_CTNS	ENST00000046640.9_CTNS-201,ENST00000381870.8_CTNS-202,ENST00000399306.7_CTNS-203,ENST00000452111.5_CTNS-204,ENST00000467663.5_CTNS-205,ENST00000488623.6_CTNS-206,ENST00000495445.5_CTNS-207,ENST00000574218.1_CTNS-208,ENST00000574776.6_CTNS-209,ENST00000576979.1_CTNS-210,ENST00000673669.1_CTNS-211,ENST00000673965.1_CTNS-212	448	260	408	135	412	178	337	487	441	177	294	309	138	246	272	522	307	424	170	230	292	560	351	232	391	346	608	408	323	276	336	182	270	245	537	214	529	611	372	173	222	288	442	234	304	555	348	195
ENSG00000040608.14_RTN4R	ENST00000043402.8_RTN4R-201,ENST00000416372.5_RTN4R-202,ENST00000425986.1_RTN4R-203,ENST00000463936.1_RTN4R-204,ENST00000469601.1_RTN4R-205,ENST00000474642.1_RTN4R-206	160	54	91	56	77	80	125	163	197	41	88	111	50	118	56	178	61	88	117	113	118	128	71	211	246	84	129	79	77	185	100	39	109	52	79	55	284	140	91	46	40	76	102	109	54	106	134	61
ENSG00000040633.13_PHF23	ENST00000320316.8_PHF23-201,ENST00000454255.6_PHF23-202,ENST00000570753.5_PHF23-203,ENST00000570899.1_PHF23-204,ENST00000571362.5_PHF23-205,ENST00000572789.5_PHF23-206,ENST00000573826.5_PHF23-207,ENST00000574236.5_PHF23-208,ENST00000574323.5_PHF23-209,ENST00000574407.5_PHF23-210,ENST00000574899.1_PHF23-211,ENST00000576955.5_PHF23-212,ENST00000613632.4_PHF23-213	965	575	848	533	1490	549	679	600	792	532	736	722	767	767	781	836	1256	1002	557	751	866	1277	866	728	909	825	1452	911	739	497	1512	505	1185	1073	1089	946	1024	1223	1529	795	570	624	1112	750	1202	1359	616	549
ENSG00000040731.10_CDH10	ENST00000264463.8_CDH10-201,ENST00000502921.5_CDH10-202,ENST00000503958.1_CDH10-203,ENST00000510477.5_CDH10-204	0	0	0	0	1	0	0	0	0	0	0	0	0	0	0	0	0	0	0	0	0	0	1	0	0	0	0	0	0	0	0	0	0	0	0	0	0	0	0	0	0	0	0	0	0	0	0	0
ENSG00000040933.16_INPP4A	ENST00000074304.9_INPP4A-201,ENST00000409016.8_INPP4A-202,ENST00000409463.5_INPP4A-203,ENST00000409540.7_INPP4A-204,ENST00000409851.8_INPP4A-205,ENST00000463367.1_INPP4A-206,ENST00000467042.1_INPP4A-207,ENST00000468638.1_INPP4A-208,ENST00000498026.1_INPP4A-209,ENST00000523221.1_INPP4A-210	861	361	772	470	674	588	946	1252	1163	450	844	745	503	613	407	834	755	697	396	711	778	758	435	902	1359	765	794	939	549	844	960	283	897	712	706	381	1899	1274	1588	358	283	367	749	579	851	791	903	259
ENSG00000041353.10_RAB27B	ENST00000262094.10_RAB27B-201,ENST00000586570.5_RAB27B-202,ENST00000586594.1_RAB27B-203,ENST00000592334.1_RAB27B-204	1469	1579	1094	389	3448	536	984	657	821	587	1124	1096	1062	528	1547	975	2554	1732	232	594	746	1897	1723	575	1048	880	1968	1370	1423	492	3103	758	1887	2090	1142	1678	1456	1897	2489	1499	638	2021	1804	642	2868	1970	374	1196
ENSG00000041357.16_PSMA4	ENST00000044462.12_PSMA4-201,ENST00000413382.6_PSMA4-202,ENST00000557929.5_PSMA4-203,ENST00000558094.1_PSMA4-204,ENST00000558281.5_PSMA4-205,ENST00000558341.5_PSMA4-206,ENST00000558635.1_PSMA4-207,ENST00000558639.5_PSMA4-208,ENST00000559082.5_PSMA4-209,ENST00000559146.5_PSMA4-210,ENST00000559154.5_PSMA4-211,ENST00000559365.5_PSMA4-212,ENST00000559437.5_PSMA4-213,ENST00000559906.1_PSMA4-214,ENST00…	1030	884	1116	701	1034	891	999	1111	951	797	1363	1242	636	1161	1046	1126	983	1115	1308	1119	1442	1076	1097	1178	1344	836	982	1285	850	1101	1248	413	900	929	945	649	2131	1594	1155	703	460	856	619	1173	1037	1207	840	653
ENSG00000041515.16_MYO16	ENST00000251041.10_MYO16-201,ENST00000356711.7_MYO16-202,ENST00000375857.6_MYO16-203,ENST00000457511.7_MYO16-204,ENST00000467639.1_MYO16-205,ENST00000482793.1_MYO16-206	7	0	4	3	7	1	0	1	0	1	5	3	1	2	2	4	0	3	1	2	4	6	9	4	1	6	13	5	11	0	2	8	19	3	6	2	6	10	32	1	5	2	13	0	2	13	0	2
ENSG00000041802.11_LSG1	ENST00000265245.10_LSG1-201,ENST00000427461.1_LSG1-202,ENST00000437613.1_LSG1-203,ENST00000460584.1_LSG1-204,ENST00000461343.1_LSG1-205,ENST00000466391.1_LSG1-206,ENST00000475763.5_LSG1-207,ENST00000480853.1_LSG1-208	888	522	625	394	727	486	594	843	818	581	812	713	279	660	563	854	645	731	418	717	956	769	660	761	937	644	790	679	580	678	615	251	469	411	1078	413	1766	1072	652	384	265	563	738	714	533	837	562	412
ENSG00000041880.15_PARP3	ENST00000398755.8_PARP3-201,ENST00000417220.6_PARP3-202,ENST00000431474.6_PARP3-203,ENST00000470601.5_PARP3-204,ENST00000470749.1_PARP3-205,ENST00000471971.6_PARP3-206,ENST00000475782.1_PARP3-207,ENST00000486510.1_PARP3-208,ENST00000498510.2_PARP3-209	78	32	36	31	49	9	17	61	82	19	26	20	16	20	66	127	52	32	16	20	35	27	58	69	56	29	53	40	39	26	66	16	162	62	9	42	55	39	121	44	22	46	46	14	45	42	68	30
ENSG00000041982.16_TNC	ENST00000341037.8_TNC-201,ENST00000350763.9_TNC-202,ENST00000423613.6_TNC-203,ENST00000460345.1_TNC-204,ENST00000473855.1_TNC-205,ENST00000476680.1_TNC-206,ENST00000481475.1_TNC-207,ENST00000498724.5_TNC-208,ENST00000534839.1_TNC-209,ENST00000535648.5_TNC-210,ENST00000537320.5_TNC-211,ENST00000542877.5_TNC-212,ENST00000544972.1_TNC-213,ENST00000635336.1_TNC-214	5671	1462	3264	952	3201	3331	5277	3633	4887	1384	3993	3148	1933	1884	1972	4641	3438	3761	1882	2487	3161	3610	2209	4560	5183	2401	4629	3103	2879	3478	4446	1445	3923	2925	6089	1398	7091	4802	5647	1251	1423	1810	4088	2488	4064	4314	2558	1449
ENSG00000041988.16_THAP3	ENST00000054650.9_THAP3-201,ENST00000307896.10_THAP3-202,ENST00000377627.7_THAP3-203,ENST00000472925.1_THAP3-204,ENST00000480647.1_THAP3-205,ENST00000484669.6_THAP3-206,ENST00000484676.1_THAP3-207,ENST00000487819.5_THAP3-208	273	156	172	98	144	86	118	137	199	96	183	193	117	142	189	246	138	239	156	148	200	184	227	190	273	138	230	173	173	286	156	64	228	145	229	103	250	210	145	73	89	107	119	187	149	209	151	156
ENSG00000042062.13_RIPOR3	ENST00000045083.6_RIPOR3-201,ENST00000327979.8_RIPOR3-202,ENST00000462493.1_RIPOR3-203,ENST00000462842.1_RIPOR3-204,ENST00000482129.1_RIPOR3-205,ENST00000488529.5_RIPOR3-206	13	11	7	7	5	4	5	15	31	3	7	7	2	11	11	13	6	9	8	2	8	4	9	0	6	4	5	5	1	23	21	5	24	6	24	19	26	5	46	9	6	5	1	3	15	2	8	9
ENSG00000042088.14_TDP1	ENST00000335725.9_TDP1-201,ENST00000393452.7_TDP1-202,ENST00000393454.6_TDP1-203,ENST00000545686.6_TDP1-204,ENST00000553527.1_TDP1-205,ENST00000553569.1_TDP1-206,ENST00000553617.5_TDP1-207,ENST00000553989.1_TDP1-208,ENST00000554180.5_TDP1-209,ENST00000554976.5_TDP1-210,ENST00000555178.5_TDP1-211,ENST00000555565.5_TDP1-212,ENST00000555880.5_TDP1-213,ENST00000556063.1_TDP1-214,ENST00000556498.1_TDP…	243	183	325	159	211	254	224	223	325	175	312	312	166	303	191	242	309	250	244	289	352	225	194	327	392	251	236	271	169	240	314	69	281	243	188	234	471	457	264	184	72	162	207	310	335	244	265	140
ENSG00000042286.15_AIFM2	ENST00000307864.3_AIFM2-201,ENST00000373248.5_AIFM2-202,ENST00000482166.1_AIFM2-203,ENST00000613322.4_AIFM2-204	377	150	536	142	218	168	343	233	393	135	239	227	101	206	173	324	127	233	187	217	229	414	194	407	365	499	433	463	160	296	179	158	185	144	501	142	480	687	310	113	144	144	323	173	142	440	640	134
ENSG00000042304.13_C2orf83	ENST00000264387.8_C2orf83-201,ENST00000409066.1_C2orf83-202,ENST00000509872.1_C2orf83-203,ENST00000641887.1_C2orf83-204	0	0	0	0	4	0	0	0	0	0	0	0	0	0	0	0	0	0	0	0	0	0	0	0	0	0	0	0	0	0	0	0	0	0	0	2	0	0	0	0	0	0	0	0	0	0	1	0
ENSG00000042317.17_SPATA7	ENST00000045347.11_SPATA7-201,ENST00000356583.9_SPATA7-202,ENST00000393545.9_SPATA7-203,ENST00000553303.1_SPATA7-204,ENST00000553626.5_SPATA7-205,ENST00000553885.5_SPATA7-206,ENST00000553908.5_SPATA7-207,ENST00000554102.5_SPATA7-208,ENST00000554168.5_SPATA7-209,ENST00000554802.1_SPATA7-210,ENST00000555356.5_SPATA7-211,ENST00000555401.5_SPATA7-212,ENST00000555515.5_SPATA7-213,ENST00000555534.5_SPA…	114	38	93	57	141	84	205	73	39	34	131	92	87	65	72	75	146	99	91	62	84	113	48	85	58	87	105	84	87	45	149	41	49	75	88	44	108	155	116	43	43	65	85	69	129	176	60	35
ENSG00000042429.12_MED17	ENST00000251871.9_MED17-201,ENST00000507258.4_MED17-202,ENST00000525026.6_MED17-203,ENST00000525613.2_MED17-204,ENST00000528786.2_MED17-205,ENST00000529626.2_MED17-206,ENST00000530819.1_MED17-207,ENST00000531920.6_MED17-208,ENST00000533133.6_MED17-209,ENST00000533359.5_MED17-210,ENST00000533367.6_MED17-211,ENST00000638270.1_MED17-212,ENST00000638294.1_MED17-213,ENST00000638487.1_MED17-214,ENST000…	922	576	634	471	728	529	703	716	723	481	841	739	512	609	658	799	798	880	452	767	809	833	671	636	890	448	959	758	736	593	1008	359	723	810	824	445	1281	926	1032	383	297	653	829	621	917	1163	427	444
ENSG00000042445.14_RETSAT	ENST00000295802.9_RETSAT-201,ENST00000409984.2_RETSAT-202,ENST00000429806.5_RETSAT-203,ENST00000438611.4_RETSAT-204,ENST00000449375.1_RETSAT-205,ENST00000482694.1_RETSAT-206,ENST00000490291.1_RETSAT-207	1189	1065	1581	867	1212	792	1547	718	1071	879	1178	1168	684	1363	1267	995	1116	1127	731	1206	1490	1595	1444	997	1245	1196	1861	1559	1046	656	1319	560	864	1055	936	833	1563	2118	958	833	586	1100	1552	1132	1077	1766	742	893
ENSG00000042493.16_CAPG	ENST00000263867.9_CAPG-201,ENST00000409275.1_CAPG-202,ENST00000409670.5_CAPG-203,ENST00000409724.5_CAPG-204,ENST00000409921.5_CAPG-205,ENST00000415012.1_CAPG-206,ENST00000439385.5_CAPG-207,ENST00000447219.6_CAPG-208,ENST00000449030.5_CAPG-209,ENST00000453973.5_CAPG-210,ENST00000459793.2_CAPG-211,ENST00000471064.1_CAPG-212,ENST00000479651.1_CAPG-213,ENST00000483659.5_CAPG-214,ENST00000491267.1_CAP…	596	362	200	189	82	290	129	307	586	266	499	670	371	366	408	452	384	381	402	258	464	162	510	658	469	147	196	160	419	311	422	58	622	432	376	285	531	251	505	291	59	286	139	287	426	199	478	287
ENSG00000042753.12_AP2S1	ENST00000263270.11_AP2S1-201,ENST00000352203.8_AP2S1-202,ENST00000593442.5_AP2S1-203,ENST00000597020.5_AP2S1-204,ENST00000597421.1_AP2S1-205,ENST00000598027.1_AP2S1-206,ENST00000599990.5_AP2S1-207,ENST00000600964.1_AP2S1-208,ENST00000601498.5_AP2S1-209,ENST00000601649.1_AP2S1-210	670	633	757	675	614	656	674	453	682	494	711	804	445	797	773	662	576	647	975	797	1016	725	921	628	867	565	769	762	563	527	752	216	600	615	458	552	853	943	646	481	304	502	456	788	637	745	725	457
ENSG00000042781.14_USH2A	ENST00000307340.8_USH2A-201,ENST00000366942.3_USH2A-202,ENST00000463147.1_USH2A-203,ENST00000481786.1_USH2A-204,ENST00000674083.1_USH2A-205	5	2	0	0	4	1	4	9	7	1	4	4	0	8	0	7	2	2	1	0	5	2	3	1	0	1	6	2	1	2	0	0	0	11	0	2	2	5	64	1	1	2	1	0	4	4	11	0
ENSG00000042813.8_ZPBP	ENST00000046087.7_ZPBP-201,ENST00000413331.1_ZPBP-202,ENST00000419417.5_ZPBP-203,ENST00000450231.1_ZPBP-204,ENST00000465922.1_ZPBP-205,ENST00000491129.5_ZPBP-206	0	0	0	2	4	0	0	0	0	0	0	0	0	0	0	0	0	0	0	0	0	2	0	0	0	0	0	1	0	3	0	0	0	0	0	1	0	0	0	0	0	0	0	0	0	0	5	0
ENSG00000042832.12_TG	ENST00000220616.9_TG-201,ENST00000518058.1_TG-202,ENST00000518097.1_TG-203,ENST00000518108.1_TG-204,ENST00000518505.1_TG-205,ENST00000519178.5_TG-206,ENST00000519294.5_TG-207,ENST00000519543.5_TG-208,ENST00000520089.5_TG-209,ENST00000520197.5_TG-210,ENST00000520769.1_TG-211,ENST00000521107.1_TG-212,ENST00000522523.5_TG-213,ENST00000522691.1_TG-214,ENST00000522797.1_TG-215,ENST00000522809.1_TG-216…	5	15	1	3	9	4	0	3	14	2	0	1	1	5	11	0	0	1	1	3	1	9	15	1	0	2	6	1	3	0	4	2	1	3	39	4	0	9	59	5	4	5	3	1	2	8	4	9
ENSG00000042980.13_ADAM28	ENST00000265769.9_ADAM28-201,ENST00000437154.6_ADAM28-202,ENST00000518326.1_ADAM28-203,ENST00000518516.5_ADAM28-204,ENST00000518737.1_ADAM28-205,ENST00000520448.5_ADAM28-206,ENST00000520665.1_ADAM28-207,ENST00000521110.1_ADAM28-208,ENST00000521629.5_ADAM28-209,ENST00000523236.5_ADAM28-210,ENST00000523379.5_ADAM28-211,ENST00000523440.1_ADAM28-212	540	47	228	16	457	254	364	267	224	15	239	157	151	32	37	454	339	261	166	25	20	425	28	290	281	174	398	236	195	280	364	126	575	216	431	29	518	370	590	23	155	32	312	37	308	485	165	20
ENSG00000043039.7_BARX2	ENST00000281437.6_BARX2-201,ENST00000605151.1_BARX2-202	108	71	20	27	125	38	7	45	49	6	25	17	222	8	78	71	280	26	25	18	10	29	79	38	72	6	21	15	31	18	247	8	421	241	60	189	83	19	437	159	13	57	30	20	283	31	17	76
ENSG00000043093.15_DCUN1D1	ENST00000292782.9_DCUN1D1-201,ENST00000460412.6_DCUN1D1-202,ENST00000466812.1_DCUN1D1-203,ENST00000469954.5_DCUN1D1-204,ENST00000487822.5_DCUN1D1-205,ENST00000492563.1_DCUN1D1-206,ENST00000497606.5_DCUN1D1-207,ENST00000632685.1_DCUN1D1-208	1180	815	825	453	828	678	745	785	841	447	1200	927	549	594	767	1046	1044	1388	351	714	804	1315	866	837	956	621	1298	803	1059	776	1350	420	762	797	1319	515	1665	1291	1290	467	475	873	1095	690	1093	1461	585	569
ENSG00000043143.22_JADE2	ENST00000282605.8_JADE2-201,ENST00000361895.6_JADE2-202,ENST00000395003.5_JADE2-203,ENST00000402835.5_JADE2-204,ENST00000430087.2_JADE2-205,ENST00000431355.2_JADE2-206,ENST00000453515.1_JADE2-207,ENST00000470876.1_JADE2-208,ENST00000512386.6_JADE2-209,ENST00000515554.1_JADE2-210,ENST00000612830.2_JADE2-211,ENST00000680418.1_JADE2-212,ENST00000681019.1_JADE2-213,ENST00000681498.1_JADE2-214,ENST000…	694	388	715	257	1892	468	546	722	1109	304	603	614	615	361	437	725	1001	485	354	368	489	736	412	1098	955	621	830	690	423	514	1082	287	804	746	721	538	1148	1078	1228	477	290	483	741	343	932	878	540	321
ENSG00000043355.12_ZIC2	ENST00000376335.8_ZIC2-201,ENST00000468291.1_ZIC2-202,ENST00000477213.1_ZIC2-203,ENST00000481565.1_ZIC2-204,ENST00000490085.5_ZIC2-205	7	0	2	1	3	6	2	2	5	12	3	2	1	5	3	0	0	2	2	1	11	3	0	0	0	0	1	1	3	9	2	0	0	1	0	2	2	3	0	1	2	3	0	6	2	0	0	3
ENSG00000043462.13_LCP2	ENST00000046794.10_LCP2-201,ENST00000519149.1_LCP2-202,ENST00000519594.5_LCP2-203,ENST00000520322.1_LCP2-204,ENST00000520344.1_LCP2-205,ENST00000521416.5_LCP2-206,ENST00000522760.5_LCP2-207,ENST00000522823.5_LCP2-208,ENST00000523369.1_LCP2-209	0	0	0	0	4	0	0	0	0	0	0	0	0	0	0	0	3	0	0	0	0	0	0	0	0	0	0	0	0	0	0	0	0	0	0	0	0	0	0	0	0	0	0	0	0	0	0	0
ENSG00000043514.17_TRIT1	ENST00000316891.10_TRIT1-201,ENST00000372818.5_TRIT1-202,ENST00000441669.6_TRIT1-203,ENST00000462243.2_TRIT1-204,ENST00000462797.5_TRIT1-205,ENST00000465417.5_TRIT1-206,ENST00000467774.1_TRIT1-207,ENST00000469476.2_TRIT1-208,ENST00000486825.6_TRIT1-209,ENST00000489945.5_TRIT1-210,ENST00000491865.5_TRIT1-211,ENST00000492612.6_TRIT1-212,ENST00000495175.6_TRIT1-213,ENST00000537440.5_TRIT1-214,ENST00…	300	148	249	139	231	161	224	261	209	116	263	262	130	193	165	243	213	260	152	232	287	218	207	222	204	165	212	203	190	189	242	66	141	160	298	138	367	361	233	122	75	184	177	184	226	208	163	119
ENSG00000043591.6_ADRB1	ENST00000369295.4_ADRB1-201	624	136	452	128	418	181	328	470	699	146	297	362	416	152	161	615	527	378	151	115	160	378	162	408	699	354	415	439	370	323	620	159	482	514	572	128	707	726	739	108	143	92	429	134	493	431	334	71
ENSG00000044012.4_GUCA2B	ENST00000372581.2_GUCA2B-201	0	0	0	0	1	0	0	0	0	0	0	0	0	0	0	0	0	0	0	0	0	0	0	0	0	0	0	0	0	0	0	0	0	0	0	0	0	0	0	0	0	0	0	0	0	0	0	0
ENSG00000044090.13_CUL7	ENST00000265348.9_CUL7-201,ENST00000478630.2_CUL7-202,ENST00000673725.1_CUL7-203,ENST00000673753.1_CUL7-204,ENST00000674100.1_CUL7-205,ENST00000674112.2_CUL7-206,ENST00000674134.1_CUL7-207,ENST00000683160.1_CUL7-208,ENST00000683242.1_CUL7-209,ENST00000683320.1_CUL7-210,ENST00000683493.1_CUL7-211,ENST00000685042.1_CUL7-212,ENST00000686442.1_CUL7-213,ENST00000687225.1_CUL7-214,ENST00000688302.1_CUL…	753	403	946	480	907	629	1046	921	612	255	820	867	703	503	486	667	1090	603	540	583	747	583	540	929	871	745	644	933	443	742	1258	189	1312	1012	879	573	1182	1208	1759	522	195	481	629	608	985	665	676	384
ENSG00000044115.21_CTNNA1	ENST00000302763.12_CTNNA1-201,ENST00000517533.5_CTNNA1-202,ENST00000517534.5_CTNNA1-203,ENST00000517656.5_CTNNA1-204,ENST00000517904.1_CTNNA1-205,ENST00000517980.5_CTNNA1-206,ENST00000518263.5_CTNNA1-207,ENST00000518381.5_CTNNA1-208,ENST00000518585.1_CTNNA1-209,ENST00000518825.5_CTNNA1-210,ENST00000518910.5_CTNNA1-211,ENST00000518919.1_CTNNA1-212,ENST00000519113.5_CTNNA1-213,ENST00000519116.5_CTN…	21862	12175	18809	6694	18194	11493	19244	13967	17026	9413	20574	18731	9367	10311	12924	16925	15981	18445	9304	12157	14581	23780	14646	17731	20762	15591	27174	21476	14973	12932	18600	9208	16164	13516	22733	9382	29219	29059	24041	8942	8507	13363	23746	11938	17016	28536	10493	9641
ENSG00000044446.12_PHKA2	ENST00000379942.5_PHKA2-201,ENST00000464455.1_PHKA2-202,ENST00000469485.5_PHKA2-203,ENST00000469645.5_PHKA2-204,ENST00000473597.1_PHKA2-205,ENST00000473739.5_PHKA2-206,ENST00000481718.1_PHKA2-207,ENST00000486231.2_PHKA2-208	192	166	171	98	270	153	252	286	277	100	178	202	167	188	120	160	395	184	142	179	185	203	149	165	232	147	175	219	124	141	335	82	313	189	264	167	489	265	367	120	54	183	184	175	296	205	215	119
ENSG00000044459.15_CNTLN	ENST00000380641.4_CNTLN-201,ENST00000380647.8_CNTLN-202,ENST00000461247.1_CNTLN-203,ENST00000484374.1_CNTLN-204	23	12	13	16	14	33	21	65	104	8	29	25	8	15	7	34	40	12	36	19	23	9	21	39	55	2	13	10	8	21	26	3	40	26	31	12	142	16	58	12	3	17	3	20	23	10	38	12
ENSG00000044524.11_EPHA3	ENST00000336596.7_EPHA3-201,ENST00000452448.6_EPHA3-202,ENST00000494014.1_EPHA3-203	2	6	23	9	52	24	49	0	0	9	14	21	26	15	6	4	36	7	12	9	9	26	3	0	0	19	32	28	15	0	89	14	3	46	0	12	6	32	16	11	11	9	14	22	51	16	1	3
ENSG00000044574.9_HSPA5	ENST00000324460.7_HSPA5-201,ENST00000679355.1_HSPA5-202,ENST00000679475.1_HSPA5-203,ENST00000680032.1_HSPA5-204,ENST00000680234.1_HSPA5-205,ENST00000680257.1_HSPA5-206,ENST00000680272.1_HSPA5-207,ENST00000680494.1_HSPA5-208,ENST00000680640.1_HSPA5-209,ENST00000681045.1_HSPA5-210,ENST00000681424.1_HSPA5-211,ENST00000681540.1_HSPA5-212,ENST00000681544.1_HSPA5-213,ENST00000681675.1_HSPA5-214,ENST000…	17737	7554	13035	4263	16215	7907	14315	9563	13167	6628	9971	9794	7061	7633	7452	13558	12367	13413	7141	9074	10618	15779	8542	12721	16248	9491	18454	15370	10844	8872	14713	6187	16034	10550	13398	5404	20301	19255	21022	5495	6105	8220	14917	9006	12958	19691	7190	5406
ENSG00000046604.14_DSG2	ENST00000261590.13_DSG2-201,ENST00000585206.1_DSG2-202,ENST00000682087.1_DSG2-203,ENST00000682241.1_DSG2-204,ENST00000683614.1_DSG2-205,ENST00000683654.1_DSG2-206,ENST00000684461.1_DSG2-207	11725	7049	8537	3548	5522	4126	5534	9703	10819	5954	10019	9305	3433	6103	7798	9154	6857	8236	2469	7749	8859	8802	8587	11018	14632	7018	9466	10091	6752	8271	7611	3497	8390	4734	11116	5772	21119	13082	13231	5047	3231	8580	8711	7104	6912	10181	5976	5636
ENSG00000046647.14_GEMIN8	ENST00000332885.7_GEMIN8-201,ENST00000380523.8_GEMIN8-202,ENST00000398355.7_GEMIN8-203,ENST00000460203.1_GEMIN8-204,ENST00000477386.2_GEMIN8-205,ENST00000680255.1_GEMIN8-206	144	70	208	110	186	116	184	126	196	164	197	202	110	149	83	110	166	129	148	154	207	104	76	113	177	141	127	209	100	125	219	48	110	180	96	71	212	321	169	71	59	65	106	164	205	127	66	72
ENSG00000046651.16_OFD1	ENST00000340096.11_OFD1-201,ENST00000380550.6_OFD1-202,ENST00000380567.6_OFD1-203,ENST00000398395.8_OFD1-204,ENST00000464463.6_OFD1-205,ENST00000466534.1_OFD1-206,ENST00000474705.1_OFD1-207,ENST00000485052.6_OFD1-208,ENST00000490265.6_OFD1-209,ENST00000682237.1_OFD1-210,ENST00000682562.1_OFD1-211,ENST00000682953.1_OFD1-212,ENST00000683055.1_OFD1-213,ENST00000683065.1_OFD1-214,ENST00000683284.1_OF…	564	273	399	184	627	356	394	786	469	214	684	539	410	336	292	420	803	613	292	356	435	548	267	424	683	322	553	401	463	296	873	173	783	512	726	370	939	583	1474	272	173	308	516	335	824	613	372	200
ENSG00000046653.15_GPM6B	ENST00000316715.9_GPM6B-201,ENST00000355135.6_GPM6B-202,ENST00000356942.9_GPM6B-203,ENST00000398361.7_GPM6B-204,ENST00000454189.6_GPM6B-205,ENST00000468080.1_GPM6B-206,ENST00000472735.5_GPM6B-207,ENST00000475307.1_GPM6B-208,ENST00000493085.5_GPM6B-209,ENST00000493677.5_GPM6B-210,ENST00000495211.2_GPM6B-211	30	10	45	4	70	15	36	66	19	3	43	25	27	15	4	16	34	34	15	13	8	50	10	23	12	45	66	39	31	37	45	15	42	32	2	18	38	69	14	7	21	11	64	8	51	78	14	9
ENSG00000046774.10_MAGEC2	ENST00000247452.4_MAGEC2-201	0	0	0	0	4	0	0	0	0	0	0	0	0	0	0	0	0	0	0	0	0	0	0	0	0	0	0	0	0	0	3	0	0	0	0	0	0	0	0	0	0	0	0	0	0	0	1	0
ENSG00000046889.19_PREX2	ENST00000288368.5_PREX2-201,ENST00000517617.1_PREX2-202,ENST00000520235.1_PREX2-203,ENST00000522247.5_PREX2-204,ENST00000529398.5_PREX2-205	0	0	0	0	5	0	0	0	2	0	0	0	0	0	0	0	0	0	0	0	0	1	0	0	0	0	0	0	0	0	0	0	2	0	0	0	0	2	0	0	0	0	0	0	0	0	4	0
ENSG00000047056.17_WDR37	ENST00000263150.9_WDR37-201,ENST00000358220.5_WDR37-202,ENST00000381329.5_WDR37-203,ENST00000436154.1_WDR37-204,ENST00000482165.1_WDR37-205,ENST00000650072.1_WDR37-206	688	486	453	195	484	306	485	395	424	228	466	382	203	305	429	639	304	624	207	384	399	737	481	584	537	316	800	437	494	281	369	312	499	295	735	336	787	620	555	267	295	467	673	308	424	818	320	368
ENSG00000047188.16_YTHDC2	ENST00000161863.9_YTHDC2-201,ENST00000503857.5_YTHDC2-202,ENST00000506333.1_YTHDC2-203,ENST00000507567.1_YTHDC2-204,ENST00000512600.1_YTHDC2-205,ENST00000514720.1_YTHDC2-206,ENST00000515883.5_YTHDC2-207	441	332	578	389	654	461	763	676	586	336	802	612	298	497	308	313	565	401	303	627	785	528	340	581	709	479	603	678	356	310	583	238	524	405	529	355	1023	880	587	290	215	404	506	605	495	660	566	228
ENSG00000047230.15_CTPS2	ENST00000359276.9_CTPS2-201,ENST00000380241.7_CTPS2-202,ENST00000443824.5_CTPS2-203,ENST00000455276.1_CTPS2-204,ENST00000483053.1_CTPS2-205	307	176	504	242	385	321	474	491	412	221	482	426	322	323	258	247	452	284	296	417	469	362	214	409	500	388	357	426	241	343	576	122	415	432	201	234	659	727	487	232	130	222	251	349	432	358	373	141
ENSG00000047249.18_ATP6V1H	ENST00000355221.7_ATP6V1H-201,ENST00000359530.7_ATP6V1H-202,ENST00000396774.6_ATP6V1H-203,ENST00000518072.1_ATP6V1H-204,ENST00000519588.1_ATP6V1H-205,ENST00000519922.1_ATP6V1H-206,ENST00000520188.5_ATP6V1H-207,ENST00000521275.5_ATP6V1H-208,ENST00000521335.1_ATP6V1H-209,ENST00000521377.5_ATP6V1H-210,ENST00000521707.1_ATP6V1H-211,ENST00000521900.5_ATP6V1H-212,ENST00000522159.5_ATP6V1H-213,ENST00000…	1260	900	1174	567	1167	651	1132	850	905	692	1119	925	546	751	888	900	898	1210	726	999	1103	1629	1114	967	1162	987	1620	1275	990	487	1115	575	870	783	1268	629	1750	1819	1189	566	640	927	1196	953	956	1950	732	664
ENSG00000047315.17_POLR2B	ENST00000314595.6_POLR2B-201,ENST00000381227.5_POLR2B-202,ENST00000431623.6_POLR2B-203,ENST00000433463.1_POLR2B-204,ENST00000441246.6_POLR2B-205,ENST00000450656.5_POLR2B-206,ENST00000464918.1_POLR2B-207,ENST00000478188.5_POLR2B-208,ENST00000484821.1_POLR2B-209,ENST00000495311.1_POLR2B-210,ENST00000497845.1_POLR2B-211,ENST00000510355.1_POLR2B-212	3328	2056	3061	1406	3461	1929	2748	2985	3238	1871	3390	2787	1731	2000	2035	2762	2972	3087	1655	2525	2965	2934	2296	3111	3911	2511	3432	3643	2532	2301	3924	1216	2639	2482	3536	1847	6256	4615	4025	1745	1176	2270	2685	2258	3258	3839	2123	1421
ENSG00000047346.13_FAM214A	ENST00000261844.11_FAM214A-201,ENST00000399202.8_FAM214A-202,ENST00000534964.6_FAM214A-203,ENST00000546305.6_FAM214A-204,ENST00000561490.5_FAM214A-205,ENST00000561543.5_FAM214A-206,ENST00000562135.5_FAM214A-207,ENST00000562351.2_FAM214A-208,ENST00000566768.5_FAM214A-209,ENST00000566948.5_FAM214A-210,ENST00000568637.5_FAM214A-211,ENST00000568668.1_FAM214A-212,ENST00000568863.1_FAM214A-213,ENST0000…	1082	678	1275	242	2268	539	1160	732	585	212	1082	877	699	262	641	1005	1557	1160	297	360	455	2089	701	825	884	961	2279	1416	895	492	1725	853	1142	1131	1083	433	1474	2163	1921	395	729	804	2019	365	1783	2477	453	490
ENSG00000047365.13_ARAP2	ENST00000303965.9_ARAP2-201,ENST00000503225.5_ARAP2-202,ENST00000503904.1_ARAP2-203,ENST00000505837.1_ARAP2-204,ENST00000506189.1_ARAP2-205,ENST00000508066.1_ARAP2-206,ENST00000511416.1_ARAP2-207,ENST00000512804.1_ARAP2-208,ENST00000513032.2_ARAP2-209	1248	945	770	483	1162	514	917	1015	646	606	965	788	451	697	963	998	1047	1121	335	759	992	1554	1057	826	1061	694	1514	961	968	542	1201	605	772	726	1662	980	1756	1276	1566	712	540	1147	1552	720	1041	1682	602	755
ENSG00000047410.14_TPR	ENST00000367478.9_TPR-201,ENST00000451586.1_TPR-202,ENST00000467810.1_TPR-203,ENST00000469463.1_TPR-204,ENST00000474852.1_TPR-205,ENST00000481347.1_TPR-206,ENST00000491783.5_TPR-207,ENST00000492973.1_TPR-208,ENST00000613151.1_TPR-209	3194	1352	2972	987	3832	2201	3061	3537	3007	1188	3050	2180	1272	1437	1415	2522	2573	2103	1340	2157	2739	3420	1430	3743	4742	3078	4077	3447	1796	2589	2744	1243	2968	1739	3837	1641	7391	5177	6135	1261	1215	1903	4225	2002	2876	4334	3245	1139
ENSG00000047457.14_CP	ENST00000264613.11_CP-201,ENST00000455472.3_CP-202,ENST00000460674.5_CP-203,ENST00000462336.5_CP-204,ENST00000463556.5_CP-205,ENST00000471356.1_CP-206,ENST00000473296.1_CP-207,ENST00000474204.1_CP-208,ENST00000479771.5_CP-209,ENST00000481169.5_CP-210,ENST00000489736.5_CP-211,ENST00000490639.5_CP-212,ENST00000494544.1_CP-213,ENST00000497797.5_CP-214,ENST00000497902.5_CP-215	5585	619	4323	75	6768	1521	2857	2220	2944	333	4335	3547	3277	235	779	4718	6277	5665	1075	256	282	6655	822	3409	3458	3283	8080	4588	4637	2025	7402	2619	4503	4923	5216	508	4588	6559	7191	475	2546	774	6780	268	7053	8215	652	480
ENSG00000047578.14_KATNIP	ENST00000261588.10_KATNIP-201,ENST00000562207.1_KATNIP-202,ENST00000564749.5_KATNIP-203,ENST00000565672.5_KATNIP-204,ENST00000566023.1_KATNIP-205,ENST00000567894.5_KATNIP-206,ENST00000568258.5_KATNIP-207,ENST00000568622.1_KATNIP-208,ENST00000573850.1_KATNIP-209,ENST00000618117.1_KATNIP-210	960	466	656	337	733	488	676	1130	1012	457	747	674	463	588	475	998	771	622	408	588	583	797	425	831	886	640	944	679	605	812	980	281	786	710	1178	515	1436	961	1015	377	261	477	840	493	820	748	693	370
ENSG00000047579.20_DTNBP1	ENST00000338950.9_DTNBP1-201,ENST00000344537.10_DTNBP1-202,ENST00000355917.7_DTNBP1-203,ENST00000462989.6_DTNBP1-204,ENST00000506844.1_DTNBP1-205,ENST00000509674.1_DTNBP1-206,ENST00000510395.5_DTNBP1-207,ENST00000511762.2_DTNBP1-208,ENST00000513680.5_DTNBP1-209,ENST00000514651.1_DTNBP1-210,ENST00000515875.5_DTNBP1-211,ENST00000622898.4_DTNBP1-212	254	98	190	87	263	140	153	152	295	102	176	175	122	105	90	193	194	163	130	125	175	194	143	193	224	133	226	151	149	213	187	76	253	142	305	100	403	216	236	87	70	110	157	129	191	220	213	70
ENSG00000047597.7_XK	ENST00000378616.5_XK-201	5	5	11	3	17	11	6	0	7	4	6	11	5	10	9	2	13	8	5	8	5	5	7	2	7	6	26	6	4	6	6	2	0	5	0	4	10	12	0	0	4	7	16	4	1	18	0	4
ENSG00000047617.17_ANO2	ENST00000327087.12_ANO2-201,ENST00000356134.9_ANO2-202,ENST00000536751.1_ANO2-203,ENST00000538154.5_ANO2-204,ENST00000540543.1_ANO2-205,ENST00000541487.1_ANO2-206,ENST00000541874.1_ANO2-207,ENST00000542326.5_ANO2-208,ENST00000544988.1_ANO2-209,ENST00000545860.1_ANO2-210,ENST00000650848.1_ANO2-211,ENST00000682330.1_ANO2-212	0	1	5	0	5	1	0	0	0	1	1	0	0	0	0	0	4	0	0	0	5	0	0	0	0	1	3	2	0	0	1	0	0	0	0	0	0	0	0	0	0	0	9	3	0	5	0	0
ENSG00000047621.12_C12orf4	ENST00000261250.8_C12orf4-201,ENST00000509318.2_C12orf4-202,ENST00000535030.1_C12orf4-203,ENST00000535887.1_C12orf4-204,ENST00000541014.5_C12orf4-205,ENST00000542080.5_C12orf4-206,ENST00000544258.1_C12orf4-207,ENST00000544697.1_C12orf4-208,ENST00000545746.5_C12orf4-209	222	105	284	204	280	216	275	429	280	168	365	321	157	256	135	236	215	302	168	259	310	202	145	392	349	254	227	331	225	236	229	58	176	194	264	108	548	418	292	90	79	133	154	283	216	262	267	98
ENSG00000047634.15_SCML1	ENST00000380041.8_SCML1-201,ENST00000380043.7_SCML1-202,ENST00000380045.7_SCML1-203,ENST00000398080.5_SCML1-204,ENST00000419185.1_SCML1-205,ENST00000427362.2_SCML1-206,ENST00000487842.1_SCML1-207	47	30	44	49	56	60	52	64	60	43	77	60	25	72	39	48	70	50	38	67	84	43	49	73	144	58	51	36	44	43	75	19	158	53	117	48	150	55	66	57	19	33	46	56	121	56	69	18
ENSG00000047644.20_WWC3	ENST00000380861.10_WWC3-201,ENST00000466248.1_WWC3-202	807	547	1213	663	1347	1053	1754	1043	1465	565	1440	1228	638	1044	599	829	1083	700	625	996	1326	950	609	1283	1681	1175	1251	1400	544	972	1296	349	1458	878	791	743	2153	1947	1577	652	377	569	1000	1117	1036	1096	1301	455
ENSG00000047648.23_ARHGAP6	ENST00000303025.10_ARHGAP6-201,ENST00000337414.9_ARHGAP6-202,ENST00000380717.7_ARHGAP6-203,ENST00000380718.1_ARHGAP6-204,ENST00000380736.5_ARHGAP6-205,ENST00000489330.6_ARHGAP6-206,ENST00000491514.1_ARHGAP6-207,ENST00000495242.5_ARHGAP6-208,ENST00000657361.1_ARHGAP6-209	35	26	11	9	25	8	20	14	41	6	10	12	16	13	23	21	12	16	9	25	31	36	32	39	10	12	18	12	18	32	17	4	32	6	11	25	61	19	13	22	7	37	31	28	19	16	19	16
ENSG00000047662.5_FAM184B	ENST00000265018.4_FAM184B-201	0	0	6	0	1	0	1	3	0	4	1	0	0	0	0	1	0	0	0	1	0	2	2	0	9	3	0	5	1	0	5	1	10	1	0	0	1	8	0	0	0	0	0	0	0	1	4	1
ENSG00000047849.22_MAP4	ENST00000335271.9_MAP4-201,ENST00000360240.10_MAP4-202,ENST00000383736.3_MAP4-203,ENST00000395734.7_MAP4-204,ENST00000420772.6_MAP4-205,ENST00000423088.5_MAP4-206,ENST00000426837.6_MAP4-207,ENST00000429422.5_MAP4-208,ENST00000434267.5_MAP4-209,ENST00000439356.2_MAP4-210,ENST00000462206.1_MAP4-211,ENST00000468075.2_MAP4-212,ENST00000477765.1_MAP4-213,ENST00000482752.1_MAP4-214,ENST00000497735.1_MA…	4478	2779	3546	1900	3134	2370	3609	3761	4861	2051	3847	3278	1655	2657	2982	3254	2784	3008	1515	3644	4412	4137	3177	4104	5808	3108	5341	4013	2584	2998	3348	1685	3318	2400	4291	2476	8256	5773	5306	2156	1499	3511	4938	3367	3321	5145	3545	2285
ENSG00000047932.14_GOPC	ENST00000052569.10_GOPC-201,ENST00000368498.7_GOPC-202,ENST00000535237.2_GOPC-203	789	386	887	444	745	529	834	677	814	473	834	742	322	576	431	668	719	877	338	666	773	820	543	888	969	728	991	836	676	418	797	328	633	548	731	405	1426	1249	811	347	363	435	839	615	615	990	580	309
ENSG00000047936.11_ROS1	ENST00000368507.8_ROS1-201,ENST00000368508.7_ROS1-202,ENST00000403284.2_ROS1-203	4	4	1	7	5	6	35	3	6	1	7	4	1	12	13	0	5	3	3	17	21	9	2	0	7	3	2	5	6	8	5	0	10	10	18	3	0	13	0	6	1	8	6	9	7	8	6	7
ENSG00000048028.11_USP28	ENST00000003302.8_USP28-201,ENST00000535607.5_USP28-202,ENST00000537490.1_USP28-203,ENST00000537642.1_USP28-204,ENST00000537706.5_USP28-205,ENST00000538224.1_USP28-206,ENST00000538475.5_USP28-207,ENST00000540438.5_USP28-208,ENST00000540925.5_USP28-209,ENST00000542033.5_USP28-210,ENST00000544272.1_USP28-211,ENST00000544750.1_USP28-212,ENST00000544967.5_USP28-213,ENST00000545540.5_USP28-214,ENST000…	428	185	489	330	360	504	552	460	575	279	773	621	305	490	199	326	541	519	351	544	673	357	256	661	599	424	405	558	347	294	625	127	284	444	339	252	951	724	326	206	160	245	349	571	547	450	446	124
ENSG00000048052.24_HDAC9	ENST00000401921.5_HDAC9-201,ENST00000405010.7_HDAC9-202,ENST00000406072.5_HDAC9-203,ENST00000406451.8_HDAC9-204,ENST00000411993.1_HDAC9-205,ENST00000413380.5_HDAC9-206,ENST00000413509.6_HDAC9-207,ENST00000417496.6_HDAC9-208,ENST00000425071.5_HDAC9-209,ENST00000428307.6_HDAC9-210,ENST00000430454.5_HDAC9-211,ENST00000432645.6_HDAC9-212,ENST00000433709.6_HDAC9-213,ENST00000441542.7_HDAC9-214,ENST000…	1124	623	808	228	481	229	316	660	724	251	554	522	343	302	642	971	680	1130	135	376	414	2641	754	616	611	748	2397	934	772	311	716	955	851	511	1071	452	1065	1298	997	431	738	668	2370	316	722	2469	477	419
ENSG00000048140.18_TSPAN17	ENST00000298564.14_TSPAN17-201,ENST00000310032.12_TSPAN17-202,ENST00000503030.1_TSPAN17-203,ENST00000503045.5_TSPAN17-204,ENST00000504168.5_TSPAN17-205,ENST00000507471.1_TSPAN17-206,ENST00000508164.6_TSPAN17-207,ENST00000514705.5_TSPAN17-208,ENST00000515708.5_TSPAN17-209	1048	985	1356	692	1255	687	1129	831	1335	573	1142	1213	819	913	1041	1119	1116	1151	933	888	982	1358	1173	1310	1725	979	1461	1342	924	1021	1262	530	1169	1124	1128	878	1614	1758	954	714	551	816	955	966	1133	1412	781	718
ENSG00000048162.22_NOP16	ENST00000502577.1_NOP16-201,ENST00000502663.5_NOP16-202,ENST00000503849.5_NOP16-203,ENST00000504821.1_NOP16-204,ENST00000509257.1_NOP16-205,ENST00000510608.1_NOP16-206,ENST00000614830.5_NOP16-207,ENST00000616685.1_NOP16-208,ENST00000618911.4_NOP16-209,ENST00000621444.4_NOP16-210	1048	485	735	376	624	366	348	590	986	735	560	696	406	710	573	1412	692	628	591	731	880	727	718	1040	1050	593	693	740	524	748	747	226	785	543	1070	590	1109	850	713	533	235	464	379	677	675	711	622	374
ENSG00000048342.18_CC2D2A	ENST00000389652.11_CC2D2A-201,ENST00000424120.6_CC2D2A-202,ENST00000503292.6_CC2D2A-203,ENST00000503658.2_CC2D2A-204,ENST00000506643.5_CC2D2A-205,ENST00000507954.5_CC2D2A-206,ENST00000510220.1_CC2D2A-207,ENST00000511544.6_CC2D2A-208,ENST00000512202.1_CC2D2A-209,ENST00000512702.6_CC2D2A-210,ENST00000513035.2_CC2D2A-211,ENST00000513811.5_CC2D2A-212,ENST00000514039.6_CC2D2A-213,ENST00000514450.3_CC2…	192	119	273	159	435	206	407	255	222	105	231	223	135	196	130	200	330	248	186	214	266	277	216	381	287	235	362	329	160	204	339	106	226	244	233	183	408	431	330	160	132	149	265	191	327	388	269	101
ENSG00000048392.13_RRM2B	ENST00000251810.8_RRM2B-201,ENST00000395910.6_RRM2B-202,ENST00000395912.6_RRM2B-203,ENST00000517517.1_RRM2B-204,ENST00000519125.1_RRM2B-205,ENST00000519317.5_RRM2B-206,ENST00000519962.5_RRM2B-207,ENST00000522368.5_RRM2B-208,ENST00000522394.1_RRM2B-209,ENST00000523957.1_RRM2B-210	2446	1075	2911	1112	3225	1817	3517	1736	2516	997	2627	2312	1356	1612	1197	2310	1881	2346	981	1722	1900	3456	1360	2337	3033	2388	3591	3241	1998	1783	2469	1207	2252	1920	1982	1103	3624	4454	2848	1020	1432	1146	2590	1574	2118	3637	1980	780
ENSG00000048405.11_ZNF800	ENST00000265827.8_ZNF800-201,ENST00000393312.5_ZNF800-202,ENST00000393313.5_ZNF800-203,ENST00000434602.5_ZNF800-204,ENST00000436992.5_ZNF800-205,ENST00000439506.1_ZNF800-206,ENST00000485577.1_ZNF800-207	1308	802	782	379	804	453	823	973	1067	446	807	680	521	540	922	1155	890	998	275	591	706	1416	1037	669	855	690	1519	821	845	559	985	484	978	700	1560	633	1521	1329	1625	433	478	930	1363	578	917	1387	675	593
ENSG00000048462.11_TNFRSF17	ENST00000053243.6_TNFRSF17-201,ENST00000396495.3_TNFRSF17-202,ENST00000562385.1_TNFRSF17-203	4	0	0	0	0	0	0	0	0	0	0	0	0	0	0	3	0	1	0	0	0	0	0	1	0	0	0	0	0	0	0	0	0	0	9	0	2	0	0	0	0	1	0	0	0	0	0	0
ENSG00000048471.14_SNX29	ENST00000562510.1_SNX29-201,ENST00000563308.1_SNX29-202,ENST00000564111.5_SNX29-203,ENST00000564791.5_SNX29-204,ENST00000566228.6_SNX29-205,ENST00000568359.1_SNX29-206,ENST00000568949.1_SNX29-207,ENST00000569801.5_SNX29-208	272	211	267	195	348	256	421	364	290	214	346	250	182	262	213	302	287	225	134	370	355	328	263	283	289	256	445	288	209	141	363	136	214	226	496	218	496	483	454	150	143	227	446	313	286	440	389	185
ENSG00000048540.16_LMO3	ENST00000261169.10_LMO3-201,ENST00000320122.10_LMO3-202,ENST00000332914.10_LMO3-203,ENST00000354662.5_LMO3-204,ENST00000396205.6_LMO3-205,ENST00000424192.6_LMO3-206,ENST00000439600.2_LMO3-207,ENST00000441439.6_LMO3-208,ENST00000447609.5_LMO3-209,ENST00000453727.6_LMO3-210,ENST00000534946.5_LMO3-211,ENST00000535535.5_LMO3-212,ENST00000536172.5_LMO3-213,ENST00000536509.5_LMO3-214,ENST00000537304.6_…	659	120	1523	127	1409	615	1671	1020	1047	169	1038	915	454	233	176	693	729	538	347	258	241	448	147	814	1000	1176	636	1905	542	920	816	205	400	548	451	204	1743	2460	479	151	231	150	483	217	771	773	462	98
ENSG00000048544.6_MRPS10	ENST00000053468.4_MRPS10-201	567	521	476	275	353	370	400	381	557	413	521	517	202	514	516	514	325	636	345	587	614	579	616	575	663	373	568	517	484	478	377	191	295	275	317	296	866	741	362	238	231	444	378	568	333	586	363	372
ENSG00000048545.17_GUCA1A	ENST00000372958.2_GUCA1A-201,ENST00000654459.1_GUCA1A-202,ENST00000679182.1_GUCA1A-203	4	1	0	0	3	0	0	0	0	0	0	1	0	0	0	1	0	0	0	0	1	0	2	0	0	0	0	0	0	0	0	0	0	0	0	1	1	0	0	0	0	0	0	0	1	0	1	3
ENSG00000048649.14_RSF1	ENST00000308488.11_RSF1-201,ENST00000440064.2_RSF1-202,ENST00000467567.1_RSF1-203,ENST00000480887.5_RSF1-204,ENST00000526324.5_RSF1-205,ENST00000528095.5_RSF1-206,ENST00000529470.1_RSF1-207,ENST00000530604.1_RSF1-208,ENST00000531026.5_RSF1-209,ENST00000531768.1_RSF1-210,ENST00000532556.1_RSF1-211,ENST00000534794.1_RSF1-212	2529	1061	1704	650	2566	1101	1745	1799	1673	591	1703	1299	721	808	1227	2070	1560	1830	545	1079	1369	2874	1394	1666	1852	1580	3407	1788	1417	1269	1754	1025	1585	1023	3210	1024	3236	2726	2794	829	962	1468	3344	981	1606	3487	987	900
ENSG00000048707.15_VPS13D	ENST00000011700.10_VPS13D-201,ENST00000460333.5_VPS13D-202,ENST00000466732.2_VPS13D-203,ENST00000469054.1_VPS13D-204,ENST00000473099.1_VPS13D-205,ENST00000476045.5_VPS13D-206,ENST00000476169.1_VPS13D-207,ENST00000481484.1_VPS13D-208,ENST00000487188.1_VPS13D-209,ENST00000489961.1_VPS13D-210,ENST00000543710.5_VPS13D-211,ENST00000543766.2_VPS13D-212,ENST00000613099.4_VPS13D-213,ENST00000620676.6_VPS…	2386	1330	4280	1333	5208	2482	5416	2923	2273	1328	3353	2324	2260	1450	1441	1926	3946	2320	1315	1930	2422	3450	1423	2519	3323	3375	3991	4203	1828	2127	4880	1477	2427	3102	2532	1545	4809	6855	4109	1297	1310	1533	3845	1816	4325	4161	1983	1045
ENSG00000048740.19_CELF2	ENST00000354897.3_CELF2-201,ENST00000399850.7_CELF2-202,ENST00000416382.6_CELF2-203,ENST00000417956.6_CELF2-204,ENST00000542579.5_CELF2-205,ENST00000608830.5_CELF2-206,ENST00000609692.5_CELF2-207,ENST00000609870.5_CELF2-208,ENST00000631460.1_CELF2-209,ENST00000631816.1_CELF2-210,ENST00000632065.1_CELF2-211,ENST00000632728.1_CELF2-212,ENST00000633077.2_CELF2-213,ENST00000633200.1_CELF2-214,ENST000…	2882	3174	4393	2198	4829	2021	5192	2186	2093	2210	3251	2620	1434	3182	3266	2742	2751	2809	976	3685	4430	4549	3419	2222	2523	3882	5299	5233	2228	1452	3305	1821	1988	2229	2677	3335	4126	7370	3165	2742	1613	3463	4806	3254	3094	5384	1581	2345
ENSG00000048828.17_FAM120A	ENST00000277165.11_FAM120A-201,ENST00000375389.7_FAM120A-202,ENST00000427765.1_FAM120A-203,ENST00000446420.2_FAM120A-204,ENST00000475933.1_FAM120A-205,ENST00000652239.1_FAM120A-206	4934	3941	4883	3102	5367	3799	5441	5057	6323	3085	5196	4980	2698	4916	4372	4092	4262	4029	2507	5244	6063	5598	4791	5730	6916	3921	6657	5493	3430	4306	5217	2172	4480	3689	5397	3646	9473	7050	5970	2837	2123	4088	5754	4879	4720	6852	5135	3038
ENSG00000048991.17_R3HDM1	ENST00000264160.8_R3HDM1-201,ENST00000409478.5_R3HDM1-202,ENST00000409606.5_R3HDM1-203,ENST00000410054.5_R3HDM1-204,ENST00000425804.1_R3HDM1-205,ENST00000429703.6_R3HDM1-206,ENST00000436436.5_R3HDM1-207,ENST00000438014.5_R3HDM1-208,ENST00000441871.5_R3HDM1-209,ENST00000443537.2_R3HDM1-210,ENST00000445855.1_R3HDM1-211,ENST00000456040.1_R3HDM1-212,ENST00000463230.5_R3HDM1-213,ENST00000480793.1_R3HD…	880	554	744	651	824	792	817	1023	919	486	1091	847	310	801	599	596	792	816	391	927	1150	753	756	1107	1467	669	893	791	633	694	912	313	502	585	1028	586	1974	1335	881	465	278	782	946	809	840	940	919	461
ENSG00000049089.15_COL9A2	ENST00000372736.3_COL9A2-201,ENST00000372748.8_COL9A2-202,ENST00000417105.6_COL9A2-203,ENST00000427563.1_COL9A2-204,ENST00000461118.6_COL9A2-205,ENST00000466267.1_COL9A2-206,ENST00000482722.5_COL9A2-207,ENST00000488463.6_COL9A2-208,ENST00000490132.1_COL9A2-209,ENST00000495948.1_COL9A2-210,ENST00000496215.5_COL9A2-211,ENST00000642679.1_COL9A2-212	704	78	47	19	52	39	42	239	435	46	68	77	65	30	82	603	117	114	51	19	39	72	66	408	584	41	92	44	79	288	96	26	639	91	629	57	415	93	522	59	48	51	70	12	109	67	220	51
ENSG00000049130.16_KITLG	ENST00000347404.10_KITLG-201,ENST00000357116.4_KITLG-202,ENST00000378535.4_KITLG-203,ENST00000552044.1_KITLG-204,ENST00000644744.1_KITLG-205,ENST00000646633.1_KITLG-206	1404	1484	1271	634	1287	926	1316	1110	1138	803	1504	1245	581	875	1588	1247	1288	1625	508	1071	1194	1469	1781	1030	1438	1071	1629	1219	1308	823	1507	622	1153	911	1966	916	2244	1985	1655	821	548	1711	1347	1017	1411	1774	920	1147
ENSG00000049167.16_ERCC8	ENST00000265038.10_ERCC8-201,ENST00000381118.7_ERCC8-202,ENST00000439176.6_ERCC8-203,ENST00000462279.5_ERCC8-204,ENST00000477893.1_ERCC8-205,ENST00000484330.5_ERCC8-206,ENST00000495985.5_ERCC8-207,ENST00000497892.6_ERCC8-208,ENST00000643034.1_ERCC8-209,ENST00000643708.1_ERCC8-210,ENST00000647431.2_ERCC8-211,ENST00000647486.2_ERCC8-212,ENST00000675042.2_ERCC8-213,ENST00000675229.1_ERCC8-214,ENST00…	135	112	133	130	147	183	226	199	187	99	250	209	83	169	134	159	153	133	56	211	246	122	166	121	252	153	142	209	129	182	178	37	123	116	269	104	506	250	174	86	39	136	132	217	146	128	184	108
ENSG00000049192.15_ADAMTS6	ENST00000314351.9_ADAMTS6-201,ENST00000381052.8_ADAMTS6-202,ENST00000381055.8_ADAMTS6-203,ENST00000417396.2_ADAMTS6-204,ENST00000464680.6_ADAMTS6-205,ENST00000470597.5_ADAMTS6-206,ENST00000502886.1_ADAMTS6-207,ENST00000504282.1_ADAMTS6-208	194	364	210	328	145	234	287	285	212	224	344	223	136	444	429	137	275	238	256	501	545	107	518	201	216	155	177	247	181	204	300	62	194	199	209	384	492	318	215	417	59	477	175	480	212	210	161	285
ENSG00000049239.13_H6PD	ENST00000377403.7_H6PD-201,ENST00000495451.1_H6PD-202,ENST00000602477.1_H6PD-203	1249	546	937	516	846	592	866	1006	1343	527	1003	1056	710	658	569	844	1074	814	457	749	921	859	631	1148	1600	836	906	946	641	1118	1336	321	1525	1025	958	694	1948	1504	2199	642	337	588	844	744	1130	832	721	438
ENSG00000049245.13_VAMP3	ENST00000054666.11_VAMP3-201,ENST00000470357.1_VAMP3-202,ENST00000487194.1_VAMP3-203	1561	993	1279	720	1177	770	1154	899	1260	756	1186	1133	765	970	1091	1226	1341	1381	814	1139	1293	1503	1077	1304	1540	1106	1605	1380	1113	1005	1493	607	1322	1085	1169	728	2091	1931	1726	744	623	1117	1263	1040	1283	1785	811	701
ENSG00000049246.15_PER3	ENST00000361923.2_PER3-201,ENST00000377532.8_PER3-202,ENST00000377541.5_PER3-203,ENST00000463106.1_PER3-204,ENST00000473653.1_PER3-205,ENST00000494684.1_PER3-206,ENST00000602883.1_PER3-207,ENST00000613533.4_PER3-208,ENST00000614998.4_PER3-209	437	122	153	193	268	301	333	488	339	76	68	46	73	549	146	494	192	125	120	619	722	307	136	462	543	96	311	106	128	246	204	109	717	151	494	123	546	211	706	86	112	110	325	671	216	309	808	102
ENSG00000049247.14_UTS2	ENST00000054668.5_UTS2-201,ENST00000361696.10_UTS2-202,ENST00000377516.6_UTS2-203	0	1	0	0	0	0	0	0	0	0	0	0	0	0	0	0	0	0	0	1	0	0	0	0	0	0	0	0	0	0	0	0	0	2	0	2	0	0	0	0	0	0	0	0	0	0	1	0
ENSG00000049249.9_TNFRSF9	ENST00000377507.8_TNFRSF9-201,ENST00000474475.1_TNFRSF9-202,ENST00000492571.1_TNFRSF9-203,ENST00000615230.4_TNFRSF9-204,ENST00000674210.1_TNFRSF9-205	107	26	10	7	11	3	7	38	5	7	12	9	8	14	32	68	8	20	6	9	10	23	24	26	20	21	27	23	14	11	10	4	74	5	86	10	62	27	126	13	14	40	35	15	13	34	29	16
ENSG00000049283.19_EPN3	ENST00000268933.8_EPN3-201,ENST00000503246.1_EPN3-202,ENST00000503690.5_EPN3-203,ENST00000504857.1_EPN3-204,ENST00000507467.1_EPN3-205,ENST00000507709.1_EPN3-206,ENST00000507998.5_EPN3-207,ENST00000510045.5_EPN3-208,ENST00000510462.5_EPN3-209,ENST00000511414.5_EPN3-210,ENST00000512291.5_EPN3-211,ENST00000512379.5_EPN3-212,ENST00000514874.5_EPN3-213,ENST00000515028.5_EPN3-214,ENST00000515126.1_EPN…	458	478	552	430	1025	462	495	557	716	405	652	798	430	460	557	558	642	425	503	432	515	345	557	600	698	408	403	525	484	466	856	149	554	649	345	555	814	714	586	415	123	574	373	495	725	393	617	441
ENSG00000049323.16_LTBP1	ENST00000402934.5_LTBP1-201,ENST00000404525.5_LTBP1-202,ENST00000404816.7_LTBP1-203,ENST00000407925.5_LTBP1-204,ENST00000413303.5_LTBP1-205,ENST00000415140.6_LTBP1-206,ENST00000418533.6_LTBP1-207,ENST00000422669.1_LTBP1-208,ENST00000432635.1_LTBP1-209,ENST00000468091.2_LTBP1-210,ENST00000489740.1_LTBP1-211,ENST00000498013.1_LTBP1-212	2589	328	813	297	947	563	549	959	1463	262	1265	1259	950	286	360	2069	1580	1581	318	369	432	967	394	1159	1868	594	1228	926	1288	1191	2134	374	2175	1429	2966	330	2455	1172	3015	275	333	368	1040	380	1907	1164	616	269
ENSG00000049449.10_RCN1	ENST00000054950.4_RCN1-201,ENST00000527337.1_RCN1-202,ENST00000528630.1_RCN1-203,ENST00000531345.1_RCN1-204,ENST00000532474.5_RCN1-205,ENST00000532721.1_RCN1-206,ENST00000533898.5_RCN1-207	3834	1849	2925	1006	3078	1188	2190	1981	3234	1299	1989	1988	1513	1492	2108	4054	2254	2035	1252	1372	1757	3565	2409	3280	4223	2465	3867	3141	1765	2375	2320	1393	3404	1867	2653	1569	4613	4384	3342	1299	1239	1877	3019	1330	2216	3984	2105	1363
ENSG00000049540.19_ELN	ENST00000252034.12_ELN-201,ENST00000320399.10_ELN-202,ENST00000320492.11_ELN-203,ENST00000357036.9_ELN-204,ENST00000380553.8_ELN-205,ENST00000380562.8_ELN-206,ENST00000380575.8_ELN-207,ENST00000380576.9_ELN-208,ENST00000380584.8_ELN-209,ENST00000414324.5_ELN-210,ENST00000416107.5_ELN-211,ENST00000417091.5_ELN-212,ENST00000419398.1_ELN-213,ENST00000428787.5_ELN-214,ENST00000429192.5_ELN-215,ENST00…	0	0	0	0	4	0	0	0	0	0	0	0	0	0	0	0	1	0	0	0	0	0	0	0	0	0	0	0	0	0	0	0	0	0	0	0	0	0	0	0	0	0	0	2	0	0	1	0
ENSG00000049541.11_RFC2	ENST00000055077.8_RFC2-201,ENST00000352131.7_RFC2-202,ENST00000463194.1_RFC2-203,ENST00000470266.5_RFC2-204,ENST00000473493.2_RFC2-205,ENST00000479105.6_RFC2-206,ENST00000480432.5_RFC2-207,ENST00000485545.5_RFC2-208,ENST00000491206.5_RFC2-209,ENST00000493156.6_RFC2-210,ENST00000494019.5_RFC2-211,ENST00000497430.1_RFC2-212,ENST00000621097.4_RFC2-213	325	193	305	245	208	527	287	588	763	217	483	524	211	407	197	381	353	282	736	453	557	193	194	657	747	215	186	328	227	532	364	85	283	292	382	166	1208	436	437	182	87	153	150	425	280	188	544	128
ENSG00000049618.24_ARID1B	ENST00000319584.11_ARID1B-201,ENST00000346085.10_ARID1B-202,ENST00000350026.10_ARID1B-203,ENST00000400790.3_ARID1B-204,ENST00000414678.7_ARID1B-205,ENST00000452544.2_ARID1B-206,ENST00000478761.4_ARID1B-207,ENST00000493658.2_ARID1B-208,ENST00000494260.2_ARID1B-209,ENST00000635849.1_ARID1B-210,ENST00000635928.1_ARID1B-211,ENST00000635957.1_ARID1B-212,ENST00000636205.1_ARID1B-213,ENST00000636227.1_A…	4674	2092	3499	1432	3225	2391	3311	4073	3815	1544	3838	3226	1729	2100	2372	3594	3486	3224	1286	2361	2937	4132	2566	4153	4759	3032	4820	3717	2612	2646	3747	1465	3315	2575	5410	2015	6431	5297	4531	1550	1427	2421	4896	2307	3392	4653	2590	1763
ENSG00000049656.14_CLPTM1L	ENST00000320895.10_CLPTM1L-201,ENST00000503042.5_CLPTM1L-202,ENST00000503151.5_CLPTM1L-203,ENST00000503534.5_CLPTM1L-204,ENST00000505605.5_CLPTM1L-205,ENST00000505914.5_CLPTM1L-206,ENST00000506641.5_CLPTM1L-207,ENST00000507195.5_CLPTM1L-208,ENST00000507807.3_CLPTM1L-209,ENST00000508765.5_CLPTM1L-210,ENST00000511268.6_CLPTM1L-211,ENST00000511786.1_CLPTM1L-212,ENST00000512451.5_CLPTM1L-213,ENST0000…	2133	933	2418	896	2199	1678	3125	1725	2609	1081	2158	2073	1061	1408	1012	1732	1459	1580	1775	1433	1689	2675	1238	2388	2914	2009	2632	2720	1341	1684	1832	966	1772	1546	1427	946	3571	3561	1829	778	979	992	2293	1370	1483	2767	1512	750
ENSG00000049759.20_NEDD4L	ENST00000256830.13_NEDD4L-201,ENST00000356462.10_NEDD4L-202,ENST00000357895.9_NEDD4L-203,ENST00000382850.8_NEDD4L-204,ENST00000400345.8_NEDD4L-205,ENST00000431212.6_NEDD4L-206,ENST00000435432.6_NEDD4L-207,ENST00000456173.6_NEDD4L-208,ENST00000456986.5_NEDD4L-209,ENST00000585323.5_NEDD4L-210,ENST00000585363.5_NEDD4L-211,ENST00000585594.6_NEDD4L-212,ENST00000585970.1_NEDD4L-213,ENST00000586263.5_NE…	3177	1541	3876	622	6408	1852	4663	3479	3441	576	2984	2340	3611	968	1658	2348	7426	2184	1097	1114	1306	4506	1608	3426	3663	2835	4957	4501	1852	2579	8771	1796	6148	5720	3109	2486	6265	6051	9633	2356	1470	1998	4451	1000	7805	5140	2045	1288
ENSG00000049768.17_FOXP3	ENST00000376197.1_FOXP3-201,ENST00000376199.7_FOXP3-202,ENST00000376207.10_FOXP3-203,ENST00000455775.7_FOXP3-204,ENST00000518685.6_FOXP3-205,ENST00000557224.6_FOXP3-206,ENST00000650877.1_FOXP3-207,ENST00000651307.1_FOXP3-208,ENST00000652559.1_FOXP3-209,ENST00000684155.1_FOXP3-210	2	1	2	3	10	3	6	0	3	0	9	1	1	3	3	13	2	1	2	4	4	1	1	0	9	3	1	0	0	23	3	3	2	2	0	2	6	4	0	0	0	2	9	5	8	4	6	4
ENSG00000049769.14_PPP1R3F	ENST00000055335.11_PPP1R3F-201,ENST00000376188.1_PPP1R3F-202,ENST00000466508.5_PPP1R3F-203,ENST00000471261.2_PPP1R3F-204,ENST00000495799.5_PPP1R3F-205,ENST00000652102.1_PPP1R3F-206	73	80	68	66	76	39	41	109	112	54	48	94	60	77	80	68	77	70	54	99	81	79	68	49	192	59	88	73	60	113	89	32	79	63	175	79	148	97	71	75	18	58	56	64	91	73	53	33
ENSG00000049860.14_HEXB	ENST00000261416.12_HEXB-201,ENST00000503312.5_HEXB-202,ENST00000504459.5_HEXB-203,ENST00000505859.1_HEXB-204,ENST00000509579.1_HEXB-205,ENST00000510820.1_HEXB-206,ENST00000511181.5_HEXB-207,ENST00000511621.1_HEXB-208,ENST00000513079.5_HEXB-209,ENST00000513336.5_HEXB-210,ENST00000513539.1_HEXB-211,ENST00000513867.1_HEXB-212,ENST00000515528.1_HEXB-213	1999	1120	1901	727	1970	1428	2223	1533	1839	819	1949	1780	1155	1163	1200	1784	1849	1852	1590	1376	1487	2278	1401	1685	2258	1363	2279	1959	1507	1160	2348	850	1740	1623	1656	849	2912	2836	2442	832	840	1101	1801	1205	1958	2659	1348	795
ENSG00000049883.15_PTCD2	ENST00000308077.9_PTCD2-201,ENST00000380639.10_PTCD2-202,ENST00000460837.2_PTCD2-203,ENST00000486995.5_PTCD2-204,ENST00000493283.5_PTCD2-205,ENST00000503315.5_PTCD2-206,ENST00000503868.5_PTCD2-207,ENST00000510676.6_PTCD2-208,ENST00000511752.5_PTCD2-209,ENST00000515198.5_PTCD2-210,ENST00000536805.5_PTCD2-211,ENST00000543322.5_PTCD2-212	166	73	166	71	114	86	140	190	225	73	192	150	51	105	46	114	110	160	38	92	122	78	77	221	110	127	91	144	88	157	97	13	47	70	176	51	226	187	98	34	33	61	63	68	94	80	105	40
ENSG00000050030.16_NEXMIF	ENST00000055682.12_NEXMIF-201,ENST00000616200.2_NEXMIF-202,ENST00000642681.2_NEXMIF-203	7	2	8	7	11	5	12	9	10	3	13	3	0	4	4	14	11	2	5	2	3	18	1	0	25	17	8	8	3	4	7	12	3	1	0	3	30	25	0	1	8	2	16	5	5	18	15	2
ENSG00000050130.18_JKAMP	ENST00000356057.9_JKAMP-201,ENST00000425728.6_JKAMP-202,ENST00000553156.2_JKAMP-203,ENST00000553647.1_JKAMP-204,ENST00000553941.5_JKAMP-205,ENST00000554271.5_JKAMP-206,ENST00000554721.1_JKAMP-207,ENST00000554754.5_JKAMP-208,ENST00000554795.1_JKAMP-209,ENST00000555491.5_JKAMP-210,ENST00000556985.5_JKAMP-211,ENST00000557560.5_JKAMP-212,ENST00000602482.5_JKAMP-213,ENST00000616435.5_JKAMP-214	289	118	391	115	358	177	373	309	346	134	358	251	188	168	125	376	336	405	166	231	211	345	193	300	391	278	367	453	311	259	448	154	225	271	227	150	567	648	473	126	184	179	310	214	346	491	159	105
ENSG00000050165.19_DKK3	ENST00000326932.8_DKK3-201,ENST00000396505.7_DKK3-202,ENST00000525493.5_DKK3-203,ENST00000525927.5_DKK3-204,ENST00000526218.5_DKK3-205,ENST00000527132.1_DKK3-206,ENST00000528188.5_DKK3-207,ENST00000529338.1_DKK3-208,ENST00000530694.5_DKK3-209,ENST00000531309.1_DKK3-210,ENST00000532372.5_DKK3-211,ENST00000532873.5_DKK3-212,ENST00000533813.5_DKK3-213,ENST00000533900.1_DKK3-214,ENST00000534479.5_DKK…	139	127	618	212	733	98	613	83	184	61	127	125	114	153	132	101	127	142	103	152	175	836	219	101	119	564	756	689	139	58	134	311	194	142	167	139	145	862	85	113	292	155	610	167	129	732	63	89
ENSG00000050327.15_ARHGEF5	ENST00000056217.10_ARHGEF5-201,ENST00000471847.2_ARHGEF5-202,ENST00000474817.5_ARHGEF5-203,ENST00000498580.5_ARHGEF5-204	2595	1401	1834	1192	2208	1236	1656	1902	1951	1271	1889	1613	1292	1756	1584	1736	2152	2156	1040	1814	2384	2641	1629	2095	2773	1686	3292	1995	1543	1758	2718	1141	2545	1918	2986	1667	3374	2783	3252	1217	974	1614	3086	1683	2493	3187	1893	1178
ENSG00000050344.9_NFE2L3	ENST00000056233.4_NFE2L3-201,ENST00000606261.1_NFE2L3-202,ENST00000607375.1_NFE2L3-203	141	188	63	82	65	66	58	173	90	62	96	68	54	111	185	152	196	85	37	97	100	75	220	105	169	41	68	57	88	85	159	20	96	57	163	180	183	81	94	107	22	189	73	79	93	62	164	167
ENSG00000050393.12_MCUR1	ENST00000379170.9_MCUR1-201,ENST00000488770.1_MCUR1-202,ENST00000607303.1_MCUR1-203	857	415	608	375	557	475	536	683	705	413	780	770	410	595	500	791	612	794	547	535	716	673	525	582	1060	497	704	609	507	558	713	262	758	552	681	383	1457	855	836	326	241	481	553	549	655	789	630	336
ENSG00000050405.14_LIMA1	ENST00000341247.9_LIMA1-201,ENST00000394943.7_LIMA1-202,ENST00000547825.5_LIMA1-203,ENST00000549064.1_LIMA1-204,ENST00000550592.1_LIMA1-205,ENST00000550611.1_LIMA1-206,ENST00000551486.1_LIMA1-207,ENST00000551691.5_LIMA1-208,ENST00000552008.5_LIMA1-209,ENST00000552045.1_LIMA1-210,ENST00000552338.5_LIMA1-211,ENST00000552491.5_LIMA1-212,ENST00000552720.5_LIMA1-213,ENST00000552783.5_LIMA1-214,ENST000…	2946	1875	1672	982	1921	1379	1461	1774	2041	1028	2255	1911	1379	1396	1915	2343	2315	2011	1079	1693	2159	2000	2131	1945	2587	1318	1990	1684	1650	1698	2706	791	3023	2025	2180	1602	3776	2484	4731	1518	740	2167	1933	1478	2521	2380	1547	1451
ENSG00000050426.16_LETMD1	ENST00000262055.9_LETMD1-201,ENST00000380135.7_LETMD1-202,ENST00000418425.6_LETMD1-203,ENST00000546814.1_LETMD1-204,ENST00000546992.5_LETMD1-205,ENST00000547008.5_LETMD1-206,ENST00000547029.5_LETMD1-207,ENST00000547256.1_LETMD1-208,ENST00000547318.5_LETMD1-209,ENST00000547555.5_LETMD1-210,ENST00000547660.5_LETMD1-211,ENST00000547877.5_LETMD1-212,ENST00000548209.5_LETMD1-213,ENST00000548251.5_LETM…	221	248	376	296	403	309	482	238	264	192	320	302	295	346	304	365	341	300	356	401	416	328	332	310	292	337	327	399	194	216	485	121	439	308	184	307	427	551	470	256	124	270	284	333	398	386	265	202
ENSG00000050438.17_SLC4A8	ENST00000319957.10_SLC4A8-201,ENST00000358657.7_SLC4A8-202,ENST00000453097.7_SLC4A8-203,ENST00000514353.7_SLC4A8-204,ENST00000535225.6_SLC4A8-205,ENST00000546497.1_SLC4A8-206,ENST00000546663.1_SLC4A8-207,ENST00000546872.1_SLC4A8-208,ENST00000546875.1_SLC4A8-209,ENST00000547697.6_SLC4A8-210,ENST00000548352.5_SLC4A8-211,ENST00000548616.1_SLC4A8-212,ENST00000548811.5_SLC4A8-213,ENST00000550211.1_SLC…	295	51	50	31	191	192	49	164	216	14	234	154	230	19	52	369	344	275	115	35	28	98	46	145	216	38	162	26	249	135	454	30	263	306	228	50	265	51	326	43	60	49	106	40	423	136	140	44
ENSG00000050555.19_LAMC3	ENST00000355452.5_LAMC3-201,ENST00000361069.9_LAMC3-202,ENST00000462567.1_LAMC3-203,ENST00000678544.1_LAMC3-204,ENST00000678758.1_LAMC3-205,ENST00000679272.1_LAMC3-206	0	0	0	0	9	0	0	0	0	0	0	0	0	0	0	0	0	0	0	0	0	0	0	0	0	0	0	0	0	0	0	0	0	0	0	0	0	0	0	0	0	0	0	0	0	0	3	0
ENSG00000050628.21_PTGER3	ENST00000306666.10_PTGER3-201,ENST00000356595.8_PTGER3-202,ENST00000361210.6_PTGER3-203,ENST00000370924.4_PTGER3-204,ENST00000370931.7_PTGER3-205,ENST00000460330.5_PTGER3-206,ENST00000479353.5_PTGER3-207,ENST00000497146.5_PTGER3-208,ENST00000628037.2_PTGER3-209	8	0	1	0	8	1	0	0	3	5	1	0	2	2	2	13	5	8	0	1	2	2	0	28	0	0	3	1	2	5	4	0	3	1	0	3	1	2	4	1	1	3	0	0	0	4	2	0
ENSG00000050730.16_TNIP3	ENST00000057513.8_TNIP3-201,ENST00000506753.1_TNIP3-202,ENST00000507879.5_TNIP3-203,ENST00000509841.1_TNIP3-204,ENST00000511909.5_TNIP3-205,ENST00000515036.1_TNIP3-206,ENST00000515605.1_TNIP3-207	20	6	99	1	127	21	127	48	31	9	39	26	110	7	10	13	76	19	10	4	9	118	23	14	62	74	149	91	12	32	126	50	207	101	57	19	44	137	176	20	53	12	92	3	86	148	47	3
ENSG00000050748.18_MAPK9	ENST00000343111.10_MAPK9-201,ENST00000347470.8_MAPK9-202,ENST00000393360.7_MAPK9-203,ENST00000393362.8_MAPK9-204,ENST00000397072.7_MAPK9-205,ENST00000425491.6_MAPK9-206,ENST00000452135.7_MAPK9-207,ENST00000455781.5_MAPK9-208,ENST00000520212.6_MAPK9-209,ENST00000523135.1_MAPK9-210,ENST00000523583.1_MAPK9-211,ENST00000524170.5_MAPK9-212,ENST00000539014.5_MAPK9-213	481	268	687	209	629	513	764	602	870	224	820	698	395	397	238	428	481	534	403	381	424	611	291	709	946	557	678	708	386	489	674	212	642	474	581	236	1380	955	804	235	244	267	516	401	599	630	726	181
ENSG00000050767.18_COL23A1	ENST00000390654.8_COL23A1-201,ENST00000407622.3_COL23A1-202,ENST00000484750.1_COL23A1-203,ENST00000646779.1_COL23A1-204,ENST00000679888.1_COL23A1-205,ENST00000679896.1_COL23A1-206,ENST00000680268.1_COL23A1-207,ENST00000680889.1_COL23A1-208,ENST00000681261.1_COL23A1-209	2	0	0	0	4	0	0	0	0	0	0	0	1	0	1	0	0	0	0	0	0	0	0	0	0	0	0	0	1	0	2	0	1	1	0	1	0	0	0	0	0	0	0	0	2	0	1	0
ENSG00000050820.17_BCAR1	ENST00000162330.10_BCAR1-201,ENST00000393420.10_BCAR1-202,ENST00000393422.6_BCAR1-203,ENST00000418647.7_BCAR1-204,ENST00000420641.7_BCAR1-205,ENST00000535626.6_BCAR1-206,ENST00000538440.6_BCAR1-207,ENST00000542031.6_BCAR1-208,ENST00000546196.2_BCAR1-209,ENST00000561970.1_BCAR1-210,ENST00000562556.5_BCAR1-211,ENST00000563038.5_BCAR1-212,ENST00000563323.1_BCAR1-213,ENST00000563700.1_BCAR1-214,ENST0…	3656	1873	2043	1313	2369	1345	1586	2549	3069	1575	1929	2001	1417	1883	2192	3709	2261	2323	1177	1896	2454	3044	2458	2699	3531	1731	3516	1975	1973	2285	2885	1088	3745	2089	4004	1935	4168	2917	5192	1445	1014	1933	3063	1961	2453	3306	2151	1603
ENSG00000051009.11_FHIP1B	ENST00000265978.8_FHIP1B-201,ENST00000449352.7_FHIP1B-202,ENST00000524416.1_FHIP1B-203,ENST00000529360.1_FHIP1B-204,ENST00000532797.1_FHIP1B-205	496	290	260	166	280	190	259	434	625	214	348	297	215	286	307	487	347	369	191	230	290	433	333	383	464	225	436	307	281	239	379	163	531	329	547	227	682	441	240	197	134	299	372	297	292	370	378	202
ENSG00000051108.15_HERPUD1	ENST00000300302.9_HERPUD1-201,ENST00000344114.8_HERPUD1-202,ENST00000379792.6_HERPUD1-203,ENST00000439977.7_HERPUD1-204,ENST00000562914.1_HERPUD1-205,ENST00000563343.5_HERPUD1-206,ENST00000563781.5_HERPUD1-207,ENST00000563911.5_HERPUD1-208,ENST00000564678.1_HERPUD1-209,ENST00000565966.5_HERPUD1-210,ENST00000566550.1_HERPUD1-211,ENST00000567944.1_HERPUD1-212,ENST00000568358.1_HERPUD1-213,ENST00000…	801	410	477	230	1813	358	548	436	421	206	525	477	732	259	424	623	1209	526	385	349	371	1191	477	413	625	412	1159	542	422	397	1550	383	1563	1058	428	501	774	806	2168	472	419	426	954	372	1313	1298	321	333
ENSG00000051128.19_HOMER3	ENST00000221222.15_HOMER3-201,ENST00000392351.8_HOMER3-202,ENST00000433218.6_HOMER3-203,ENST00000539827.5_HOMER3-204,ENST00000542541.6_HOMER3-205,ENST00000594439.5_HOMER3-206,ENST00000594794.5_HOMER3-207,ENST00000595756.1_HOMER3-208,ENST00000596482.5_HOMER3-209,ENST00000599097.1_HOMER3-210,ENST00000599808.1_HOMER3-211,ENST00000600077.5_HOMER3-212	506	495	768	625	500	602	615	557	562	560	757	834	448	887	522	486	575	523	793	971	1256	623	532	673	796	634	668	811	442	491	612	209	442	520	441	434	797	969	275	478	210	426	398	1008	602	544	583	379
ENSG00000051180.17_RAD51	ENST00000267868.8_RAD51-201,ENST00000382643.7_RAD51-202,ENST00000423169.6_RAD51-203,ENST00000525066.5_RAD51-204,ENST00000526763.6_RAD51-205,ENST00000527860.5_RAD51-206,ENST00000531277.2_RAD51-207,ENST00000532743.6_RAD51-208,ENST00000533741.1_RAD51-209,ENST00000557850.5_RAD51-210,ENST00000645673.2_RAD51-211	29	13	26	42	12	134	34	181	164	44	92	87	34	86	20	32	63	28	185	83	109	13	32	209	198	22	4	39	28	134	58	3	39	37	1	30	355	47	86	22	6	27	7	63	34	9	156	15
ENSG00000051341.15_POLQ	ENST00000264233.6_POLQ-201,ENST00000474243.1_POLQ-202,ENST00000488282.1_POLQ-203,ENST00000683498.1_POLQ-204	102	46	24	80	17	242	71	358	209	31	82	67	29	134	30	95	51	40	152	159	186	9	43	102	174	12	8	19	53	225	112	5	71	64	56	68	425	23	77	42	7	61	13	164	69	11	331	49
ENSG00000051382.9_PIK3CB	ENST00000289153.6_PIK3CB-201,ENST00000462294.1_PIK3CB-202,ENST00000462898.5_PIK3CB-203,ENST00000465581.1_PIK3CB-204,ENST00000469284.6_PIK3CB-205,ENST00000473435.1_PIK3CB-206,ENST00000477593.5_PIK3CB-207,ENST00000481749.5_PIK3CB-208,ENST00000483968.5_PIK3CB-209,ENST00000485060.1_PIK3CB-210,ENST00000487552.1_PIK3CB-211,ENST00000493568.5_PIK3CB-212,ENST00000544716.5_PIK3CB-213,ENST00000674063.1_PIK3…	437	463	419	218	490	304	405	398	453	248	559	425	344	294	432	435	603	579	178	380	397	504	509	397	495	339	663	496	396	280	682	219	557	463	488	493	800	644	722	426	189	577	479	331	641	668	292	327
ENSG00000051523.11_CYBA	ENST00000261623.8_CYBA-201,ENST00000561972.1_CYBA-202,ENST00000562209.1_CYBA-203,ENST00000563526.5_CYBA-204,ENST00000565588.5_CYBA-205,ENST00000566229.1_CYBA-206,ENST00000566534.5_CYBA-207,ENST00000567174.5_CYBA-208,ENST00000568278.1_CYBA-209,ENST00000569359.5_CYBA-210	2844	1266	2502	778	2264	1445	2005	1562	3138	1297	1876	2365	1692	1373	1587	3451	1943	1970	1798	1152	1374	2764	1811	3038	3643	2006	3196	2773	1787	2321	2329	1075	3629	2086	1505	1214	2967	3337	2481	1141	1044	1079	2118	1253	1814	3033	2141	1094
ENSG00000051596.10_THOC3	ENST00000265097.9_THOC3-201,ENST00000432305.6_THOC3-202,ENST00000505969.1_THOC3-203,ENST00000510300.5_THOC3-204,ENST00000511062.5_THOC3-205,ENST00000513006.1_THOC3-206,ENST00000513118.1_THOC3-207,ENST00000513482.1_THOC3-208,ENST00000514250.1_THOC3-209,ENST00000514861.5_THOC3-210,ENST00000515016.1_THOC3-211,ENST00000628318.2_THOC3-212	376	834	567	957	599	991	686	464	548	696	943	1150	711	1397	975	379	1028	770	1071	1354	1613	540	1246	446	811	442	590	614	690	347	1035	207	424	863	357	825	812	754	373	684	218	793	361	1378	883	518	534	690
ENSG00000051620.11_HEBP2	ENST00000367697.7_HEBP2-201,ENST00000448741.5_HEBP2-202,ENST00000453452.1_HEBP2-203,ENST00000607197.6_HEBP2-204	2487	1705	1590	1015	1473	984	1035	1586	2086	1356	1839	1963	1494	1241	1959	2419	2301	2047	1302	1212	1622	1682	2385	2180	2548	1210	1578	1780	1542	1446	2287	538	2434	1777	1995	1427	2843	2136	2288	1255	671	1439	961	1500	2138	1642	1037	1383
ENSG00000051825.15_MPHOSPH9	ENST00000302373.8_MPHOSPH9-201,ENST00000369865.3_MPHOSPH9-202,ENST00000535049.5_MPHOSPH9-203,ENST00000536198.1_MPHOSPH9-204,ENST00000537854.5_MPHOSPH9-205,ENST00000538169.5_MPHOSPH9-206,ENST00000538250.5_MPHOSPH9-207,ENST00000539024.5_MPHOSPH9-208,ENST00000539336.2_MPHOSPH9-209,ENST00000539639.5_MPHOSPH9-210,ENST00000541076.6_MPHOSPH9-211,ENST00000541437.5_MPHOSPH9-212,ENST00000541603.6_MPHOSPH9-…	180	57	154	116	169	215	232	307	304	72	231	177	82	150	64	100	152	130	158	200	202	104	97	228	275	161	151	199	119	198	230	53	148	141	304	71	574	332	303	62	66	93	122	201	184	102	319	62
ENSG00000052126.15_PLEKHA5	ENST00000299275.10_PLEKHA5-201,ENST00000424268.5_PLEKHA5-202,ENST00000429027.7_PLEKHA5-203,ENST00000510738.2_PLEKHA5-204,ENST00000534979.1_PLEKHA5-205,ENST00000535357.5_PLEKHA5-206,ENST00000536974.5_PLEKHA5-207,ENST00000537027.1_PLEKHA5-208,ENST00000538034.5_PLEKHA5-209,ENST00000538068.1_PLEKHA5-210,ENST00000538305.5_PLEKHA5-211,ENST00000538677.1_PLEKHA5-212,ENST00000538714.5_PLEKHA5-213,ENST0000…	1131	579	1054	498	1280	761	1029	1408	1321	558	1324	1138	686	735	701	1087	1428	866	473	898	931	877	687	1308	1445	832	1115	1059	684	1067	1526	414	1149	947	1460	988	2265	1548	1828	912	331	712	1003	700	1362	1192	750	481
ENSG00000052344.16_PRSS8	ENST00000317508.11_PRSS8-201,ENST00000564025.1_PRSS8-202,ENST00000567531.5_PRSS8-203,ENST00000567797.1_PRSS8-204,ENST00000567833.1_PRSS8-205,ENST00000568261.5_PRSS8-206	1898	645	1400	416	1862	797	1410	930	1423	342	986	1021	1507	512	722	1857	2018	1059	952	574	618	1913	712	1468	1593	1381	2327	1461	886	1281	2755	808	4115	2013	1582	1000	1592	2085	4248	872	785	655	1712	515	2181	2056	1118	473
ENSG00000052723.12_SIKE1	ENST00000060969.6_SIKE1-201,ENST00000369524.5_SIKE1-202,ENST00000369528.9_SIKE1-203,ENST00000462123.5_SIKE1-204,ENST00000466657.1_SIKE1-205,ENST00000471969.1_SIKE1-206,ENST00000474562.1_SIKE1-207,ENST00000475335.5_SIKE1-208,ENST00000506320.1_SIKE1-209,ENST00000510745.5_SIKE1-210	822	493	731	488	654	589	813	630	828	354	840	771	346	489	444	659	676	950	295	724	815	768	611	693	1012	612	718	789	671	587	767	265	528	464	762	412	1294	1240	819	308	298	547	581	670	654	942	492	294
ENSG00000052749.14_RRP12	ENST00000315563.10_RRP12-201,ENST00000370992.9_RRP12-202,ENST00000414986.5_RRP12-203,ENST00000439965.6_RRP12-204,ENST00000465394.1_RRP12-205,ENST00000479317.1_RRP12-206,ENST00000479481.5_RRP12-207,ENST00000487612.1_RRP12-208,ENST00000490815.1_RRP12-209,ENST00000491313.5_RRP12-210,ENST00000536831.5_RRP12-211,ENST00000618765.1_RRP12-212,ENST00000619048.1_RRP12-213,ENST00000621606.4_RRP12-214,ENST00…	2843	1301	1000	644	1059	770	876	1406	1833	1201	1363	1327	734	1199	1453	2307	1267	1441	538	1329	1566	1275	1656	1530	2122	985	1443	1040	1287	1136	1372	485	1495	1075	2896	888	2469	1418	1810	862	377	1310	1235	1115	1417	1257	1222	1050
ENSG00000052795.13_FNIP2	ENST00000264433.11_FNIP2-201,ENST00000504704.6_FNIP2-202,ENST00000504715.1_FNIP2-203,ENST00000505130.1_FNIP2-204,ENST00000505445.1_FNIP2-205,ENST00000512986.5_FNIP2-206	1210	903	1087	266	2065	528	1068	952	939	362	802	626	460	362	980	1006	1024	1026	227	501	598	1628	1125	855	947	924	1700	1083	767	617	1289	658	978	790	1128	858	1223	1690	2244	661	558	1112	1559	450	1142	1690	533	659
ENSG00000052802.13_MSMO1	ENST00000261507.11_MSMO1-201,ENST00000393766.6_MSMO1-202,ENST00000504317.1_MSMO1-203,ENST00000505270.1_MSMO1-204,ENST00000507013.5_MSMO1-205	1206	987	1153	635	734	920	1562	854	1281	950	1880	1644	611	964	1074	1034	923	1282	768	1142	1387	760	1276	1216	1481	1084	949	1517	1133	1002	1595	316	1069	975	646	975	1950	1730	1015	965	352	961	616	1171	1027	997	918	679
ENSG00000052841.15_TTC17	ENST00000039989.9_TTC17-201,ENST00000299240.10_TTC17-202,ENST00000418561.2_TTC17-203,ENST00000524936.1_TTC17-204,ENST00000525029.1_TTC17-205,ENST00000525135.5_TTC17-206,ENST00000525543.5_TTC17-207,ENST00000526774.5_TTC17-208,ENST00000529140.1_TTC17-209,ENST00000530469.1_TTC17-210,ENST00000530483.1_TTC17-211,ENST00000533072.1_TTC17-212,ENST00000533554.1_TTC17-213,ENST00000534347.5_TTC17-214,ENST00…	1302	402	1186	370	1029	776	891	1431	1428	491	1444	1193	675	528	452	1166	1388	903	567	610	763	923	680	1690	1590	1036	1059	1294	818	1017	1547	328	1306	1096	1735	647	2839	1697	2083	537	317	579	911	508	1515	993	1043	371
ENSG00000052850.8_ALX4	ENST00000652299.1_ALX4-201	12	6	2	3	26	4	7	17	20	1	3	9	6	0	3	13	22	7	3	2	0	2	5	0	1	2	1	14	3	0	21	0	3	3	26	11	19	22	36	10	2	6	5	1	17	9	24	2
ENSG00000053108.17_FSTL4	ENST00000265342.12_FSTL4-201,ENST00000507112.1_FSTL4-202,ENST00000509525.5_FSTL4-203,ENST00000510685.1_FSTL4-204,ENST00000511375.1_FSTL4-205,ENST00000514998.1_FSTL4-206,ENST00000621681.4_FSTL4-207	7	3	1	0	5	0	0	4	32	4	1	3	2	0	4	21	0	1	0	0	0	2	6	4	0	1	2	0	0	15	1	0	5	3	24	6	1	3	1	0	1	6	1	4	3	0	11	6
ENSG00000053254.16_FOXN3	ENST00000261302.9_FOXN3-201,ENST00000345097.8_FOXN3-202,ENST00000553353.5_FOXN3-203,ENST00000553840.5_FOXN3-204,ENST00000553904.1_FOXN3-205,ENST00000554005.1_FOXN3-206,ENST00000555010.1_FOXN3-207,ENST00000555034.5_FOXN3-208,ENST00000555353.5_FOXN3-209,ENST00000555658.5_FOXN3-210,ENST00000555855.5_FOXN3-211,ENST00000556541.1_FOXN3-212,ENST00000556916.5_FOXN3-213,ENST00000557258.6_FOXN3-214,ENST000…	957	375	678	207	1342	347	637	448	576	181	533	440	440	267	446	693	773	644	175	299	321	1145	444	547	628	677	1209	656	501	440	903	442	918	572	626	412	860	984	965	364	398	409	1232	311	795	1186	421	253
ENSG00000053328.9_METTL24	ENST00000338882.5_METTL24-201,ENST00000490043.1_METTL24-202	7	0	8	0	17	3	14	0	0	0	0	0	0	0	3	5	0	4	0	1	0	5	0	0	0	6	9	6	4	0	1	1	0	3	0	0	3	7	0	2	4	3	9	0	4	22	14	4
ENSG00000053371.13_AKR7A2	ENST00000235835.8_AKR7A2-201,ENST00000330072.9_AKR7A2-202,ENST00000481966.1_AKR7A2-203,ENST00000489286.5_AKR7A2-204,ENST00000492217.1_AKR7A2-205	707	561	598	519	746	584	687	368	604	482	590	681	500	642	672	657	674	511	762	716	894	806	869	691	828	414	748	656	519	549	724	257	875	602	330	494	900	885	725	394	283	479	567	664	664	801	665	428
ENSG00000053372.5_MRTO4	ENST00000330263.5_MRTO4-201,ENST00000479559.1_MRTO4-202,ENST00000493700.1_MRTO4-203	1094	475	682	404	622	581	458	841	1043	785	861	880	326	775	582	1028	570	691	767	766	1095	481	695	1032	1078	609	552	784	571	933	633	208	510	444	1126	373	1384	855	595	365	188	474	333	842	606	554	836	404
ENSG00000053438.11_NNAT	ENST00000346199.3_NNAT-201,ENST00000647955.1_NNAT-202,ENST00000649309.1_NNAT-203,ENST00000649451.1_NNAT-204,ENST00000649697.1_NNAT-205	102	52	9	11	3	12	12	124	77	10	21	31	20	42	38	61	51	55	19	12	31	12	30	52	58	7	23	16	26	66	55	10	75	33	79	37	86	20	87	21	3	52	25	12	47	4	59	42
ENSG00000053501.14_USE1	ENST00000263897.10_USE1-201,ENST00000593597.1_USE1-202,ENST00000594399.1_USE1-203,ENST00000594724.5_USE1-204,ENST00000595101.5_USE1-205,ENST00000596136.5_USE1-206,ENST00000600970.5_USE1-207,ENST00000601592.5_USE1-208,ENST00000601662.5_USE1-209	214	135	151	97	205	101	127	88	216	81	123	133	142	96	135	234	183	141	146	103	158	174	117	122	169	137	222	144	114	117	199	75	230	175	179	114	195	216	99	109	63	98	115	127	153	167	68	87
ENSG00000053524.13_MCF2L2	ENST00000328913.8_MCF2L2-201,ENST00000414362.6_MCF2L2-202,ENST00000447025.6_MCF2L2-203,ENST00000459750.5_MCF2L2-204,ENST00000461074.1_MCF2L2-205,ENST00000464626.1_MCF2L2-206,ENST00000468976.5_MCF2L2-207,ENST00000473233.5_MCF2L2-208,ENST00000475664.1_MCF2L2-209,ENST00000478652.1_MCF2L2-210,ENST00000482017.1_MCF2L2-211,ENST00000488149.5_MCF2L2-212,ENST00000492331.1_MCF2L2-213,ENST00000640043.1_MCF2…	29	14	8	1	30	4	0	11	17	0	15	9	4	0	3	19	7	1	2	3	1	4	7	0	2	3	8	7	6	2	16	9	2	12	37	0	16	8	25	0	1	3	10	5	6	13	11	8
ENSG00000053702.15_NRIP2	ENST00000337508.9_NRIP2-201,ENST00000542386.1_NRIP2-202,ENST00000542990.5_NRIP2-203	30	16	5	9	2	8	8	33	17	7	12	13	5	11	7	8	15	11	3	5	8	3	8	14	1	6	9	3	10	20	21	3	1	7	18	2	56	8	10	1	0	20	13	1	19	6	9	9
ENSG00000053747.17_LAMA3	ENST00000269217.11_LAMA3-201,ENST00000313654.14_LAMA3-202,ENST00000399516.7_LAMA3-203,ENST00000585600.5_LAMA3-204,ENST00000586709.1_LAMA3-205,ENST00000586751.5_LAMA3-206,ENST00000587184.5_LAMA3-207,ENST00000588004.1_LAMA3-208,ENST00000588164.2_LAMA3-209,ENST00000588770.5_LAMA3-210,ENST00000590104.1_LAMA3-211,ENST00000591749.1_LAMA3-212,ENST00000592442.1_LAMA3-213,ENST00000592519.1_LAMA3-214,ENST0…	705	1023	623	555	462	615	665	759	677	862	774	611	226	1026	1123	494	333	451	339	1372	1694	492	1315	736	909	442	576	610	401	509	525	223	553	334	843	920	1227	831	913	801	180	1214	601	1105	523	655	734	909
ENSG00000053770.12_AP5M1	ENST00000261558.8_AP5M1-201,ENST00000431972.6_AP5M1-202,ENST00000554213.1_AP5M1-203,ENST00000554863.1_AP5M1-204,ENST00000554931.1_AP5M1-205,ENST00000555448.5_AP5M1-206,ENST00000556377.1_AP5M1-207,ENST00000556723.1_AP5M1-208,ENST00000556995.1_AP5M1-209	644	445	593	253	681	415	652	540	578	313	748	518	303	339	445	570	538	806	242	425	512	734	469	481	648	447	847	686	644	451	686	277	509	404	698	296	1078	925	730	258	315	471	652	415	662	958	464	260
ENSG00000053900.11_ANAPC4	ENST00000315368.8_ANAPC4-201,ENST00000503805.5_ANAPC4-202,ENST00000504256.5_ANAPC4-203,ENST00000505080.1_ANAPC4-204,ENST00000505842.5_ANAPC4-205,ENST00000505991.1_ANAPC4-206,ENST00000506973.1_ANAPC4-207,ENST00000507809.1_ANAPC4-208,ENST00000507925.1_ANAPC4-209,ENST00000510092.5_ANAPC4-210,ENST00000515848.1_ANAPC4-211	252	90	217	123	210	180	229	294	293	180	272	227	106	177	85	205	201	197	173	245	261	158	103	275	335	172	191	224	170	183	210	59	185	157	194	115	600	295	260	98	75	107	156	214	172	243	237	47
ENSG00000053918.18_KCNQ1	ENST00000155840.12_KCNQ1-201,ENST00000335475.6_KCNQ1-202,ENST00000345015.4_KCNQ1-203,ENST00000380776.4_KCNQ1-204,ENST00000496887.6_KCNQ1-205,ENST00000526095.2_KCNQ1-206,ENST00000646564.1_KCNQ1-207	643	56	54	12	72	57	68	362	495	42	107	103	63	41	59	631	134	124	61	22	28	72	90	594	469	53	73	49	86	391	140	21	791	108	578	54	544	91	936	45	31	57	60	30	140	87	297	36
ENSG00000054116.12_TRAPPC3	ENST00000373159.1_TRAPPC3-201,ENST00000373162.5_TRAPPC3-202,ENST00000373163.5_TRAPPC3-203,ENST00000373166.8_TRAPPC3-204,ENST00000462715.1_TRAPPC3-205,ENST00000469757.1_TRAPPC3-206,ENST00000497251.1_TRAPPC3-207,ENST00000616074.4_TRAPPC3-208,ENST00000616395.4_TRAPPC3-209,ENST00000617904.4_TRAPPC3-210	504	415	572	335	503	369	434	504	751	391	506	570	296	416	454	615	546	640	528	504	684	529	521	662	740	423	560	592	507	510	604	211	643	462	360	349	994	765	481	355	242	367	306	488	492	593	328	306
ENSG00000054118.15_THRAP3	ENST00000354618.10_THRAP3-201,ENST00000466743.1_THRAP3-202,ENST00000469141.6_THRAP3-203,ENST00000648638.1_THRAP3-204	5870	3072	3804	2018	4608	2757	3373	3170	3885	1970	3412	3153	2549	2954	3170	5142	3555	3261	1919	3080	4000	4175	3688	3613	4608	3061	5146	3773	2590	2978	4337	1556	3920	3294	5694	2646	5761	5508	5607	2281	1655	3655	4627	3119	3932	4796	2801	2296
ENSG00000054148.18_PHPT1	ENST00000247665.12_PHPT1-201,ENST00000371661.5_PHPT1-202,ENST00000462205.5_PHPT1-203,ENST00000463215.1_PHPT1-204,ENST00000492540.5_PHPT1-205,ENST00000497413.1_PHPT1-206	937	552	977	617	1012	622	753	718	1117	493	773	908	627	725	662	948	880	869	1030	759	769	1212	887	675	1154	749	1065	1129	728	836	1000	431	1130	870	611	552	1221	1245	854	504	481	470	667	763	881	1266	845	502
ENSG00000054179.12_ENTPD2	ENST00000312665.7_ENTPD2-201,ENST00000355097.7_ENTPD2-202,ENST00000460614.1_ENTPD2-203,ENST00000469106.4_ENTPD2-204	13	22	3	12	6	22	4	13	4	9	9	15	11	17	30	5	12	19	11	43	25	12	31	11	7	4	23	11	11	8	27	9	45	9	59	19	34	25	32	20	3	33	14	26	17	8	24	14
ENSG00000054219.11_LY75	ENST00000263636.5_LY75-201,ENST00000471164.1_LY75-202,ENST00000484559.1_LY75-203,ENST00000492955.1_LY75-204	849	529	130	151	151	245	133	519	653	314	418	340	274	296	425	924	602	429	143	388	388	159	585	1035	980	56	128	65	284	713	579	29	956	371	1010	553	1618	166	2060	480	40	660	201	446	563	160	826	344
ENSG00000054267.22_ARID4B	ENST00000264183.9_ARID4B-201,ENST00000349213.7_ARID4B-202,ENST00000366603.6_ARID4B-203,ENST00000418304.1_ARID4B-204,ENST00000421364.5_ARID4B-205,ENST00000444620.2_ARID4B-206,ENST00000462969.1_ARID4B-207,ENST00000466653.1_ARID4B-208,ENST00000471257.5_ARID4B-209,ENST00000474401.1_ARID4B-210,ENST00000474953.5_ARID4B-211,ENST00000491632.5_ARID4B-212,ENST00000494543.1_ARID4B-213	1956	697	1263	602	2498	907	1331	1666	1507	540	1480	1195	976	785	836	1705	1978	1311	490	955	1240	1653	917	1534	1832	1098	1760	1580	1025	1203	2421	586	1936	1413	2622	1243	2730	2085	3530	916	597	844	1515	927	2056	1862	1117	606
ENSG00000054277.14_OPN3	ENST00000366554.3_OPN3-201,ENST00000462265.5_OPN3-202,ENST00000463155.5_OPN3-203,ENST00000469376.5_OPN3-204,ENST00000478849.1_OPN3-205,ENST00000490673.5_OPN3-206,ENST00000635737.1_OPN3-207	371	152	297	143	217	149	212	378	442	153	315	320	152	176	185	292	218	263	177	195	216	280	202	297	468	235	251	329	235	356	270	101	380	206	294	105	595	452	406	125	86	159	201	192	202	237	295	99
ENSG00000054282.16_SDCCAG8	ENST00000366541.8_SDCCAG8-201,ENST00000435549.1_SDCCAG8-202,ENST00000463012.1_SDCCAG8-203,ENST00000463042.1_SDCCAG8-204,ENST00000476722.6_SDCCAG8-205,ENST00000482234.1_SDCCAG8-206,ENST00000490065.5_SDCCAG8-207,ENST00000491888.1_SDCCAG8-208,ENST00000493334.1_SDCCAG8-209,ENST00000496361.1_SDCCAG8-210,ENST00000497459.1_SDCCAG8-211	504	256	507	248	373	329	383	571	548	238	532	455	286	328	314	500	374	456	341	335	439	383	330	490	537	429	499	512	378	413	485	174	460	364	842	261	729	730	539	225	148	233	438	370	440	469	359	187
ENSG00000054356.14_PTPRN	ENST00000295718.7_PTPRN-201,ENST00000409251.7_PTPRN-202,ENST00000412847.5_PTPRN-203,ENST00000423636.6_PTPRN-204,ENST00000440552.5_PTPRN-205,ENST00000442029.5_PTPRN-206,ENST00000443981.5_PTPRN-207,ENST00000446182.5_PTPRN-208,ENST00000451506.5_PTPRN-209,ENST00000460801.5_PTPRN-210,ENST00000462351.5_PTPRN-211,ENST00000468454.1_PTPRN-212,ENST00000476930.1_PTPRN-213,ENST00000477819.1_PTPRN-214,ENST000…	0	0	0	0	3	0	0	1	0	0	0	0	0	0	1	0	3	0	0	0	0	0	0	0	0	0	1	0	4	0	1	0	0	0	0	0	2	0	0	0	2	0	0	0	0	0	22	0
ENSG00000054392.13_HHAT	ENST00000261458.8_HHAT-201,ENST00000367009.2_HHAT-202,ENST00000367010.5_HHAT-203,ENST00000413764.6_HHAT-204,ENST00000426968.2_HHAT-205,ENST00000537898.5_HHAT-206,ENST00000541565.5_HHAT-207,ENST00000545154.5_HHAT-208,ENST00000545781.2_HHAT-209	138	104	137	87	240	171	262	86	101	49	167	98	123	124	101	156	207	155	110	181	158	174	108	61	117	105	206	178	135	61	249	71	230	174	165	115	124	206	171	144	78	139	151	112	186	152	150	81
ENSG00000054523.19_KIF1B	ENST00000263934.10_KIF1B-201,ENST00000377081.5_KIF1B-202,ENST00000377083.5_KIF1B-203,ENST00000377086.5_KIF1B-204,ENST00000377093.9_KIF1B-205,ENST00000465635.5_KIF1B-206,ENST00000470616.1_KIF1B-207,ENST00000483340.1_KIF1B-208,ENST00000495136.1_KIF1B-209,ENST00000497835.1_KIF1B-210,ENST00000620295.2_KIF1B-211,ENST00000622724.3_KIF1B-212,ENST00000635499.1_KIF1B-213,ENST00000676179.1_KIF1B-214	3201	1784	3429	1597	3017	2597	3752	2816	3117	1929	3980	3056	1950	2142	2109	2614	3816	3209	1107	2734	3256	3345	2148	3485	4055	3066	4093	3614	2684	2688	4673	1338	3420	2895	3587	2524	6573	5566	5668	2419	1305	2412	3834	2422	3984	4025	2635	1437
ENSG00000054598.9_FOXC1	ENST00000645831.2_FOXC1-201	2434	1275	2110	1053	1642	1053	1914	2320	2686	1180	1680	1619	1113	1444	1361	2105	1602	1616	732	1463	1718	1885	1719	2510	3202	1698	2252	2532	1459	1989	2106	723	2293	1544	1723	1284	4151	3261	3063	1043	713	1350	2031	1448	1643	2106	1657	975
ENSG00000054611.14_TBC1D22A	ENST00000337137.9_TBC1D22A-201,ENST00000355704.7_TBC1D22A-202,ENST00000380995.5_TBC1D22A-203,ENST00000394449.6_TBC1D22A-204,ENST00000406733.1_TBC1D22A-205,ENST00000407381.7_TBC1D22A-206,ENST00000441162.5_TBC1D22A-207,ENST00000441936.5_TBC1D22A-208,ENST00000472791.5_TBC1D22A-209,ENST00000486163.5_TBC1D22A-210,ENST00000496139.5_TBC1D22A-211	547	307	651	349	431	409	513	752	794	363	561	630	382	496	363	480	493	409	334	472	693	542	400	763	984	512	609	586	387	541	675	167	640	439	449	413	941	825	777	317	196	337	461	504	453	543	620	262
ENSG00000054654.20_SYNE2	ENST00000341472.9_SYNE2-201,ENST00000344113.8_SYNE2-202,ENST00000358025.7_SYNE2-203,ENST00000394768.6_SYNE2-204,ENST00000441438.2_SYNE2-205,ENST00000458046.6_SYNE2-206,ENST00000553289.5_SYNE2-207,ENST00000553308.1_SYNE2-208,ENST00000553455.1_SYNE2-209,ENST00000553801.1_SYNE2-210,ENST00000554584.5_SYNE2-211,ENST00000554805.6_SYNE2-212,ENST00000554928.1_SYNE2-213,ENST00000554997.1_SYNE2-214,ENST000…	3732	1512	3515	1137	7230	3745	4792	4951	3331	938	4011	2505	1835	1395	1656	2452	4549	2478	1534	2155	2644	4324	1838	3358	4039	3745	5088	4092	2067	2413	4925	1554	2998	2838	6973	2171	6960	6424	7354	1312	1513	2399	5953	2043	4923	5577	3317	1383
ENSG00000054690.14_PLEKHH1	ENST00000329153.10_PLEKHH1-201,ENST00000557971.5_PLEKHH1-202,ENST00000558214.1_PLEKHH1-203,ENST00000558296.1_PLEKHH1-204,ENST00000558366.5_PLEKHH1-205,ENST00000558386.5_PLEKHH1-206,ENST00000558981.5_PLEKHH1-207,ENST00000559168.1_PLEKHH1-208,ENST00000559766.1_PLEKHH1-209,ENST00000559832.1_PLEKHH1-210,ENST00000559981.1_PLEKHH1-211,ENST00000560100.1_PLEKHH1-212,ENST00000561057.1_PLEKHH1-213,ENST0000…	243	150	253	210	176	385	281	372	379	237	517	438	248	379	99	188	391	244	214	340	441	170	131	470	409	241	199	249	221	290	461	74	410	415	286	221	563	365	472	136	50	146	204	344	405	136	333	109
ENSG00000054793.14_ATP9A	ENST00000311637.9_ATP9A-201,ENST00000338821.6_ATP9A-202,ENST00000477492.1_ATP9A-203	3052	1532	3113	1304	2262	1741	2546	1813	2547	1222	3087	2775	1452	1602	1713	2644	2444	2787	942	2074	2236	3169	1933	2456	3111	2636	3726	3451	2233	1851	2984	1250	2306	2121	3140	1794	4159	4957	3173	1443	1154	1826	3372	1762	2691	3689	1664	1106
ENSG00000054796.13_SPO11	ENST00000345868.8_SPO11-201,ENST00000371260.8_SPO11-202,ENST00000371263.8_SPO11-203,ENST00000418127.5_SPO11-204,ENST00000494972.1_SPO11-205	0	0	0	0	0	0	0	0	0	0	0	0	0	0	0	0	0	0	0	0	0	0	0	0	0	0	0	0	0	0	0	0	0	0	0	0	0	0	0	0	0	0	0	0	0	0	0	0
ENSG00000054803.4_CBLN4	ENST00000064571.3_CBLN4-201	0	0	0	0	6	0	0	0	0	0	0	0	0	0	0	0	0	0	0	0	0	0	0	0	0	0	0	0	0	0	0	0	0	0	0	0	0	0	0	0	0	0	0	0	0	0	1	0
ENSG00000054938.17_CHRDL2	ENST00000263671.9_CHRDL2-201,ENST00000376324.7_CHRDL2-202,ENST00000376332.8_CHRDL2-203,ENST00000525413.5_CHRDL2-204,ENST00000528471.1_CHRDL2-205,ENST00000528789.1_CHRDL2-206,ENST00000529912.5_CHRDL2-207,ENST00000534159.5_CHRDL2-208,ENST00000534276.5_CHRDL2-209	0	0	0	0	2	0	0	0	0	0	0	0	0	0	0	0	2	0	0	0	0	0	0	0	0	0	1	0	0	0	0	0	0	0	0	0	0	0	6	0	0	0	0	0	0	0	0	0
ENSG00000054965.11_FAM168A	ENST00000064778.8_FAM168A-201,ENST00000356467.5_FAM168A-202,ENST00000432223.2_FAM168A-203,ENST00000450446.6_FAM168A-204,ENST00000632101.1_FAM168A-205	730	555	645	524	851	601	738	690	724	538	836	705	480	634	691	462	877	658	371	652	909	869	617	604	773	592	991	662	534	503	1061	313	844	714	557	643	1076	1013	1434	498	302	664	816	655	960	974	527	507
ENSG00000054967.13_RELT	ENST00000064780.7_RELT-201,ENST00000393580.2_RELT-202,ENST00000537771.1_RELT-203,ENST00000539134.1_RELT-204,ENST00000544075.5_RELT-205,ENST00000545687.5_RELT-206,ENST00000545886.1_RELT-207	146	135	78	77	79	101	43	215	272	63	105	117	164	136	125	136	179	72	99	92	137	105	120	208	167	71	154	103	80	150	186	36	290	124	125	136	299	92	288	79	47	114	93	97	175	124	224	113
ENSG00000054983.17_GALC	ENST00000261304.7_GALC-201,ENST00000393568.8_GALC-202,ENST00000393569.6_GALC-203,ENST00000474294.6_GALC-204,ENST00000477716.3_GALC-205,ENST00000544807.6_GALC-206,ENST00000554372.5_GALC-207,ENST00000554916.5_GALC-208,ENST00000555000.5_GALC-209,ENST00000555179.1_GALC-210,ENST00000555956.1_GALC-211,ENST00000556261.5_GALC-212,ENST00000556879.5_GALC-213,ENST00000557316.5_GALC-214,ENST00000557520.1_GAL…	118	70	259	39	250	119	324	119	119	38	179	121	121	31	66	92	260	190	88	58	87	240	89	137	131	163	290	266	139	88	268	125	135	181	91	53	223	419	201	43	126	83	237	68	258	356	88	42
ENSG00000055044.11_NOP58	ENST00000264279.10_NOP58-201,ENST00000426814.5_NOP58-202,ENST00000433543.2_NOP58-203,ENST00000467734.5_NOP58-204,ENST00000472050.5_NOP58-205,ENST00000478508.1_NOP58-206,ENST00000478941.1_NOP58-207,ENST00000488403.5_NOP58-208,ENST00000492688.5_NOP58-209,ENST00000492740.5_NOP58-210	1549	737	666	414	838	578	600	955	1088	687	925	731	407	718	792	1320	919	898	604	795	937	793	1014	886	1275	550	765	731	701	727	821	333	791	560	1345	506	1990	904	1351	517	327	897	608	736	884	810	836	597
ENSG00000055070.17_SZRD1	ENST00000401088.9_SZRD1-201,ENST00000401089.3_SZRD1-202,ENST00000471507.5_SZRD1-203,ENST00000472351.5_SZRD1-204,ENST00000472461.1_SZRD1-205,ENST00000475078.1_SZRD1-206,ENST00000475554.5_SZRD1-207,ENST00000476423.5_SZRD1-208,ENST00000486763.5_SZRD1-209,ENST00000492354.1_SZRD1-210	4146	2741	3786	2319	2995	2378	2494	2536	4465	2539	3441	3883	1973	3142	3009	3985	3242	3335	2427	3368	4221	3664	3750	4395	4751	2796	3977	3703	2753	3094	3382	1375	3727	2758	3584	2262	5088	4489	3873	2019	1550	2653	2600	3492	3119	4011	2943	2081
ENSG00000055118.17_KCNH2	ENST00000262186.10_KCNH2-201,ENST00000330883.9_KCNH2-202,ENST00000461280.2_KCNH2-203,ENST00000473610.5_KCNH2-204,ENST00000532957.5_KCNH2-205,ENST00000683359.1_KCNH2-206,ENST00000684116.1_KCNH2-207,ENST00000684241.1_KCNH2-208	13	5	14	6	32	1	31	13	10	1	1	0	2	4	3	13	1	3	1	7	5	14	1	3	60	11	39	12	0	8	4	11	17	3	0	6	36	14	5	1	9	1	23	4	5	25	47	4
ENSG00000055130.18_CUL1	ENST00000325222.9_CUL1-201,ENST00000409469.5_CUL1-202,ENST00000602748.5_CUL1-203,ENST00000655324.1_CUL1-204,ENST00000656001.1_CUL1-205,ENST00000660013.1_CUL1-206,ENST00000660240.1_CUL1-207,ENST00000662132.1_CUL1-208,ENST00000662670.1_CUL1-209,ENST00000662716.1_CUL1-210,ENST00000662975.1_CUL1-211,ENST00000663044.1_CUL1-212,ENST00000663835.1_CUL1-213,ENST00000665936.1_CUL1-214,ENST00000666124.1_CUL…	1419	749	962	554	913	654	873	1001	1195	699	1021	948	452	687	759	989	836	1193	598	958	1127	1237	936	1178	1313	873	1471	1099	970	883	1027	496	632	669	1251	658	2137	1466	1242	557	465	917	1214	850	896	1502	802	546
ENSG00000055147.19_FAM114A2	ENST00000351797.9_FAM114A2-201,ENST00000517605.1_FAM114A2-202,ENST00000517803.5_FAM114A2-203,ENST00000518102.5_FAM114A2-204,ENST00000518735.1_FAM114A2-205,ENST00000518900.1_FAM114A2-206,ENST00000518914.1_FAM114A2-207,ENST00000518946.1_FAM114A2-208,ENST00000519808.5_FAM114A2-209,ENST00000520313.5_FAM114A2-210,ENST00000520667.5_FAM114A2-211,ENST00000521031.1_FAM114A2-212,ENST00000522395.5_FAM114A2-…	205	106	282	129	204	213	253	196	217	138	279	272	143	195	102	185	178	212	160	191	225	160	94	207	400	217	187	330	177	178	183	68	155	163	165	92	387	435	148	84	78	93	158	198	164	230	182	59
ENSG00000055163.20_CYFIP2	ENST00000435847.6_CYFIP2-201,ENST00000518456.1_CYFIP2-202,ENST00000518511.1_CYFIP2-203,ENST00000518555.1_CYFIP2-204,ENST00000519663.5_CYFIP2-205,ENST00000520424.1_CYFIP2-206,ENST00000520942.1_CYFIP2-207,ENST00000520960.2_CYFIP2-208,ENST00000521420.5_CYFIP2-209,ENST00000522463.5_CYFIP2-210,ENST00000522637.5_CYFIP2-211,ENST00000522775.1_CYFIP2-212,ENST00000522884.5_CYFIP2-213,ENST00000522892.1_CYFI…	2062	1439	2720	1180	2926	2156	3687	1805	2148	988	2722	2347	1660	1383	1485	1484	2616	1795	1632	1581	2079	2907	1604	2198	2864	2297	3332	2895	1580	1490	3334	1132	2387	2317	1828	1571	3635	4470	3234	1354	1053	1564	2924	1597	2671	3420	2222	1094
ENSG00000055208.19_TAB2	ENST00000367456.5_TAB2-201,ENST00000461481.5_TAB2-202,ENST00000470466.5_TAB2-203,ENST00000484505.1_TAB2-204,ENST00000538427.5_TAB2-205,ENST00000606202.1_TAB2-206,ENST00000606797.5_TAB2-207,ENST00000636456.1_TAB2-208,ENST00000637181.2_TAB2-209	3106	1465	2060	869	2627	1522	2322	2196	2159	925	2718	1918	1126	1159	1516	2344	2340	2973	1008	1469	1721	3235	1817	1786	2489	1707	3754	2225	2310	1771	2898	1258	2747	1661	3390	1089	4455	3464	4556	1047	1169	1876	3245	1210	2601	3994	1455	1083
ENSG00000055211.14_GINM1	ENST00000367419.10_GINM1-201,ENST00000433539.1_GINM1-202,ENST00000650599.1_GINM1-203	1008	472	842	275	942	442	731	625	755	297	754	564	418	370	442	936	791	903	467	468	490	1285	614	811	1080	710	1195	956	671	696	855	471	906	626	953	342	1227	1370	1265	288	433	464	994	407	715	1273	396	324
ENSG00000055332.19_EIF2AK2	ENST00000233057.9_EIF2AK2-201,ENST00000395127.6_EIF2AK2-202,ENST00000405334.5_EIF2AK2-203,ENST00000411537.7_EIF2AK2-204,ENST00000462861.1_EIF2AK2-205,ENST00000496059.1_EIF2AK2-206,ENST00000647926.1_EIF2AK2-207,ENST00000679507.1_EIF2AK2-208,ENST00000679979.1_EIF2AK2-209,ENST00000680273.1_EIF2AK2-210,ENST00000681329.1_EIF2AK2-211,ENST00000681463.1_EIF2AK2-212,ENST00000681507.1_EIF2AK2-213,ENST00000…	1611	640	1387	543	1255	966	1341	1382	1498	594	1418	1059	470	719	673	1380	902	1191	470	859	1149	2207	868	1534	2200	1418	1718	1668	958	1209	1116	611	896	767	1651	484	3356	2321	1349	395	597	938	1830	764	1083	2020	1180	551
ENSG00000055483.20_USP36	ENST00000312010.10_USP36-201,ENST00000449938.7_USP36-202,ENST00000542802.7_USP36-203,ENST00000586066.3_USP36-204,ENST00000586531.5_USP36-205,ENST00000586896.2_USP36-206,ENST00000587010.5_USP36-207,ENST00000587379.1_USP36-208,ENST00000587783.5_USP36-209,ENST00000588086.6_USP36-210,ENST00000588130.5_USP36-211,ENST00000588365.1_USP36-212,ENST00000588467.5_USP36-213,ENST00000589225.5_USP36-214,ENST00…	2483	1109	1194	491	1389	831	943	2038	1837	744	1119	1074	735	965	1172	2136	1512	1503	535	997	1154	1818	1312	1812	2165	1043	2060	1146	1195	1305	1445	658	1868	1123	3244	959	2977	1772	2808	732	607	1162	1987	924	1479	2075	1492	853
ENSG00000055609.21_KMT2C	ENST00000262189.11_KMT2C-201,ENST00000360104.8_KMT2C-202,ENST00000418061.2_KMT2C-203,ENST00000418673.2_KMT2C-204,ENST00000424877.6_KMT2C-205,ENST00000452749.2_KMT2C-206,ENST00000473186.5_KMT2C-207,ENST00000485241.2_KMT2C-208,ENST00000489110.2_KMT2C-209,ENST00000490130.2_KMT2C-210,ENST00000558665.2_KMT2C-211,ENST00000679393.1_KMT2C-212,ENST00000679560.1_KMT2C-213,ENST00000679567.1_KMT2C-214,ENST00…	5833	2534	4537	2129	5823	3671	5822	6348	5080	1960	5702	3807	2105	2704	3040	4721	5105	4670	1338	3383	4165	6004	3195	4951	5335	4462	7473	5286	3855	3859	6172	2529	4646	3326	8155	2954	10012	7705	8927	2224	2167	3834	7649	2865	5469	7547	3766	2197
ENSG00000055732.13_MCOLN3	ENST00000341115.8_MCOLN3-201,ENST00000370587.5_MCOLN3-202,ENST00000370589.7_MCOLN3-203,ENST00000474447.1_MCOLN3-204,ENST00000475312.1_MCOLN3-205,ENST00000490600.6_MCOLN3-206	68	33	95	9	132	46	90	84	137	11	95	50	44	15	44	99	86	76	47	23	26	101	24	62	98	76	99	89	24	54	107	27	65	93	69	25	153	139	123	30	39	40	97	22	69	110	76	24
ENSG00000055813.6_CCDC85A	ENST00000407595.3_CCDC85A-201	2	3	2	0	6	0	0	0	0	0	0	0	5	2	1	0	0	0	0	1	0	0	0	0	0	0	0	0	0	0	4	2	0	4	0	0	10	2	0	2	2	0	0	0	0	0	2	0
ENSG00000055917.16_PUM2	ENST00000338086.9_PUM2-201,ENST00000361078.7_PUM2-202,ENST00000420234.5_PUM2-203,ENST00000424110.1_PUM2-204,ENST00000429419.6_PUM2-205,ENST00000432105.5_PUM2-206,ENST00000440577.5_PUM2-207,ENST00000442400.5_PUM2-208,ENST00000446940.5_PUM2-209	3434	1795	2838	1114	2905	1948	2890	2924	2748	1397	3258	2417	1446	1701	1642	2750	3007	3382	1118	2109	2297	3416	1968	2866	3489	2472	3861	3157	2582	2053	3848	1440	2735	2286	3470	1723	5288	4468	4252	1495	1322	1871	3427	1823	3093	4232	2117	1219
ENSG00000055950.17_MRPL43	ENST00000299179.9_MRPL43-201,ENST00000318325.6_MRPL43-202,ENST00000318364.13_MRPL43-203,ENST00000342071.5_MRPL43-204,ENST00000370234.4_MRPL43-205,ENST00000370236.5_MRPL43-206,ENST00000370241.7_MRPL43-207,ENST00000370242.8_MRPL43-208,ENST00000448244.5_MRPL43-209,ENST00000476012.5_MRPL43-210,ENST00000477279.1_MRPL43-211,ENST00000487059.1_MRPL43-212,ENST00000493646.1_MRPL43-213,ENST00000523148.5_MRP…	816	542	744	467	655	528	555	553	926	454	636	774	539	623	619	1090	704	627	684	578	680	695	749	1060	1353	515	743	711	562	680	758	233	803	645	518	464	1009	920	868	402	310	454	402	599	632	709	612	404
ENSG00000055955.17_ITIH4	ENST00000266041.9_ITIH4-201,ENST00000406595.5_ITIH4-202,ENST00000441637.2_ITIH4-203,ENST00000461966.5_ITIH4-204,ENST00000464000.1_ITIH4-205,ENST00000467462.1_ITIH4-206,ENST00000471505.1_ITIH4-207,ENST00000481977.5_ITIH4-208,ENST00000483372.1_ITIH4-209,ENST00000484632.1_ITIH4-210,ENST00000485816.5_ITIH4-211,ENST00000485894.1_ITIH4-212,ENST00000491663.5_ITIH4-213,ENST00000537897.5_ITIH4-214	4	2	3	6	3	1	1	1	10	0	2	1	0	2	4	2	2	0	0	0	2	2	2	3	0	3	1	3	0	0	9	0	0	3	0	9	0	0	13	0	0	13	9	0	9	10	13	4
ENSG00000055957.11_ITIH1	ENST00000273283.7_ITIH1-201,ENST00000405128.3_ITIH1-202,ENST00000428133.5_ITIH1-203,ENST00000478667.5_ITIH1-204,ENST00000480409.1_ITIH1-205,ENST00000482836.1_ITIH1-206,ENST00000484844.2_ITIH1-207,ENST00000487686.5_ITIH1-208,ENST00000494603.1_ITIH1-209,ENST00000494705.1_ITIH1-210,ENST00000537050.5_ITIH1-211,ENST00000628722.2_ITIH1-212	0	0	0	0	1	0	0	0	0	0	0	0	0	0	0	0	0	0	0	0	0	0	0	0	0	0	0	0	0	0	0	0	0	0	0	0	0	0	0	0	0	0	0	0	0	0	2	0
ENSG00000056050.7_HPF1	ENST00000393381.3_HPF1-201,ENST00000506125.1_HPF1-202,ENST00000515204.1_HPF1-203	69	41	86	64	57	83	90	124	156	42	125	78	19	85	34	97	43	58	130	103	132	40	59	128	102	52	46	53	53	77	84	15	58	40	21	41	248	112	38	23	13	34	15	114	62	40	114	36
ENSG00000056097.16_ZFR	ENST00000265069.13_ZFR-201,ENST00000502988.5_ZFR-202,ENST00000505204.1_ZFR-203,ENST00000505366.1_ZFR-204,ENST00000507465.1_ZFR-205,ENST00000510369.5_ZFR-206,ENST00000514356.5_ZFR-207	4828	2176	2673	1366	1940	1834	2530	2531	2884	2252	3068	2300	1153	1937	2372	3910	2029	4719	1269	2129	2474	4610	2991	2782	3119	2377	5253	2934	3849	1906	2244	1838	2133	1624	5119	982	4704	4342	2956	890	1732	2412	4374	1873	1989	5378	1913	1653
ENSG00000056277.16_ZNF280C	ENST00000370978.9_ZNF280C-201,ENST00000447817.1_ZNF280C-202	153	224	202	120	124	148	245	128	198	137	244	207	88	138	201	260	164	242	79	167	218	258	229	90	277	178	269	219	190	143	152	101	43	103	272	73	364	339	106	87	114	279	270	185	176	351	157	133
ENSG00000056291.19_NPFFR2	ENST00000308744.12_NPFFR2-201,ENST00000344413.6_NPFFR2-202,ENST00000358749.3_NPFFR2-203,ENST00000395999.5_NPFFR2-204,ENST00000506359.1_NPFFR2-205	179	728	171	151	136	46	94	57	62	309	79	66	12	276	783	152	41	147	46	275	293	251	906	51	79	106	242	163	94	33	43	100	62	24	109	385	98	233	120	326	122	702	179	298	23	308	26	556
ENSG00000056487.16_PHF21B	ENST00000313237.10_PHF21B-201,ENST00000396103.7_PHF21B-202,ENST00000403565.5_PHF21B-203,ENST00000414269.1_PHF21B-204,ENST00000420689.1_PHF21B-205,ENST00000460507.5_PHF21B-206,ENST00000462631.1_PHF21B-207,ENST00000474327.5_PHF21B-208,ENST00000490679.5_PHF21B-209,ENST00000491522.1_PHF21B-210,ENST00000495348.1_PHF21B-211,ENST00000629843.2_PHF21B-212	0	0	0	0	3	0	0	0	0	0	0	0	0	0	0	0	0	0	0	0	0	0	0	0	0	0	0	0	0	0	0	0	0	0	0	0	0	0	0	1	0	1	0	0	0	0	5	0
ENSG00000056558.11_TRAF1	ENST00000373887.8_TRAF1-201,ENST00000540010.1_TRAF1-202,ENST00000546084.5_TRAF1-203	20	8	11	12	11	20	13	44	23	6	30	17	14	16	10	26	15	8	12	15	19	1	16	31	34	10	17	16	1	7	27	2	15	17	26	22	61	12	22	20	4	9	3	16	13	4	63	12
ENSG00000056586.16_RC3H2	ENST00000335387.9_RC3H2-201,ENST00000357244.7_RC3H2-202,ENST00000373670.5_RC3H2-203,ENST00000398671.2_RC3H2-204,ENST00000423239.6_RC3H2-205,ENST00000454740.5_RC3H2-206,ENST00000471874.2_RC3H2-207,ENST00000478216.1_RC3H2-208,ENST00000495727.2_RC3H2-209,ENST00000498479.5_RC3H2-210	3794	2487	2867	1826	3228	2108	3400	2794	2717	1606	3135	2645	1595	2622	2795	3175	2574	3883	879	2896	3318	4814	3169	2933	3695	2528	5526	3424	3091	2326	3652	1838	2661	2461	4766	2266	5258	4793	3635	1788	1704	2931	4828	2688	3082	5680	2100	1795
ENSG00000056736.10_IL17RB	ENST00000288167.8_IL17RB-201,ENST00000475124.1_IL17RB-202,ENST00000494338.1_IL17RB-203	80	22	37	20	56	66	38	70	81	14	39	40	27	30	26	59	32	38	38	34	20	37	28	115	84	25	34	33	24	10	67	10	48	49	80	19	133	36	63	26	17	25	30	32	40	50	58	25
ENSG00000056972.20_TRAF3IP2	ENST00000340026.10_TRAF3IP2-201,ENST00000359831.8_TRAF3IP2-202,ENST00000368730.5_TRAF3IP2-203,ENST00000368731.6_TRAF3IP2-204,ENST00000368734.5_TRAF3IP2-205,ENST00000368735.1_TRAF3IP2-206,ENST00000368761.11_TRAF3IP2-207,ENST00000392556.8_TRAF3IP2-208,ENST00000464903.1_TRAF3IP2-209,ENST00000492671.1_TRAF3IP2-210,ENST00000528599.1_TRAF3IP2-211,ENST00000532708.5_TRAF3IP2-212,ENST00000650649.1_TRAF3IP…	640	576	495	392	601	423	543	451	534	418	583	523	372	609	624	690	555	616	362	649	750	675	726	599	766	457	792	581	586	511	596	266	789	451	685	437	1023	868	946	383	293	582	682	600	532	853	546	510
ENSG00000056998.20_GYG2	ENST00000353656.10_GYG2-201,ENST00000381157.2_GYG2-202,ENST00000381161.5_GYG2-203,ENST00000381163.7_GYG2-204,ENST00000398806.8_GYG2-205,ENST00000453106.1_GYG2-206,ENST00000469234.6_GYG2-207,ENST00000520904.3_GYG2-208,ENST00000639373.1_GYG2-209	22	21	65	13	119	75	118	16	47	9	66	55	60	39	24	10	104	29	63	42	20	87	32	40	29	50	72	53	31	21	120	24	59	79	0	22	61	76	73	23	21	27	47	23	110	75	65	18
ENSG00000057019.16_DCBLD2	ENST00000326840.11_DCBLD2-201,ENST00000326857.9_DCBLD2-202,ENST00000449482.1_DCBLD2-203,ENST00000460008.1_DCBLD2-204,ENST00000469648.5_DCBLD2-205,ENST00000470393.1_DCBLD2-206,ENST00000479144.5_DCBLD2-207,ENST00000486004.1_DCBLD2-208,ENST00000494614.5_DCBLD2-209,ENST00000496736.1_DCBLD2-210	12086	7130	5890	6821	3233	4244	6649	9188	10794	6372	6823	6257	2491	9919	7046	10361	4876	5748	1824	11577	13313	5065	8137	9630	12508	4930	5395	7606	5045	8036	5789	2036	6692	3873	10883	5512	18424	9021	10610	5098	1715	7678	5137	10165	4737	5183	6025	4795
ENSG00000057149.16_SERPINB3	ENST00000283752.10_SERPINB3-201,ENST00000332821.8_SERPINB3-202	30	14	0	0	1	3	0	3	6	9	21	42	25	0	14	23	35	46	3	3	0	6	12	0	13	0	0	1	49	14	69	0	11	40	36	13	1	0	1	9	2	15	2	1	45	3	0	8
ENSG00000057252.13_SOAT1	ENST00000367619.8_SOAT1-201,ENST00000426956.1_SOAT1-202,ENST00000539888.5_SOAT1-203,ENST00000540564.5_SOAT1-204	1111	486	866	322	816	668	797	686	915	335	942	794	491	390	496	1034	815	989	364	556	663	1100	485	1204	1467	698	1331	898	836	729	1095	398	820	717	776	357	1945	1376	1266	375	463	526	1087	551	979	1283	768	361
ENSG00000057294.16_PKP2	ENST00000070846.11_PKP2-201,ENST00000340811.9_PKP2-202,ENST00000546498.1_PKP2-203,ENST00000546741.2_PKP2-204,ENST00000546769.1_PKP2-205,ENST00000549461.1_PKP2-206,ENST00000552612.5_PKP2-207	711	661	280	624	472	518	218	684	862	741	617	550	543	780	761	589	1049	793	297	1004	1350	483	885	619	680	292	431	365	649	553	1170	158	897	761	640	782	1145	504	1298	717	177	733	351	943	1104	483	588	538
ENSG00000057468.7_MSH4	ENST00000263187.4_MSH4-201	0	4	0	0	0	3	0	5	0	0	0	1	0	2	4	0	0	0	3	1	2	0	3	0	0	1	1	0	2	0	0	0	0	0	0	1	10	0	0	0	0	1	0	0	1	1	5	1
ENSG00000057593.14_F7	ENST00000346342.8_F7-201,ENST00000375581.3_F7-202,ENST00000444337.1_F7-203,ENST00000473085.1_F7-204,ENST00000479674.1_F7-205,ENST00000541084.5_F7-206	0	0	0	0	3	0	0	0	0	0	0	0	0	0	0	0	0	3	0	0	0	0	0	0	0	0	0	0	0	0	0	0	0	0	0	0	0	0	0	0	0	0	0	0	0	0	1	0
ENSG00000057608.17_GDI2	ENST00000380127.5_GDI2-201,ENST00000380181.7_GDI2-202,ENST00000380191.9_GDI2-203,ENST00000418688.5_GDI2-204,ENST00000447751.5_GDI2-205,ENST00000456041.5_GDI2-206,ENST00000479928.1_GDI2-207,ENST00000608581.5_GDI2-208,ENST00000609712.1_GDI2-209	5709	4102	5270	3828	4669	4165	5419	4386	5396	3672	6580	5870	3215	5361	4577	5211	5013	5335	3803	5718	6597	5363	5024	5136	7007	4392	5714	5956	4479	4346	5872	1912	4280	4316	4688	3504	9101	8072	5738	3467	1995	4664	4492	5466	5155	6247	4080	3091
ENSG00000057657.17_PRDM1	ENST00000369089.3_PRDM1-201,ENST00000369091.6_PRDM1-202,ENST00000369096.9_PRDM1-203,ENST00000424894.1_PRDM1-204,ENST00000450060.5_PRDM1-205,ENST00000481163.1_PRDM1-206,ENST00000489365.1_PRDM1-207,ENST00000648754.1_PRDM1-208,ENST00000651185.1_PRDM1-209,ENST00000652320.1_PRDM1-210	177	194	121	169	180	70	131	138	100	132	96	100	129	142	163	199	237	119	27	159	181	158	246	112	183	101	224	142	110	66	150	69	319	168	168	136	181	230	276	106	52	203	163	152	211	196	133	132
ENSG00000057663.16_ATG5	ENST00000343245.7_ATG5-201,ENST00000360666.6_ATG5-202,ENST00000369070.5_ATG5-203,ENST00000369076.8_ATG5-204,ENST00000475645.1_ATG5-205,ENST00000476518.1_ATG5-206,ENST00000613993.1_ATG5-207,ENST00000635758.2_ATG5-208,ENST00000636335.1_ATG5-209,ENST00000636437.1_ATG5-210,ENST00000646025.1_ATG5-211	585	349	497	262	342	324	407	464	645	297	607	518	213	358	378	513	393	658	396	404	472	584	444	504	657	354	618	470	537	361	457	212	420	303	388	206	904	703	428	195	243	294	406	409	474	720	318	244
ENSG00000057704.13_TMCC3	ENST00000261226.9_TMCC3-201,ENST00000548918.1_TMCC3-202,ENST00000551457.1_TMCC3-203,ENST00000552239.1_TMCC3-204	281	364	248	79	247	54	149	82	151	100	168	145	244	120	365	129	413	204	36	189	173	429	311	155	238	205	399	240	134	90	346	146	204	371	227	241	217	388	369	220	157	393	329	134	370	426	106	242
ENSG00000057757.10_PITHD1	ENST00000246151.9_PITHD1-201,ENST00000374524.1_PITHD1-202,ENST00000415372.1_PITHD1-203	1650	1413	1094	949	813	648	850	936	1490	1039	913	1094	470	1158	1788	2048	769	1340	705	1093	1377	1481	2271	1277	1426	951	1328	1193	1101	1005	724	544	1084	639	1237	791	1338	1400	980	671	546	1180	1086	1139	703	1407	986	1168
ENSG00000057935.14_MTA3	ENST00000405094.2_MTA3-201,ENST00000405592.5_MTA3-202,ENST00000406652.5_MTA3-203,ENST00000406911.5_MTA3-204,ENST00000407270.7_MTA3-205,ENST00000409019.5_MTA3-206,ENST00000430763.5_MTA3-207,ENST00000433553.5_MTA3-208,ENST00000454356.5_MTA3-209,ENST00000461256.5_MTA3-210,ENST00000467925.5_MTA3-211,ENST00000472767.5_MTA3-212,ENST00000475383.5_MTA3-213,ENST00000478602.1_MTA3-214,ENST00000482875.5_MTA…	254	203	363	279	488	281	437	301	358	205	487	389	240	299	186	186	389	326	324	340	438	335	233	288	402	290	382	375	264	254	557	121	268	330	176	231	625	607	467	218	144	224	284	344	440	439	196	155
ENSG00000058056.10_USP13	ENST00000263966.8_USP13-201,ENST00000482333.5_USP13-202,ENST00000496897.5_USP13-203,ENST00000497155.1_USP13-204,ENST00000497380.1_USP13-205,ENST00000602704.2_USP13-206,ENST00000679350.1_USP13-207,ENST00000679403.1_USP13-208,ENST00000679407.1_USP13-209,ENST00000679602.1_USP13-210,ENST00000679640.1_USP13-211,ENST00000679660.1_USP13-212,ENST00000679664.1_USP13-213,ENST00000679674.1_USP13-214,ENST000…	357	110	404	126	439	292	528	641	818	78	491	376	231	145	69	359	402	315	196	153	182	347	145	697	748	414	386	481	231	433	477	146	294	337	422	88	1252	665	442	85	120	89	351	140	460	510	543	62
ENSG00000058063.16_ATP11B	ENST00000323116.10_ATP11B-201,ENST00000466758.5_ATP11B-202,ENST00000475636.1_ATP11B-203,ENST00000482070.1_ATP11B-204,ENST00000482794.1_ATP11B-205,ENST00000484691.1_ATP11B-206,ENST00000490303.5_ATP11B-207,ENST00000491699.6_ATP11B-208,ENST00000493826.1_ATP11B-209,ENST00000498086.5_ATP11B-210	2094	1317	1944	1059	1742	1202	1868	1767	1795	893	2099	1749	1027	1085	1166	1747	2117	2036	538	1426	1560	2132	1657	1743	2192	1552	2487	2082	1724	1337	2452	876	1892	1621	2242	1238	3497	2960	2622	1054	840	1630	2068	1277	2177	2635	1090	910
ENSG00000058085.15_LAMC2	ENST00000264144.5_LAMC2-201,ENST00000461729.1_LAMC2-202,ENST00000476255.1_LAMC2-203,ENST00000493293.5_LAMC2-204	3437	2057	3168	1165	1240	1701	2453	2282	2994	1978	2965	3147	885	2253	2472	2720	1443	2069	1298	2588	3165	2738	2747	2686	3743	2248	2852	3483	1749	2248	1748	1041	2224	1277	3178	1632	4253	4143	2979	1525	904	2309	2571	2213	1603	2801	2045	1669
ENSG00000058091.17_CDK14	ENST00000265741.7_CDK14-201,ENST00000380050.8_CDK14-202,ENST00000406263.5_CDK14-203,ENST00000430760.5_CDK14-204,ENST00000431029.5_CDK14-205,ENST00000436577.3_CDK14-206,ENST00000446224.5_CDK14-207,ENST00000446790.5_CDK14-208,ENST00000449528.5_CDK14-209,ENST00000456689.5_CDK14-210,ENST00000460493.1_CDK14-211,ENST00000478540.1_CDK14-212,ENST00000484035.5_CDK14-213,ENST00000487145.1_CDK14-214,ENST000…	41	31	188	24	235	164	161	51	87	13	195	139	114	34	40	38	178	161	85	27	46	273	44	35	78	179	316	184	121	59	180	128	40	120	53	26	90	277	86	21	102	45	307	29	163	321	41	27
ENSG00000058262.10_SEC61A1	ENST00000243253.8_SEC61A1-201,ENST00000424880.2_SEC61A1-202,ENST00000464451.5_SEC61A1-203,ENST00000481210.5_SEC61A1-204,ENST00000483956.1_SEC61A1-205,ENST00000491668.1_SEC61A1-206,ENST00000498837.1_SEC61A1-207	6343	4185	6656	3076	7114	3841	6191	3722	5587	3890	5529	5479	3156	4465	4429	5497	5390	5866	3421	4819	5660	8195	5279	5276	6958	5048	9777	7253	4695	4289	6551	3340	5344	4940	5788	3531	8401	9725	7146	3147	3122	4636	8078	4927	5755	9884	3571	3098
ENSG00000058272.19_PPP1R12A	ENST00000261207.9_PPP1R12A-201,ENST00000437004.6_PPP1R12A-202,ENST00000450142.7_PPP1R12A-203,ENST00000546369.5_PPP1R12A-204,ENST00000546762.5_PPP1R12A-205,ENST00000547131.1_PPP1R12A-206,ENST00000547253.5_PPP1R12A-207,ENST00000547330.5_PPP1R12A-208,ENST00000548318.1_PPP1R12A-209,ENST00000548908.3_PPP1R12A-210,ENST00000550001.1_PPP1R12A-211,ENST00000550007.1_PPP1R12A-212,ENST00000550107.5_PPP1R12A-…	1954	1053	1397	867	1630	1068	1499	1614	1481	1006	1681	1438	760	1373	1150	1698	1346	1644	602	1579	1862	1856	1348	1393	1772	1217	2194	1665	1327	1172	1653	775	1260	1083	2305	1030	2934	1995	2242	896	726	1228	1996	1394	1650	2337	1175	809
ENSG00000058335.16_RASGRF1	ENST00000394745.3_RASGRF1-201,ENST00000419573.7_RASGRF1-202,ENST00000558480.7_RASGRF1-203,ENST00000559926.1_RASGRF1-204,ENST00000560286.1_RASGRF1-205,ENST00000560334.5_RASGRF1-206,ENST00000560943.5_RASGRF1-207,ENST00000561112.1_RASGRF1-208,ENST00000623620.1_RASGRF1-209	49	31	162	21	603	69	428	33	19	18	52	52	64	27	12	26	160	48	66	24	22	365	27	38	37	155	458	179	33	16	213	154	106	96	18	24	63	344	78	18	153	32	353	12	171	500	24	11
ENSG00000058404.20_CAMK2B	ENST00000258682.10_CAMK2B-201,ENST00000346990.8_CAMK2B-202,ENST00000347193.8_CAMK2B-203,ENST00000350811.7_CAMK2B-204,ENST00000353185.7_CAMK2B-205,ENST00000353625.8_CAMK2B-206,ENST00000358707.7_CAMK2B-207,ENST00000395747.6_CAMK2B-208,ENST00000395749.7_CAMK2B-209,ENST00000415369.5_CAMK2B-210,ENST00000421607.1_CAMK2B-211,ENST00000424197.5_CAMK2B-212,ENST00000425809.5_CAMK2B-213,ENST00000427209.1_CAM…	5	8	2	40	1	5	1	0	0	0	1	1	9	23	9	4	13	8	3	21	19	1	8	0	0	0	1	1	3	1	11	1	0	0	0	2	0	4	7	11	0	8	0	26	15	0	6	1
ENSG00000058453.17_CROCC	ENST00000375541.10_CROCC-201,ENST00000445545.6_CROCC-202,ENST00000465021.5_CROCC-203,ENST00000465291.1_CROCC-204,ENST00000466256.6_CROCC-205,ENST00000467715.2_CROCC-206,ENST00000467938.5_CROCC-207,ENST00000477773.1_CROCC-208,ENST00000486318.1_CROCC-209,ENST00000492631.5_CROCC-210,ENST00000494191.6_CROCC-211,ENST00000497654.2_CROCC-212,ENST00000498688.5_CROCC-213	226	91	307	107	349	250	331	386	363	100	232	298	210	207	138	134	312	150	172	207	234	152	91	296	456	211	197	218	144	243	339	42	180	268	151	188	430	247	307	125	53	74	176	182	306	167	408	104
ENSG00000058600.16_POLR3E	ENST00000299853.10_POLR3E-201,ENST00000359210.8_POLR3E-202,ENST00000418581.6_POLR3E-203,ENST00000561494.5_POLR3E-204,ENST00000563024.5_POLR3E-205,ENST00000563282.1_POLR3E-206,ENST00000563766.5_POLR3E-207,ENST00000564061.5_POLR3E-208,ENST00000564209.5_POLR3E-209,ENST00000564256.1_POLR3E-210,ENST00000564750.5_POLR3E-211,ENST00000564883.5_POLR3E-212,ENST00000565117.1_POLR3E-213,ENST00000565358.5_POL…	1700	708	1098	557	1038	730	786	1401	1405	872	1045	1098	702	1011	746	1652	1305	1107	698	1034	1161	882	938	1418	1394	954	1024	1102	929	949	1199	403	1271	951	1995	1048	1965	1537	1406	825	387	767	867	928	1199	1054	1184	615
ENSG00000058668.15_ATP2B4	ENST00000341360.6_ATP2B4-201,ENST00000356729.5_ATP2B4-202,ENST00000357681.10_ATP2B4-203,ENST00000367218.7_ATP2B4-204,ENST00000458092.5_ATP2B4-205,ENST00000466407.1_ATP2B4-206,ENST00000484746.1_ATP2B4-207	3182	3218	1095	2106	1596	1840	1710	2343	2720	2069	2966	2355	1851	2930	3396	2200	3191	2243	938	3519	4330	1292	3991	3074	3321	778	1476	1106	1883	1898	3862	526	3449	2597	2604	3027	4972	1642	4984	2613	437	3808	1624	3564	3449	1564	1643	2395
ENSG00000058673.17_ZC3H11A	ENST00000332127.8_ZC3H11A-201,ENST00000367210.3_ZC3H11A-202,ENST00000367212.7_ZC3H11A-203,ENST00000367214.5_ZC3H11A-204,ENST00000432282.5_ZC3H11A-205,ENST00000453771.5_ZC3H11A-206,ENST00000461980.1_ZC3H11A-207,ENST00000466470.5_ZC3H11A-208,ENST00000480354.1_ZC3H11A-209,ENST00000488411.1_ZC3H11A-210,ENST00000492823.1_ZC3H11A-211,ENST00000495527.5_ZC3H11A-212,ENST00000638800.1_ZC3H11A-213,ENST00000…	1760	599	1332	646	1836	985	1501	987	1153	631	1435	1138	797	877	732	1230	1530	1389	544	1306	1127	1483	944	1174	1628	1215	1591	1507	1229	1468	2187	574	2603	1243	1968	1025	2726	2125	2537	862	624	946	1493	947	1740	2104	1261	583
ENSG00000058729.11_RIOK2	ENST00000283109.8_RIOK2-201,ENST00000508447.1_RIOK2-202,ENST00000508991.1_RIOK2-203,ENST00000510384.1_RIOK2-204,ENST00000511012.1_RIOK2-205,ENST00000511293.1_RIOK2-206,ENST00000511920.1_RIOK2-207	364	313	379	173	286	259	409	357	441	185	434	341	158	277	338	393	311	455	207	322	348	467	392	323	453	285	484	351	375	200	310	179	217	190	460	178	742	532	383	151	196	317	326	308	278	526	384	215
ENSG00000058799.15_YIPF1	ENST00000072644.7_YIPF1-201,ENST00000371399.5_YIPF1-202,ENST00000464950.6_YIPF1-203,ENST00000465897.5_YIPF1-204,ENST00000469457.5_YIPF1-205,ENST00000472983.1_YIPF1-206,ENST00000480151.5_YIPF1-207	381	250	353	173	366	269	415	300	395	208	430	399	242	286	218	341	440	370	280	254	381	388	283	371	362	274	395	389	256	278	460	142	354	412	352	223	592	509	311	164	165	221	255	279	430	423	312	138
ENSG00000058804.12_NDC1	ENST00000371429.4_NDC1-201,ENST00000480952.1_NDC1-202	466	352	430	264	265	580	469	709	814	286	708	590	275	487	306	361	479	422	398	556	703	275	379	754	1027	348	263	415	334	492	693	115	546	413	358	263	1268	643	487	300	92	362	302	545	524	269	565	235
ENSG00000058866.15_DGKG	ENST00000265022.8_DGKG-201,ENST00000344484.8_DGKG-202,ENST00000382164.8_DGKG-203,ENST00000437018.2_DGKG-204,ENST00000447054.5_DGKG-205,ENST00000466466.1_DGKG-206,ENST00000472506.1_DGKG-207,ENST00000480809.5_DGKG-208,ENST00000480933.1_DGKG-209,ENST00000482566.1_DGKG-210,ENST00000490452.5_DGKG-211	15	6	6	5	28	1	6	49	16	14	8	9	0	13	5	15	0	10	0	11	27	4	12	20	31	10	1	11	4	7	0	1	0	2	20	3	10	22	12	5	2	11	3	24	5	9	30	5
ENSG00000059122.17_FLYWCH1	ENST00000253928.14_FLYWCH1-201,ENST00000344592.9_FLYWCH1-202,ENST00000416288.6_FLYWCH1-203,ENST00000570425.5_FLYWCH1-204,ENST00000570752.5_FLYWCH1-205,ENST00000570759.1_FLYWCH1-206,ENST00000571140.5_FLYWCH1-207,ENST00000571580.1_FLYWCH1-208,ENST00000571983.5_FLYWCH1-209,ENST00000573525.1_FLYWCH1-210,ENST00000573564.5_FLYWCH1-211,ENST00000574985.1_FLYWCH1-212,ENST00000575604.1_FLYWCH1-213,ENST0000…	393	254	377	284	395	213	327	444	486	224	333	359	228	377	271	477	314	270	289	342	463	299	326	470	647	355	338	387	311	455	367	100	428	242	255	342	617	501	451	249	116	245	255	358	295	348	443	204
ENSG00000059145.19_UNKL	ENST00000248104.11_UNKL-201,ENST00000301712.5_UNKL-202,ENST00000382757.9_UNKL-203,ENST00000389221.9_UNKL-204,ENST00000397464.5_UNKL-205,ENST00000402641.6_UNKL-206,ENST00000403703.5_UNKL-207,ENST00000502438.6_UNKL-208,ENST00000503648.1_UNKL-209,ENST00000508903.7_UNKL-210,ENST00000509981.1_UNKL-211,ENST00000511095.2_UNKL-212,ENST00000513783.1_UNKL-213,ENST00000515195.1_UNKL-214,ENST00000561783.1_UN…	164	56	106	42	150	68	92	117	189	30	95	88	57	67	88	132	84	86	47	69	89	127	89	97	123	80	195	92	79	98	109	42	82	73	207	58	124	183	110	54	53	65	153	70	125	189	204	48
ENSG00000059377.18_TBXAS1	ENST00000336425.10_TBXAS1-201,ENST00000411653.6_TBXAS1-202,ENST00000414041.2_TBXAS1-203,ENST00000416849.6_TBXAS1-204,ENST00000422328.6_TBXAS1-205,ENST00000425687.5_TBXAS1-206,ENST00000438104.6_TBXAS1-207,ENST00000448866.7_TBXAS1-208,ENST00000455353.6_TBXAS1-209,ENST00000458722.6_TBXAS1-210,ENST00000462053.5_TBXAS1-211,ENST00000462275.5_TBXAS1-212,ENST00000469630.1_TBXAS1-213,ENST00000473948.6_TBX…	834	424	347	103	418	315	269	412	629	240	734	546	502	126	432	750	835	854	302	205	172	580	503	602	658	235	618	355	791	341	970	220	765	780	930	326	814	572	744	271	188	412	537	175	849	648	417	253
ENSG00000059378.13_PARP12	ENST00000263549.8_PARP12-201,ENST00000466597.1_PARP12-202,ENST00000467638.1_PARP12-203,ENST00000470515.1_PARP12-204,ENST00000473341.5_PARP12-205,ENST00000484111.1_PARP12-206,ENST00000488726.5_PARP12-207,ENST00000489383.1_PARP12-208,ENST00000489809.5_PARP12-209,ENST00000491598.5_PARP12-210,ENST00000493262.1_PARP12-211,ENST00000496624.5_PARP12-212	394	111	321	94	201	120	171	405	402	158	250	248	91	155	125	464	140	286	144	171	244	432	162	354	472	283	380	265	236	305	151	112	179	120	263	103	591	436	305	63	118	118	296	156	140	421	251	90
ENSG00000059573.9_ALDH18A1	ENST00000371221.3_ALDH18A1-201,ENST00000371224.7_ALDH18A1-202,ENST00000483788.1_ALDH18A1-203,ENST00000485428.1_ALDH18A1-204,ENST00000489386.1_ALDH18A1-205	2214	1325	2090	1074	2108	1272	1899	1361	2060	1300	2018	1810	1190	1461	1294	1660	1897	1701	1100	1579	1862	2152	1477	1848	2286	1761	2404	2251	1507	1247	2230	786	1844	1739	1774	1141	3103	3131	2435	1050	791	1247	2054	1558	1973	2455	1198	869
ENSG00000059588.10_TARBP1	ENST00000040877.2_TARBP1-201,ENST00000462259.5_TARBP1-202,ENST00000463793.1_TARBP1-203,ENST00000468077.5_TARBP1-204,ENST00000471918.1_TARBP1-205,ENST00000481183.1_TARBP1-206,ENST00000483404.5_TARBP1-207,ENST00000484454.1_TARBP1-208,ENST00000496673.5_TARBP1-209	129	80	215	127	220	209	310	300	434	102	358	313	143	152	85	161	295	76	136	171	204	98	77	331	430	205	105	239	86	226	372	38	218	232	152	126	478	327	152	125	43	95	94	167	261	160	309	59
ENSG00000059691.12_GATB	ENST00000263985.11_GATB-201,ENST00000503160.5_GATB-202,ENST00000505211.5_GATB-203,ENST00000507592.5_GATB-204,ENST00000508611.1_GATB-205,ENST00000510396.1_GATB-206,ENST00000510720.1_GATB-207,ENST00000511538.5_GATB-208,ENST00000512306.5_GATB-209,ENST00000513504.1_GATB-210,ENST00000515490.1_GATB-211,ENST00000515564.5_GATB-212,ENST00000515812.5_GATB-213,ENST00000515884.5_GATB-214	177	176	223	201	246	211	223	203	253	223	316	273	148	261	190	213	246	176	229	313	440	150	238	261	490	212	192	247	149	302	241	79	217	185	128	175	424	322	412	166	68	167	117	336	220	218	258	130
ENSG00000059728.11_MXD1	ENST00000264444.7_MXD1-201,ENST00000409442.2_MXD1-202,ENST00000410000.2_MXD1-203,ENST00000435990.5_MXD1-204,ENST00000465446.1_MXD1-205,ENST00000540449.5_MXD1-206	1625	1079	817	630	1285	338	702	698	887	478	874	776	745	582	1127	1378	1379	1107	254	708	730	1674	1219	684	884	797	1770	863	772	748	1584	658	1850	1181	2243	1274	1485	1251	2293	981	518	1232	1706	650	1531	1575	522	885
ENSG00000059758.8_CDK17	ENST00000261211.8_CDK17-201,ENST00000542666.5_CDK17-202,ENST00000543119.6_CDK17-203,ENST00000548422.1_CDK17-204,ENST00000548734.1_CDK17-205,ENST00000549899.1_CDK17-206,ENST00000550971.5_CDK17-207,ENST00000551484.1_CDK17-208,ENST00000551816.5_CDK17-209,ENST00000552262.1_CDK17-210,ENST00000552496.5_CDK17-211,ENST00000553042.1_CDK17-212	796	602	456	384	640	314	485	696	626	337	666	547	466	461	654	735	834	691	293	516	668	703	742	613	546	429	771	581	556	495	990	313	691	668	596	462	1070	815	1339	385	276	659	658	509	867	806	399	433
ENSG00000059769.20_DNAJC25	ENST00000313525.4_DNAJC25-201,ENST00000447096.1_DNAJC25-202,ENST00000463589.5_DNAJC25-203	263	157	241	63	224	126	173	206	268	89	207	192	124	130	156	226	130	211	121	110	135	266	170	208	318	190	274	259	114	150	155	88	242	144	159	106	437	308	218	93	98	161	172	148	180	243	174	118
ENSG00000059804.16_SLC2A3	ENST00000075120.12_SLC2A3-201,ENST00000469295.1_SLC2A3-202,ENST00000476634.1_SLC2A3-203,ENST00000479059.3_SLC2A3-204,ENST00000486749.5_SLC2A3-205,ENST00000490763.1_SLC2A3-206,ENST00000495813.5_SLC2A3-207,ENST00000541671.1_SLC2A3-208,ENST00000543435.1_SLC2A3-209,ENST00000544291.1_SLC2A3-210,ENST00000544936.1_SLC2A3-211	113	5	1	80	5	10	0	47	15	25	0	6	23	45	10	130	8	0	10	50	80	2	4	8	15	0	0	0	2	21	42	0	480	28	148	19	62	0	644	11	0	7	0	49	24	1	12	3
ENSG00000059915.17_PSD	ENST00000020673.6_PSD-201,ENST00000406432.5_PSD-202,ENST00000461698.5_PSD-203,ENST00000472685.5_PSD-204,ENST00000473507.1_PSD-205,ENST00000479172.5_PSD-206,ENST00000488194.1_PSD-207,ENST00000492902.2_PSD-208,ENST00000611678.4_PSD-209	5	12	2	0	6	6	6	8	11	0	9	12	5	18	6	51	9	13	2	7	3	4	8	0	0	15	10	5	11	0	7	0	30	5	38	9	26	2	4	7	2	7	4	2	10	10	7	9
ENSG00000060069.18_CTDP1	ENST00000075430.11_CTDP1-201,ENST00000299543.9_CTDP1-202,ENST00000585951.1_CTDP1-203,ENST00000587623.1_CTDP1-204,ENST00000590599.2_CTDP1-205,ENST00000590635.5_CTDP1-206,ENST00000591598.5_CTDP1-207,ENST00000613122.5_CTDP1-208	1835	934	980	589	1059	618	769	996	1361	626	896	989	609	883	1068	1580	844	1342	612	832	1157	1668	1203	1197	1324	899	2016	1128	1094	999	957	698	1235	850	1755	808	1615	1430	1100	680	588	922	1719	842	939	1883	945	787
ENSG00000060138.13_YBX3	ENST00000228251.9_YBX3-201,ENST00000279550.11_YBX3-202,ENST00000366286.6_YBX3-203,ENST00000366290.2_YBX3-204,ENST00000536107.5_YBX3-205,ENST00000536823.5_YBX3-206,ENST00000539204.5_YBX3-207,ENST00000540447.5_YBX3-208,ENST00000540747.1_YBX3-209,ENST00000540975.5_YBX3-210,ENST00000541351.3_YBX3-211,ENST00000542002.5_YBX3-212,ENST00000542641.5_YBX3-213,ENST00000544501.1_YBX3-214,ENST00000544504.5_YB…	10351	7784	5374	4310	7712	3553	4505	4740	6652	4585	5416	5582	4537	5848	8508	9061	7509	7353	3710	6059	7310	8583	10390	6188	7640	4270	9759	6002	6237	4566	8056	3436	9761	6439	8188	6153	9476	7830	11302	5497	3045	7902	8092	6078	7449	9680	4233	5998
ENSG00000060140.9_STYK1	ENST00000075503.8_STYK1-201,ENST00000535345.5_STYK1-202,ENST00000538867.5_STYK1-203,ENST00000541561.1_STYK1-204,ENST00000542562.5_STYK1-205,ENST00000542924.1_STYK1-206	57	52	62	15	85	37	54	38	37	29	71	64	35	14	49	49	52	69	43	26	23	137	72	48	120	46	117	82	52	14	59	34	56	32	108	28	102	109	55	9	41	46	77	25	64	108	78	48
ENSG00000060237.19_WNK1	ENST00000315939.11_WNK1-201,ENST00000340908.9_WNK1-202,ENST00000447667.2_WNK1-203,ENST00000530271.6_WNK1-204,ENST00000534872.1_WNK1-205,ENST00000535572.5_WNK1-206,ENST00000535698.1_WNK1-207,ENST00000537603.1_WNK1-208,ENST00000537687.5_WNK1-209,ENST00000540360.5_WNK1-210,ENST00000540885.1_WNK1-211,ENST00000542424.1_WNK1-212,ENST00000542543.1_WNK1-213,ENST00000544559.1_WNK1-214,ENST00000545055.1_WN…	8458	4816	6655	4259	6303	4875	8095	7368	6977	4366	7282	5641	2919	5557	5294	6235	5830	6513	2204	6833	8374	8468	5823	7190	8775	6297	10604	7596	5465	5409	7055	3347	5768	4601	9971	5095	14788	11417	9029	4063	3062	6681	10433	6095	7029	10626	5855	3973
ENSG00000060303.5_RPS17P5	ENST00000498293.1_RPS17P5-201	0	1	0	1	0	0	0	0	0	2	0	0	0	3	3	0	0	0	0	1	0	0	0	3	2	0	0	0	1	0	0	0	1	0	0	0	0	0	1	2	0	0	0	2	0	0	9	0
ENSG00000060339.14_CCAR1	ENST00000265872.11_CCAR1-201,ENST00000398676.3_CCAR1-202,ENST00000479143.2_CCAR1-203,ENST00000480627.2_CCAR1-204,ENST00000483264.1_CCAR1-205,ENST00000494903.2_CCAR1-206,ENST00000536012.5_CCAR1-207,ENST00000536391.5_CCAR1-208,ENST00000538031.5_CCAR1-209,ENST00000539250.1_CCAR1-210,ENST00000539539.5_CCAR1-211,ENST00000540210.5_CCAR1-212,ENST00000541012.5_CCAR1-213,ENST00000543225.5_CCAR1-214,ENST00…	2904	1069	2193	680	1449	1120	1594	1729	1885	1100	1888	1536	668	1145	1152	2466	1334	2671	849	1373	1663	3371	1347	1658	2252	1971	3696	2302	2103	1304	1407	1256	1317	1039	3240	951	3412	3446	2073	771	1179	1330	3476	1142	1386	3884	1551	913
ENSG00000060491.17_OGFR	ENST00000290291.10_OGFR-201,ENST00000370461.5_OGFR-202,ENST00000450048.1_OGFR-203	1136	225	812	263	955	410	512	784	1055	321	525	700	373	475	259	1249	538	704	499	415	545	916	336	922	1117	744	1055	828	634	747	541	321	744	484	941	314	1273	998	990	267	296	240	828	449	507	928	604	202
ENSG00000060558.4_GNA15	ENST00000262958.4_GNA15-201,ENST00000586082.1_GNA15-202,ENST00000592455.1_GNA15-203	1040	755	607	536	1153	432	447	573	874	433	699	689	909	678	835	891	1249	643	521	655	775	903	1016	914	1362	457	902	648	491	701	1357	311	2049	1130	631	880	1062	744	2169	682	306	695	662	708	1227	914	779	599
ENSG00000060566.14_CREB3L3	ENST00000078445.7_CREB3L3-201,ENST00000595923.5_CREB3L3-202,ENST00000598894.1_CREB3L3-203,ENST00000602147.1_CREB3L3-204,ENST00000602257.5_CREB3L3-205	0	0	0	0	3	0	0	0	0	0	0	0	0	0	0	0	0	0	1	0	0	0	0	0	0	0	0	0	0	0	0	0	0	0	0	0	0	0	0	0	0	0	0	0	0	0	1	0
ENSG00000060642.12_PIGV	ENST00000078527.9_PIGV-201,ENST00000374145.6_PIGV-202,ENST00000431541.6_PIGV-203,ENST00000455364.2_PIGV-204,ENST00000472757.5_PIGV-205,ENST00000674202.1_PIGV-206,ENST00000674222.1_PIGV-207,ENST00000674273.1_PIGV-208,ENST00000674317.1_PIGV-209,ENST00000674335.1_PIGV-210,ENST00000686194.1_PIGV-211,ENST00000686325.1_PIGV-212,ENST00000686422.1_PIGV-213,ENST00000686655.1_PIGV-214,ENST00000687468.1_PIG…	121	96	212	104	203	164	209	209	219	86	203	202	102	155	92	120	199	192	164	185	184	168	124	138	136	152	219	219	124	147	191	71	170	186	68	124	286	270	211	98	66	107	123	173	210	222	144	58
ENSG00000060656.20_PTPRU	ENST00000345512.7_PTPRU-201,ENST00000373779.8_PTPRU-202,ENST00000415600.6_PTPRU-203,ENST00000428026.6_PTPRU-204,ENST00000460170.2_PTPRU-205,ENST00000465525.6_PTPRU-206,ENST00000492954.1_PTPRU-207,ENST00000493601.5_PTPRU-208,ENST00000526080.1_PTPRU-209,ENST00000527027.1_PTPRU-210,ENST00000531385.1_PTPRU-211	4031	6138	3544	5069	4884	3393	4249	3377	5006	4481	3627	3871	3302	6369	7112	3766	4928	3301	2957	6615	7763	5051	7863	4541	5568	3022	5919	3625	2798	3067	5577	1876	5992	4490	4802	6452	6176	5111	6495	4873	1758	6330	4810	6297	4945	5415	3374	5031
ENSG00000060688.13_SNRNP40	ENST00000263694.9_SNRNP40-201,ENST00000373720.3_SNRNP40-202,ENST00000463988.1_SNRNP40-203,ENST00000474025.1_SNRNP40-204,ENST00000486941.1_SNRNP40-205,ENST00000489853.1_SNRNP40-206,ENST00000491106.1_SNRNP40-207	778	473	630	518	443	593	583	622	938	629	873	776	328	747	560	656	501	866	626	767	998	577	728	913	1141	505	674	765	646	535	633	257	524	431	755	362	1342	879	626	386	264	570	493	950	530	718	656	362
ENSG00000060709.16_RIMBP2	ENST00000261655.8_RIMBP2-201,ENST00000535703.6_RIMBP2-202,ENST00000536632.1_RIMBP2-203,ENST00000540658.1_RIMBP2-204,ENST00000541840.2_RIMBP2-205,ENST00000544568.2_RIMBP2-206,ENST00000643940.1_RIMBP2-207,ENST00000644209.1_RIMBP2-208,ENST00000647475.1_RIMBP2-209,ENST00000685265.1_RIMBP2-210,ENST00000688340.1_RIMBP2-211,ENST00000689851.1_RIMBP2-212,ENST00000690449.1_RIMBP2-213,ENST00000690669.1_RIMB…	0	12	0	58	20	0	1	0	0	11	2	0	1	39	5	15	2	5	0	47	45	1	23	0	5	1	2	0	5	0	22	5	0	0	0	14	0	0	4	18	0	18	0	59	3	10	7	7
ENSG00000060718.22_COL11A1	ENST00000353414.8_COL11A1-201,ENST00000358392.6_COL11A1-202,ENST00000370096.9_COL11A1-203,ENST00000427239.5_COL11A1-204,ENST00000447608.1_COL11A1-205,ENST00000461720.6_COL11A1-206,ENST00000465209.1_COL11A1-207,ENST00000470170.1_COL11A1-208,ENST00000512756.5_COL11A1-209,ENST00000635193.1_COL11A1-210,ENST00000639098.1_COL11A1-211,ENST00000644186.1_COL11A1-212,ENST00000645458.1_COL11A1-213,ENST00000…	3	0	0	0	2	0	0	0	0	0	0	0	0	0	0	4	0	0	0	0	0	0	0	0	0	0	0	0	0	0	0	0	0	0	0	0	0	0	0	0	0	0	0	0	0	0	1	0
ENSG00000060749.16_QSER1	ENST00000399302.7_QSER1-201,ENST00000524678.1_QSER1-202,ENST00000527250.5_QSER1-203,ENST00000527788.5_QSER1-204,ENST00000528034.1_QSER1-205,ENST00000528155.1_QSER1-206,ENST00000650167.2_QSER1-207	2034	1195	1766	1013	1807	1503	1982	2004	1795	979	2409	1693	916	1354	1220	1584	1899	1858	583	1802	2117	1916	1367	2177	2657	1501	2366	1936	1451	1882	2399	804	1485	1417	2532	1160	4243	2880	2461	983	729	1597	2245	1620	2223	2445	1616	896
ENSG00000060762.19_MPC1	ENST00000341756.10_MPC1-201,ENST00000360961.11_MPC1-202,ENST00000366868.5_MPC1-203,ENST00000475708.1_MPC1-204,ENST00000487218.5_MPC1-205,ENST00000621630.1_MPC1-206,ENST00000621685.4_MPC1-207	297	148	342	125	390	182	331	238	270	90	323	296	141	193	132	236	229	260	324	199	245	348	177	271	464	268	429	347	182	143	266	139	80	185	86	94	419	433	117	94	166	130	252	205	271	496	285	99
ENSG00000060971.19_ACAA1	ENST00000301810.11_ACAA1-201,ENST00000333167.13_ACAA1-202,ENST00000411549.5_ACAA1-203,ENST00000418880.1_ACAA1-204,ENST00000421218.1_ACAA1-205,ENST00000440176.5_ACAA1-206,ENST00000447223.5_ACAA1-207,ENST00000450296.5_ACAA1-208,ENST00000451419.1_ACAA1-209,ENST00000452171.5_ACAA1-210,ENST00000460424.5_ACAA1-211,ENST00000465181.1_ACAA1-212,ENST00000469559.5_ACAA1-213,ENST00000469600.1_ACAA1-214,ENST0…	999	766	1360	896	1151	717	1135	786	1517	605	1083	1229	715	1128	925	929	1010	791	823	1064	1312	1227	1022	1374	1861	881	1211	1265	675	839	957	409	891	890	860	684	1478	1413	1088	591	497	702	984	1189	945	1323	969	675
ENSG00000060982.15_BCAT1	ENST00000261192.12_BCAT1-201,ENST00000342945.9_BCAT1-202,ENST00000355164.3_BCAT1-203,ENST00000538118.5_BCAT1-204,ENST00000539282.5_BCAT1-205,ENST00000539780.5_BCAT1-206,ENST00000543099.1_BCAT1-207,ENST00000544418.1_BCAT1-208,ENST00000546285.1_BCAT1-209,ENST00000612790.1_BCAT1-210	670	124	33	141	49	22	11	426	521	56	27	11	43	95	100	446	76	34	10	97	117	65	166	652	645	17	60	19	32	462	44	21	873	35	621	133	1166	23	1682	99	16	124	61	99	46	55	310	71
ENSG00000061273.18_HDAC7	ENST00000080059.12_HDAC7-201,ENST00000354334.7_HDAC7-202,ENST00000380610.8_HDAC7-203,ENST00000417107.5_HDAC7-204,ENST00000417902.5_HDAC7-205,ENST00000421231.5_HDAC7-206,ENST00000422254.5_HDAC7-207,ENST00000425451.2_HDAC7-208,ENST00000427332.6_HDAC7-209,ENST00000430670.5_HDAC7-210,ENST00000433685.5_HDAC7-211,ENST00000434070.5_HDAC7-212,ENST00000440293.5_HDAC7-213,ENST00000445237.2_HDAC7-214,ENST00…	897	322	841	410	695	516	705	1098	1051	367	760	753	446	587	413	875	788	575	500	560	732	817	423	1052	1227	721	1007	901	455	964	915	273	716	672	849	423	1644	1124	1124	293	239	339	840	516	691	889	1019	261
ENSG00000061337.15_LZTS1	ENST00000265801.6_LZTS1-201,ENST00000381569.5_LZTS1-202,ENST00000522290.5_LZTS1-203,ENST00000616228.1_LZTS1-204	26	30	27	65	38	52	51	33	42	47	45	35	49	121	29	6	38	11	31	142	148	9	40	20	23	11	17	26	8	26	62	8	38	35	17	105	58	33	41	103	3	32	13	130	43	15	39	28
ENSG00000061455.11_PRDM6	ENST00000407847.5_PRDM6-201,ENST00000427739.1_PRDM6-202,ENST00000434521.1_PRDM6-203,ENST00000464424.1_PRDM6-204	0	0	3	0	9	3	0	0	0	0	3	0	0	5	0	0	0	1	0	0	0	2	0	0	0	2	2	1	0	0	0	0	0	1	16	3	5	1	26	1	2	1	0	1	4	3	36	0
ENSG00000061492.12_WNT8A	ENST00000361560.6_WNT8A-201,ENST00000398754.1_WNT8A-202,ENST00000504809.5_WNT8A-203,ENST00000506684.6_WNT8A-204	0	0	0	0	2	0	0	0	0	0	0	0	0	0	0	0	0	0	0	0	0	0	0	0	0	0	0	0	0	0	0	0	0	0	0	0	0	0	0	0	0	0	0	0	0	0	0	0
ENSG00000061656.11_SPAG4	ENST00000374273.8_SPAG4-201,ENST00000430878.1_SPAG4-202,ENST00000454819.1_SPAG4-203,ENST00000462896.1_SPAG4-204,ENST00000463973.5_SPAG4-205,ENST00000468248.5_SPAG4-206,ENST00000498203.1_SPAG4-207,ENST00000679710.1_SPAG4-208	125	44	2	4	6	12	5	37	61	10	10	38	36	12	46	108	40	21	9	21	6	3	53	29	20	3	6	5	27	10	73	2	88	61	55	45	86	4	153	15	3	26	4	13	60	11	30	32
ENSG00000061676.15_NCKAP1	ENST00000360982.2_NCKAP1-201,ENST00000361354.9_NCKAP1-202,ENST00000471640.1_NCKAP1-203,ENST00000477988.1_NCKAP1-204,ENST00000478449.5_NCKAP1-205,ENST00000492058.1_NCKAP1-206,ENST00000493359.1_NCKAP1-207,ENST00000495619.1_NCKAP1-208	4609	3523	4764	1780	4530	2706	4174	3733	4325	2230	5172	3797	2188	2531	3403	3672	4263	5146	1749	3399	3743	6088	3884	4193	5532	3984	6989	5288	4083	3045	5161	2367	3494	3300	4965	2729	8126	7664	5884	2471	2402	3890	6023	3089	4382	7490	3016	2410
ENSG00000061794.13_MRPS35	ENST00000081029.8_MRPS35-201,ENST00000536569.1_MRPS35-202,ENST00000538315.5_MRPS35-203,ENST00000542199.1_MRPS35-204,ENST00000542791.1_MRPS35-205	865	535	817	330	813	507	610	554	732	437	786	740	377	487	477	722	714	699	493	541	692	790	633	644	884	567	865	756	551	436	741	320	574	575	650	351	1188	1088	812	355	324	495	673	564	673	954	472	370
ENSG00000061918.14_GUCY1B1	ENST00000264424.13_GUCY1B1-201,ENST00000502959.5_GUCY1B1-202,ENST00000503520.5_GUCY1B1-203,ENST00000505154.5_GUCY1B1-204,ENST00000505764.5_GUCY1B1-205,ENST00000507146.5_GUCY1B1-206,ENST00000513437.1_GUCY1B1-207,ENST00000652626.1_GUCY1B1-208	111	74	109	58	247	115	190	137	130	26	146	119	92	50	58	51	158	137	74	59	79	229	51	171	164	103	189	189	106	137	253	89	94	151	111	74	196	314	135	58	75	62	147	68	196	259	118	39
ENSG00000061936.10_SFSWAP	ENST00000261674.9_SFSWAP-201,ENST00000535202.1_SFSWAP-202,ENST00000535236.5_SFSWAP-203,ENST00000535399.1_SFSWAP-204,ENST00000537164.1_SFSWAP-205,ENST00000537582.1_SFSWAP-206,ENST00000538548.5_SFSWAP-207,ENST00000539506.5_SFSWAP-208,ENST00000540469.5_SFSWAP-209,ENST00000541286.5_SFSWAP-210,ENST00000542813.2_SFSWAP-211	606	450	687	366	1302	476	575	1295	1121	355	732	668	592	625	440	661	1013	522	376	592	696	485	403	766	1256	606	606	691	442	691	1274	196	1136	759	849	811	1639	1049	1567	643	197	486	619	536	1155	520	894	333
ENSG00000061938.21_TNK2	ENST00000333602.14_TNK2-201,ENST00000381916.7_TNK2-202,ENST00000428187.7_TNK2-203,ENST00000439230.6_TNK2-204,ENST00000671726.1_TNK2-205,ENST00000671734.1_TNK2-206,ENST00000671753.1_TNK2-207,ENST00000671767.1_TNK2-208,ENST00000671831.1_TNK2-209,ENST00000671880.1_TNK2-210,ENST00000672024.1_TNK2-211,ENST00000672098.1_TNK2-212,ENST00000672145.1_TNK2-213,ENST00000672320.1_TNK2-214,ENST00000672542.1_TN…	345	145	257	186	214	189	316	492	435	148	229	254	144	289	147	329	239	203	181	201	326	246	221	445	420	309	264	338	206	262	245	85	458	195	272	174	584	392	523	173	99	142	238	244	234	284	454	162
ENSG00000061987.16_MON2	ENST00000393629.6_MON2-201,ENST00000393630.8_MON2-202,ENST00000546600.5_MON2-203,ENST00000546751.1_MON2-204,ENST00000547095.5_MON2-205,ENST00000547287.1_MON2-206,ENST00000549286.1_MON2-207,ENST00000549378.5_MON2-208,ENST00000549539.1_MON2-209,ENST00000551307.5_MON2-210,ENST00000551397.1_MON2-211,ENST00000552115.5_MON2-212,ENST00000552738.5_MON2-213,ENST00000641654.1_MON2-214	677	310	762	357	751	584	968	911	784	444	1136	800	522	496	341	621	990	823	377	568	675	756	340	810	1078	701	894	931	673	678	1346	326	735	788	924	465	1667	1295	1375	437	311	386	742	521	1131	852	595	260
ENSG00000062038.15_CDH3	ENST00000264012.9_CDH3-201,ENST00000429102.6_CDH3-202,ENST00000542274.5_CDH3-203,ENST00000565453.1_CDH3-204,ENST00000566808.2_CDH3-205,ENST00000567674.1_CDH3-206,ENST00000568292.1_CDH3-207,ENST00000569036.2_CDH3-208,ENST00000569080.2_CDH3-209,ENST00000569117.1_CDH3-210	5205	3516	4833	2877	6964	3908	7692	3121	4521	2299	4560	4270	4147	3874	3939	4480	5963	3670	3343	4616	5558	5677	4441	4841	5589	3766	6546	5257	3026	3318	7245	2346	6839	5758	5002	3910	6821	7315	8657	3535	2014	3638	5929	4447	6607	6582	3495	2741
ENSG00000062096.15_ARSF	ENST00000359361.2_ARSF-201,ENST00000381127.6_ARSF-202	0	0	0	0	0	0	0	0	0	0	0	0	0	0	0	0	0	0	0	0	0	0	0	0	0	0	0	0	0	0	0	0	0	0	0	0	0	0	0	0	0	0	0	0	0	0	0	0
ENSG00000062194.16_GPBP1	ENST00000264779.6_GPBP1-201,ENST00000309096.4_GPBP1-202,ENST00000424459.7_GPBP1-203,ENST00000506184.7_GPBP1-204,ENST00000511209.5_GPBP1-205,ENST00000513524.5_GPBP1-206,ENST00000513732.2_GPBP1-207,ENST00000514387.6_GPBP1-208,ENST00000515484.2_GPBP1-209	1283	723	894	373	1089	610	949	1058	1023	387	1100	830	743	516	721	1217	1512	1224	487	703	785	1194	867	922	1025	738	1257	939	837	739	1727	497	1209	1076	1038	722	2037	1305	1780	689	453	775	1031	585	1555	1469	686	505
ENSG00000062282.15_DGAT2	ENST00000228027.12_DGAT2-201,ENST00000376262.7_DGAT2-202,ENST00000603276.5_DGAT2-203,ENST00000603363.5_DGAT2-204,ENST00000603865.1_DGAT2-205,ENST00000604733.5_DGAT2-206,ENST00000604935.5_DGAT2-207,ENST00000605099.1_DGAT2-208,ENST00000605608.1_DGAT2-209	13	2	2	3	13	10	6	15	3	2	5	2	0	3	5	0	5	2	3	3	4	6	1	2	36	0	5	2	1	0	4	0	0	2	0	2	8	4	0	2	0	2	0	2	1	6	2	0
ENSG00000062370.17_ZNF112	ENST00000337401.8_ZNF112-201,ENST00000354340.9_ZNF112-202,ENST00000587909.1_ZNF112-203,ENST00000588057.1_ZNF112-204,ENST00000590687.5_ZNF112-205,ENST00000592151.1_ZNF112-206	153	64	109	58	99	59	90	117	154	51	138	123	53	76	99	104	101	112	68	100	89	77	85	113	178	55	115	87	95	82	95	39	88	62	146	43	195	148	182	44	37	59	100	71	89	124	80	49
ENSG00000062485.19_CS	ENST00000351328.8_CS-201,ENST00000542324.6_CS-202,ENST00000546585.1_CS-203,ENST00000546621.5_CS-204,ENST00000546891.5_CS-205,ENST00000546930.5_CS-206,ENST00000547283.5_CS-207,ENST00000547298.5_CS-208,ENST00000547449.1_CS-209,ENST00000547912.1_CS-210,ENST00000548041.5_CS-211,ENST00000548567.5_CS-212,ENST00000548746.5_CS-213,ENST00000548849.5_CS-214,ENST00000549143.5_CS-215,ENST00000549221.5_CS-216…	3385	2999	3513	2425	2613	2665	3339	2639	3838	2461	3710	3401	1792	3217	3115	2864	2812	3237	2190	3847	4388	3132	3563	3543	3964	2751	3785	3588	2899	2732	3574	1293	2409	2681	3330	2412	5536	5199	3411	2122	1239	3094	3406	3759	3051	3888	2605	2088
ENSG00000062524.16_LTK	ENST00000263800.11_LTK-201,ENST00000355166.9_LTK-202,ENST00000453182.2_LTK-203,ENST00000561619.5_LTK-204,ENST00000563518.5_LTK-205,ENST00000569283.1_LTK-206	20	29	2	5	4	7	1	16	24	12	9	15	7	25	30	40	4	12	6	15	19	6	45	14	90	0	4	1	19	15	5	2	16	7	24	40	21	2	10	37	0	35	3	16	11	3	17	30
ENSG00000062582.14_MRPS24	ENST00000317534.6_MRPS24-201,ENST00000414932.1_MRPS24-202,ENST00000418740.5_MRPS24-203,ENST00000467084.1_MRPS24-204,ENST00000483330.1_MRPS24-205	309	223	190	169	206	186	148	250	276	200	181	284	176	275	234	244	255	194	341	244	346	209	317	363	410	153	201	221	213	193	264	59	224	207	283	204	418	268	317	189	77	158	105	280	235	235	331	194
ENSG00000062598.18_ELMO2	ENST00000290246.11_ELMO2-201,ENST00000352077.6_ELMO2-202,ENST00000372176.5_ELMO2-203,ENST00000396391.5_ELMO2-204,ENST00000425546.5_ELMO2-205,ENST00000450812.5_ELMO2-206,ENST00000452857.5_ELMO2-207,ENST00000460474.5_ELMO2-208,ENST00000462491.5_ELMO2-209,ENST00000462593.1_ELMO2-210,ENST00000464448.1_ELMO2-211,ENST00000467800.5_ELMO2-212,ENST00000469801.5_ELMO2-213,ENST00000480042.5_ELMO2-214,ENST00…	830	318	652	271	400	458	543	510	627	190	538	516	210	332	396	712	405	633	316	398	453	776	425	633	622	516	998	603	589	458	386	319	327	293	749	220	904	893	421	161	285	314	758	342	339	951	434	226
ENSG00000062650.20_WAPL	ENST00000298767.10_WAPL-201,ENST00000372075.2_WAPL-202,ENST00000484070.1_WAPL-203,ENST00000489996.1_WAPL-204	2974	1767	1683	920	2399	1388	1779	1922	2318	1094	2114	1748	1086	1323	1887	2351	2444	2483	789	1561	1914	3205	2122	1642	2790	1395	3298	1891	1839	1434	2694	1239	2065	1752	3367	1378	3987	2679	3215	1234	1102	2036	3005	1465	2483	3573	1612	1312
ENSG00000062716.13_VMP1	ENST00000262291.9_VMP1-201,ENST00000585847.5_VMP1-202,ENST00000586245.5_VMP1-203,ENST00000587259.5_VMP1-204,ENST00000587470.1_VMP1-205,ENST00000587945.1_VMP1-206,ENST00000588131.1_VMP1-207,ENST00000588617.1_VMP1-208,ENST00000588915.1_VMP1-209,ENST00000589823.6_VMP1-210,ENST00000591315.5_VMP1-211,ENST00000591782.1_VMP1-212,ENST00000591877.1_VMP1-213,ENST00000592106.5_VMP1-214,ENST00000592619.5_VMP…	1605	1362	1184	688	1145	797	1085	5067	3198	824	1674	1597	680	1535	1114	2290	1658	1811	813	887	1091	1361	1095	1257	1614	990	1492	1311	1377	1235	1978	595	1343	1109	2918	821	4459	1903	1358	607	625	1382	1288	913	1624	1720	1930	882
ENSG00000062725.10_APPBP2	ENST00000083182.8_APPBP2-201,ENST00000585368.1_APPBP2-202,ENST00000588668.5_APPBP2-203,ENST00000589341.5_APPBP2-204,ENST00000590244.1_APPBP2-205,ENST00000592995.1_APPBP2-206	894	541	698	361	949	467	959	529	696	313	1007	689	477	441	538	689	865	1000	322	597	630	1001	678	618	870	584	1039	792	719	476	1029	405	773	689	679	408	1366	1248	1005	356	428	582	865	566	929	1259	492	345
ENSG00000062822.16_POLD1	ENST00000440232.7_POLD1-201,ENST00000593407.5_POLD1-202,ENST00000593887.2_POLD1-203,ENST00000593981.1_POLD1-204,ENST00000595904.6_POLD1-205,ENST00000596221.1_POLD1-206,ENST00000596648.1_POLD1-207,ENST00000597963.5_POLD1-208,ENST00000599857.7_POLD1-209,ENST00000600746.2_POLD1-210,ENST00000600859.5_POLD1-211,ENST00000601098.6_POLD1-212,ENST00000613923.6_POLD1-213,ENST00000643407.1_POLD1-214,ENST000…	233	171	233	296	185	446	329	770	990	120	289	387	220	436	170	270	284	131	484	440	543	202	191	776	865	233	175	244	150	413	401	63	382	274	118	201	942	270	521	198	55	170	134	327	326	201	811	132
ENSG00000063015.21_SEZ6	ENST00000317338.17_SEZ6-201,ENST00000360295.13_SEZ6-202,ENST00000442608.7_SEZ6-203,ENST00000535262.1_SEZ6-204,ENST00000539265.1_SEZ6-205,ENST00000540419.5_SEZ6-206,ENST00000540632.6_SEZ6-207,ENST00000544224.2_SEZ6-208,ENST00000585644.1_SEZ6-209	1	0	0	0	6	0	0	0	2	0	1	0	2	6	0	0	3	2	1	1	1	0	0	3	0	0	2	0	2	5	6	0	13	0	0	1	0	1	0	3	0	3	0	0	2	0	12	0
ENSG00000063046.18_EIF4B	ENST00000262056.14_EIF4B-201,ENST00000416762.7_EIF4B-202,ENST00000420463.7_EIF4B-203,ENST00000549077.5_EIF4B-204,ENST00000549481.5_EIF4B-205,ENST00000549592.1_EIF4B-206,ENST00000549645.5_EIF4B-207,ENST00000550025.1_EIF4B-208,ENST00000550390.1_EIF4B-209,ENST00000550704.5_EIF4B-210,ENST00000551002.5_EIF4B-211,ENST00000551527.5_EIF4B-212,ENST00000552490.5_EIF4B-213,ENST00000553209.1_EIF4B-214	12245	11812	11782	8239	13950	8542	11203	7886	9617	8061	11484	10706	8938	10034	12437	10005	14001	12318	7843	11154	13102	13400	14715	9013	10958	8919	14632	11530	10053	5999	16484	5223	12704	12405	11255	10183	14804	16134	17400	9573	5495	12077	11673	10472	14147	15317	7308	8465
ENSG00000063127.16_SLC6A16	ENST00000335875.9_SLC6A16-201,ENST00000454748.7_SLC6A16-202,ENST00000594180.1_SLC6A16-203,ENST00000594917.1_SLC6A16-204,ENST00000597969.5_SLC6A16-205,ENST00000598221.1_SLC6A16-206,ENST00000598828.1_SLC6A16-207	6	3	1	2	11	2	0	9	1	19	4	1	0	10	12	2	10	2	0	6	6	5	4	1	4	6	3	4	9	3	9	6	1	2	17	20	21	9	22	7	2	10	9	3	12	1	2	11
ENSG00000063169.12_BICRA	ENST00000396720.7_BICRA-201,ENST00000594866.3_BICRA-202,ENST00000602258.1_BICRA-203,ENST00000614245.2_BICRA-204	685	321	486	245	780	316	491	423	603	289	456	397	234	363	400	660	452	560	145	393	398	725	489	564	638	454	914	582	396	390	522	338	500	446	831	352	670	771	698	319	268	365	1042	385	578	893	383	328
ENSG00000063176.16_SPHK2	ENST00000245222.9_SPHK2-201,ENST00000340932.7_SPHK2-202,ENST00000426514.2_SPHK2-203,ENST00000593308.1_SPHK2-204,ENST00000597434.5_SPHK2-205,ENST00000598088.5_SPHK2-206,ENST00000598574.1_SPHK2-207,ENST00000599029.2_SPHK2-208,ENST00000599033.1_SPHK2-209,ENST00000599748.5_SPHK2-210,ENST00000600537.5_SPHK2-211,ENST00000601704.1_SPHK2-212,ENST00000601712.5_SPHK2-213	238	98	354	131	395	157	253	212	423	98	185	243	158	178	152	262	274	157	167	168	185	313	134	313	326	224	279	317	168	231	268	104	323	239	140	129	321	409	235	104	95	97	259	137	230	309	308	101
ENSG00000063177.13_RPL18	ENST00000084795.9_RPL18-201,ENST00000546623.5_RPL18-202,ENST00000547892.1_RPL18-203,ENST00000547897.5_RPL18-204,ENST00000549273.5_RPL18-205,ENST00000549370.5_RPL18-206,ENST00000549533.1_RPL18-207,ENST00000549920.6_RPL18-208,ENST00000550645.5_RPL18-209,ENST00000550671.1_RPL18-210,ENST00000550973.5_RPL18-211,ENST00000551749.5_RPL18-212,ENST00000552347.5_RPL18-213,ENST00000552588.5_RPL18-214,ENST000…	8572	9511	7748	7105	7107	5639	4767	3994	8113	7954	7214	9069	6756	8710	11081	8037	8396	8236	7283	8415	10910	7802	13470	7973	9274	5336	7781	7406	6708	5484	9027	2645	9576	7951	4991	7861	8483	8993	6810	7003	3396	7050	5118	9126	8300	8204	5140	7228
ENSG00000063180.9_CA11	ENST00000084798.9_CA11-201,ENST00000594088.1_CA11-202,ENST00000596080.1_CA11-203,ENST00000599267.1_CA11-204	31	9	26	4	29	22	21	5	26	5	16	16	22	3	18	27	25	41	15	4	4	27	15	36	37	16	38	18	28	17	37	11	47	36	7	10	30	43	84	10	6	15	25	3	19	41	22	4
ENSG00000063241.8_ISOC2	ENST00000085068.7_ISOC2-201,ENST00000425675.7_ISOC2-202,ENST00000438389.6_ISOC2-203,ENST00000587226.5_ISOC2-204,ENST00000589080.1_ISOC2-205,ENST00000589108.1_ISOC2-206,ENST00000590921.1_ISOC2-207,ENST00000591718.1_ISOC2-208	422	223	300	188	422	248	292	291	414	124	232	305	292	326	287	559	353	266	379	262	317	375	365	397	594	225	459	343	247	284	355	164	680	420	120	196	406	380	509	191	141	179	296	264	369	427	443	173
ENSG00000063244.13_U2AF2	ENST00000308924.9_U2AF2-201,ENST00000450554.6_U2AF2-202,ENST00000587196.2_U2AF2-203,ENST00000587275.1_U2AF2-204,ENST00000588850.5_U2AF2-205,ENST00000590551.1_U2AF2-206,ENST00000592867.1_U2AF2-207,ENST00000592874.1_U2AF2-208	3595	2485	3023	1936	3095	2267	2378	3154	4589	2270	3069	3392	2046	3273	2963	3352	2908	2524	2163	3109	4078	3075	3165	4494	4722	2390	3208	3103	2213	2923	3221	1046	3614	2501	2921	2181	5353	4025	3820	2053	1065	2418	2645	3146	2842	3148	3319	2041
ENSG00000063245.15_EPN1	ENST00000085079.11_EPN1-201,ENST00000270460.11_EPN1-202,ENST00000411543.6_EPN1-203,ENST00000586194.1_EPN1-204,ENST00000587937.1_EPN1-205,ENST00000589704.1_EPN1-206,ENST00000591743.1_EPN1-207	3650	2687	3326	2038	3058	2323	2915	2606	4273	2200	2806	3157	2000	3206	3030	3629	2344	2628	2164	2984	3739	3965	3366	3937	4432	2772	4201	3399	2393	3023	2782	1478	3532	2440	2481	2267	4626	4586	2911	1906	1220	2530	3690	3096	2677	4003	2892	2149
ENSG00000063322.15_MED29	ENST00000315588.11_MED29-201,ENST00000594368.5_MED29-202,ENST00000596297.1_MED29-203,ENST00000599417.2_MED29-204,ENST00000600973.5_MED29-205,ENST00000615911.4_MED29-206	1146	637	932	399	1166	607	921	836	1090	508	944	989	630	605	732	1004	1079	782	598	632	831	858	761	1235	1653	803	980	974	659	758	1259	364	1384	878	859	681	1637	1460	1227	574	403	774	811	657	1100	1000	686	580
ENSG00000063438.20_AHRR	ENST00000316418.10_AHRR-201,ENST00000504625.1_AHRR-202,ENST00000506456.1_AHRR-203,ENST00000507048.1_AHRR-204,ENST00000510400.5_AHRR-205,ENST00000510910.1_AHRR-206,ENST00000511487.1_AHRR-207,ENST00000514523.1_AHRR-208,ENST00000515206.6_AHRR-209,ENST00000652417.2_AHRR-210,ENST00000684583.1_AHRR-211	12	19	42	1	67	10	32	28	54	3	20	32	5	8	8	34	11	19	9	4	0	24	18	12	70	18	20	25	30	10	16	16	6	9	33	5	42	79	4	10	10	6	15	2	6	31	6	3
ENSG00000063515.3_GSC2	ENST00000086933.3_GSC2-201	4	0	0	0	2	0	0	0	0	0	0	0	0	0	0	0	0	0	0	0	0	0	0	0	0	0	0	0	0	0	0	0	0	0	0	0	0	0	0	0	0	0	0	0	0	1	0	0
ENSG00000063587.15_ZNF275	ENST00000370249.3_ZNF275-201,ENST00000370251.3_ZNF275-202,ENST00000438239.1_ZNF275-203,ENST00000647705.1_ZNF275-204,ENST00000650114.2_ZNF275-205	548	312	384	221	580	271	383	363	464	201	443	386	285	251	257	448	371	441	127	343	336	547	375	408	557	320	529	361	378	330	586	211	680	412	411	221	716	662	844	173	171	293	501	291	608	561	285	220
ENSG00000063601.17_MTMR1	ENST00000370387.2_MTMR1-201,ENST00000370390.7_MTMR1-202,ENST00000429965.6_MTMR1-203,ENST00000434699.6_MTMR1-204,ENST00000436701.5_MTMR1-205,ENST00000438018.5_MTMR1-206,ENST00000439546.6_MTMR1-207,ENST00000445323.7_MTMR1-208,ENST00000485376.5_MTMR1-209,ENST00000488357.1_MTMR1-210,ENST00000490316.6_MTMR1-211,ENST00000493480.1_MTMR1-212,ENST00000493995.6_MTMR1-213,ENST00000542156.5_MTMR1-214	716	319	698	274	753	484	673	466	665	350	696	647	327	460	296	593	592	669	358	565	602	800	398	674	712	644	779	729	508	410	715	312	424	487	764	309	1130	1177	663	278	283	357	778	419	599	824	635	244
ENSG00000063660.9_GPC1	ENST00000264039.7_GPC1-201,ENST00000420138.5_GPC1-202,ENST00000425056.5_GPC1-203,ENST00000426280.3_GPC1-204,ENST00000427506.5_GPC1-205,ENST00000455111.1_GPC1-206,ENST00000466624.1_GPC1-207,ENST00000469694.5_GPC1-208,ENST00000495100.1_GPC1-209	5682	8166	3856	3819	3729	2954	3405	4117	6877	6181	3735	4962	2660	5832	9584	6289	3564	4105	3139	5763	7126	5017	10995	5994	7338	3262	5793	4469	3801	4696	3988	1819	4138	3343	4537	5965	7347	5438	4041	5230	1673	7402	4551	5810	3992	5086	4864	6455
ENSG00000063761.16_ADCK1	ENST00000238561.10_ADCK1-201,ENST00000341211.5_ADCK1-202,ENST00000393639.8_ADCK1-203,ENST00000555217.1_ADCK1-204,ENST00000555333.1_ADCK1-205,ENST00000556048.5_ADCK1-206,ENST00000556560.5_ADCK1-207,ENST00000557501.5_ADCK1-208	166	81	183	67	167	94	152	146	199	95	151	130	76	129	97	135	70	121	81	144	158	144	123	249	139	164	139	226	73	227	115	65	92	78	51	85	252	279	142	73	57	93	144	117	118	166	180	78
[truncated: 60,666 more rows]
[truncated: 140 more columns]
