# Supplementary material for: Low level of tonic interferon signalling is associated with enhanced susceptibility to SARS-CoV-2 variants of concern in human lung organoids
Source: Emerg Microbes Infect. 2023 Nov 16;12(2):2276338. doi: 10.1080/22221751.2023.2276338 (PMC10732190; doi:10.1080/22221751.2023.2276338)
Supplement: data_file_S1_expected_counts [file TEMI_A_2276338_SM9310.zip › data_file_S1_metadata.csv]

sample_id	donor	variant	timepoint	replicate	well	infection_status	QC_status
23989	hLO 3	D614G	0hr	rep1	1A01	infected	pass
23990	hLO 3	D614G	0hr	rep2	1A02	infected	fail
23991	hLO 3	D614G	0hr	rep3	1A03	infected	pass
23992	hLO 3	Delta	0hr	rep1	1A04	infected	pass
23993	hLO 3	Delta	0hr	rep2	1A05	infected	pass
23994	hLO 3	Delta	0hr	rep3	1A06	infected	pass
23995	hLO 3	Omicron	0hr	rep1	1A07	infected	pass
23996	hLO 3	Omicron	0hr	rep2	1A08	infected	pass
23997	hLO 3	Omicron	0hr	rep3	1A09	infected	pass
23998	hLO 3	mock	0hr	rep1	1A10	control	pass
23999	hLO 3	mock	0hr	rep2	1A11	control	pass
24000	hLO 3	mock	0hr	rep3	1A12	control	pass
24001	hLO 3	D614G	6hr	rep1	1B01	infected	pass
24002	hLO 3	D614G	6hr	rep2	1B02	infected	pass
24003	hLO 3	D614G	6hr	rep3	1B03	infected	pass
24004	hLO 3	Delta	6hr	rep1	1B04	infected	fail
24005	hLO 3	Delta	6hr	rep2	1B05	infected	pass
24006	hLO 3	Delta	6hr	rep3	1B06	infected	pass
24007	hLO 3	Omicron	6hr	rep1	1B07	infected	pass
24008	hLO 3	Omicron	6hr	rep2	1B08	infected	pass
24009	hLO 3	Omicron	6hr	rep3	1B09	infected	pass
24010	hLO 3	mock	6hr	rep1	1B10	control	pass
24011	hLO 3	mock	6hr	rep2	1B11	control	pass
24012	hLO 3	mock	6hr	rep3	1B12	control	pass
24013	hLO 3	D614G	12hr	rep1	1C01	infected	pass
24014	hLO 3	D614G	12hr	rep2	1C02	infected	pass
24015	hLO 3	D614G	12hr	rep3	1C03	infected	pass
24016	hLO 3	Delta	12hr	rep1	1C04	infected	pass
24017	hLO 3	Delta	12hr	rep2	1C05	infected	pass
24018	hLO 3	Delta	12hr	rep3	1C06	infected	pass
24019	hLO 3	Omicron	12hr	rep1	1C07	infected	pass
24020	hLO 3	Omicron	12hr	rep2	1C08	infected	pass
24021	hLO 3	mock	12hr	rep1	1C09	control	pass
24022	hLO 3	mock	12hr	rep2	1C10	control	pass
24023	hLO 3	mock	12hr	rep3	1C11	control	pass
24024	hLO 3	D614G	24hr	rep1	1C12	infected	pass
24025	hLO 3	D614G	24hr	rep2	1D01	infected	pass
24026	hLO 3	D614G	24hr	rep3	1D02	infected	pass
24027	hLO 3	Delta	24hr	rep1	1D03	infected	pass
24028	hLO 3	Delta	24hr	rep2	1D04	infected	pass
24029	hLO 3	Delta	24hr	rep3	1D05	infected	pass
24030	hLO 3	Omicron	24hr	rep1	1D06	infected	pass
24031	hLO 3	Omicron	24hr	rep2	1D07	infected	pass
24032	hLO 3	Omicron	24hr	rep3	1D08	infected	pass
24033	hLO 3	mock	24hr	rep1	1D09	control	pass
24034	hLO 3	mock	24hr	rep2	1D10	control	pass
24035	hLO 3	mock	24hr	rep3	1D11	control	pass
24036	hLO 1	D614G	0hr	rep1	1D12	infected	pass
24037	hLO 1	D614G	0hr	rep2	1.00E+01	infected	pass
24038	hLO 1	D614G	0hr	rep3	1.00E+02	infected	pass
24039	hLO 1	Delta	0hr	rep1	1.00E+03	infected	pass
24040	hLO 1	Delta	0hr	rep2	1.00E+04	infected	pass
24041	hLO 1	Delta	0hr	rep3	1.00E+05	infected	pass
24042	hLO 1	Omicron	0hr	rep1	1.00E+06	infected	pass
24043	hLO 1	Omicron	0hr	rep2	1.00E+07	infected	pass
24044	hLO 1	Omicron	0hr	rep3	1.00E+08	infected	pass
24045	hLO 1	mock	0hr	rep1	1.00E+09	control	pass
24046	hLO 1	mock	0hr	rep2	1.00E+10	control	pass
24047	hLO 1	mock	0hr	rep3	1.00E+11	control	pass
24048	hLO 1	D614G	6hr	rep1	1.00E+12	infected	pass
24049	hLO 1	D614G	6hr	rep2	1F01	infected	pass
24050	hLO 1	D614G	6hr	rep3	1F02	infected	pass
24051	hLO 1	Delta	6hr	rep1	1F03	infected	pass
24052	hLO 1	Delta	6hr	rep2	1F04	infected	pass
24053	hLO 1	Delta	6hr	rep3	1F05	infected	pass
24054	hLO 1	Omicron	6hr	rep1	1F06	infected	pass
24055	hLO 1	Omicron	6hr	rep2	1F07	infected	pass
24056	hLO 1	Omicron	6hr	rep3	1F08	infected	pass
24057	hLO 1	mock	6hr	rep1	1F09	control	pass
24058	hLO 1	mock	6hr	rep2	1F10	control	pass
24059	hLO 1	mock	6hr	rep3	1F11	control	pass
24060	hLO 1	D614G	12hr	rep1	1F12	infected	pass
24061	hLO 1	D614G	12hr	rep2	1G01	infected	pass
24062	hLO 1	D614G	12hr	rep3	1G02	infected	pass
24063	hLO 1	Delta	12hr	rep1	1G03	infected	pass
24064	hLO 1	Delta	12hr	rep2	1G04	infected	pass
24065	hLO 1	Delta	12hr	rep3	1G05	infected	pass
24066	hLO 1	Omicron	12hr	rep1	1G06	infected	pass
24067	hLO 1	Omicron	12hr	rep2	1G07	infected	pass
24068	hLO 1	Omicron	12hr	rep3	1G08	infected	pass
24069	hLO 1	mock	12hr	rep1	1G09	control	pass
24070	hLO 1	mock	12hr	rep2	1G10	control	pass
24071	hLO 1	mock	12hr	rep3	1G11	control	pass
24072	hLO 1	D614G	24hr	rep1	1G12	infected	pass
24073	hLO 1	D614G	24hr	rep2	1H01	infected	pass
24074	hLO 1	D614G	24hr	rep3	1H02	infected	pass
24075	hLO 1	Delta	24hr	rep1	1H03	infected	pass
24076	hLO 1	Delta	24hr	rep2	1H04	infected	pass
24077	hLO 1	Delta	24hr	rep3	1H05	infected	pass
24078	hLO 1	Omicron	24hr	rep1	1H06	infected	pass
24079	hLO 1	Omicron	24hr	rep2	1H07	infected	pass
24080	hLO 1	Omicron	24hr	rep3	1H08	infected	pass
24081	hLO 1	mock	24hr	rep1	1H09	control	pass
24082	hLO 1	mock	24hr	rep2	1H10	control	pass
24083	hLO 1	mock	24hr	rep3	1H11	control	pass
24084	Takara	Positive	Control
24085	hLO 4	D614G	0hr	rep1	2A01	infected	pass
24086	hLO 4	D614G	0hr	rep2	2A02	infected	pass
24087	hLO 4	D614G	0hr	rep3	2A03	infected	pass
24088	hLO 4	Delta	0hr	rep1	2A04	infected	pass
24089	hLO 4	Delta	0hr	rep2	2A05	infected	pass
24090	hLO 4	Delta	0hr	rep3	2A06	infected	pass
24091	hLO 4	Omicron	0hr	rep1	2A07	infected	pass
24092	hLO 4	Omicron	0hr	rep2	2A08	infected	pass
24093	hLO 4	Omicron	0hr	rep3	2A09	infected	pass
24094	hLO 4	mock	0hr	rep1	2A10	control	pass
24095	hLO 4	mock	0hr	rep2	2A11	control	pass
24096	hLO 4	D614G	6hr	rep1	2A12	infected	pass
24097	hLO 4	D614G	6hr	rep2	2B01	infected	pass
24098	hLO 4	D614G	6hr	rep3	2B02	infected	pass
24099	hLO 4	Delta	6hr	rep1	2B03	infected	pass
24100	hLO 4	Delta	6hr	rep2	2B04	infected	pass
24101	hLO 4	Delta	6hr	rep3	2B05	infected	pass
24102	hLO 4	Omicron	6hr	rep1	2B06	infected	pass
24103	hLO 4	Omicron	6hr	rep2	2B07	infected	pass
24104	hLO 4	Omicron	6hr	rep3	2B08	infected	pass
24105	hLO 4	mock	6hr	rep1	2B09	control	pass
24106	hLO 4	mock	6hr	rep2	2B10	control	pass
24107	hLO 4	mock	6hr	rep3	2B11	control	pass
24108	hLO 4	D614G	12hr	rep1	2B12	infected	pass
24109	hLO 4	D614G	12hr	rep2	2C01	infected	pass
24110	hLO 4	D614G	12hr	rep3	2C02	infected	pass
24111	hLO 4	Delta	12hr	rep1	2C03	infected	pass
24112	hLO 4	Delta	12hr	rep2	2C04	infected	pass
24113	hLO 4	Delta	12hr	rep3	2C05	infected	pass
24114	hLO 4	Omicron	12hr	rep1	2C06	infected	pass
24115	hLO 4	Omicron	12hr	rep2	2C07	infected	pass
24116	hLO 4	Omicron	12hr	rep3	2C08	infected	pass
24117	hLO 4	mock	12hr	rep1	2C09	control	pass
24118	hLO 4	mock	12hr	rep2	2C10	control	pass
24119	hLO 4	mock	12hr	rep3	2C11	control	pass
24120	hLO 4	D614G	24hr	rep1	2C12	infected	pass
24121	hLO 4	D614G	24hr	rep2	2D01	infected	pass
24122	hLO 4	D614G	24hr	rep3	2D02	infected	pass
24123	hLO 4	Delta	24hr	rep1	2D03	infected	pass
24124	hLO 4	Delta	24hr	rep2	2D04	infected	pass
24125	hLO 4	Delta	24hr	rep3	2D05	infected	pass
24126	hLO 4	Omicron	24hr	rep1	2D06	infected	pass
24127	hLO 4	Omicron	24hr	rep2	2D07	infected	pass
24128	hLO 4	Omicron	24hr	rep3	2D08	infected	pass
24129	hLO 4	mock	24hr	rep1	2D09	control	pass
24130	hLO 4	mock	24hr	rep2	2D10	control	pass
24131	hLO 2	D614G	0hr	rep1	2D11	infected	pass
24132	hLO 2	D614G	0hr	rep2	2D12	infected	pass
24133	hLO 2	D614G	0hr	rep3	2.00E+01	infected	pass
24134	hLO 2	Delta	0hr	rep1	2.00E+02	infected	pass
24135	hLO 2	Delta	0hr	rep2	2.00E+03	infected	pass
24136	hLO 2	Delta	0hr	rep3	2.00E+04	infected	pass
24137	hLO 2	Omicron	0hr	rep1	2.00E+05	infected	pass
24138	hLO 2	Omicron	0hr	rep2	2.00E+06	infected	pass
24139	hLO 2	Omicron	0hr	rep3	2.00E+07	infected	pass
24140	hLO 2	mock	0hr	rep1	2.00E+08	control	pass
24141	hLO 2	mock	0hr	rep2	2.00E+09	control	pass
24142	hLO 2	mock	0hr	rep3	2.00E+10	control	pass
24143	hLO 2	D614G	6hr	rep1	2.00E+11	infected	pass
24144	hLO 2	D614G	6hr	rep2	2.00E+12	infected	pass
24145	hLO 2	D614G	6hr	rep3	2F01	infected	pass
24146	hLO 2	Delta	6hr	rep1	2F02	infected	pass
24147	hLO 2	Delta	6hr	rep2	2F03	infected	pass
24148	hLO 2	Delta	6hr	rep3	2F04	infected	pass
24149	hLO 2	Omicron	6hr	rep1	2F05	infected	pass
24150	hLO 2	Omicron	6hr	rep2	2F06	infected	pass
24151	hLO 2	Omicron	6hr	rep3	2F07	infected	pass
24152	hLO 2	mock	6hr	rep1	2F08	control	pass
24153	hLO 2	mock	6hr	rep2	2F09	control	pass
24154	hLO 2	mock	6hr	rep3	2F10	control	pass
24155	hLO 2	D614G	12hr	rep1	2F11	infected	pass
24156	hLO 2	D614G	12hr	rep2	2F12	infected	pass
24157	hLO 2	D614G	12hr	rep3	2G01	infected	pass
24158	hLO 2	Delta	12hr	rep1	2G02	infected	pass
24159	hLO 2	Delta	12hr	rep2	2G03	infected	pass
24160	hLO 2	Delta	12hr	rep3	2G04	infected	pass
24161	hLO 2	Omicron	12hr	rep1	2G05	infected	pass
24162	hLO 2	Omicron	12hr	rep2	2G06	infected	pass
24163	hLO 2	Omicron	12hr	rep3	2G07	infected	pass
24164	hLO 2	mock	12hr	rep1	2G08	control	pass
24165	hLO 2	mock	12hr	rep2	2G09	control	pass
24166	hLO 2	mock	12hr	rep3	2G10	control	pass
24167	hLO 2	D614G	24hr	rep1	2G11	infected	pass
24168	hLO 2	D614G	24hr	rep2	2G12	infected	pass
24169	hLO 2	D614G	24hr	rep3	2H01	infected	pass
24170	hLO 2	Delta	24hr	rep1	2H02	infected	pass
24171	hLO 2	Delta	24hr	rep2	2H03	infected	pass
24172	hLO 2	Delta	24hr	rep3	2H04	infected	pass
24173	hLO 2	Omicron	24hr	rep1	2H05	infected	pass
24174	hLO 2	Omicron	24hr	rep2	2H06	infected	pass
24175	hLO 2	Omicron	24hr	rep3	2H07	infected	pass
24176	hLO 2	mock	24hr	rep1	2H08	control	pass
24177	hLO 2	mock	24hr	rep2	2H09	control	pass
24178	hLO 2	mock	24hr	rep3	2H10	control	pass
24179	Takara	Positive	Control
