# Supplementary material for: Low level of tonic interferon signalling is associated with enhanced susceptibility to SARS-CoV-2 variants of concern in human lung organoids
Source: Emerg Microbes Infect. 2023 Nov 16;12(2):2276338. doi: 10.1080/22221751.2023.2276338 (PMC10732190; doi:10.1080/22221751.2023.2276338)
Supplement: data_file_S1_expected_counts [file TEMI_A_2276338_SM9310.zip › data_file_S1_transcripts_per_million.csv]

gene	transcript	24057	24101	24018	24130	23990	24174	24029	24063	24068	24111	24156	24165	24140	24122	24098	24056	24131	24146	24170	24120	24121	24011	24104	24069	24070	24013	24007	24022	24149	24071	24134	24010	24043	24138	24048	24091	24061	24017	24041	24093	24004	24096	24012	24105	24132	24006	24072	24097
ENSG00000000003.15_TSPAN6	ENST00000373020.9_TSPAN6-201,ENST00000494424.1_TSPAN6-202,ENST00000496771.5_TSPAN6-203,ENST00000612152.4_TSPAN6-204,ENST00000614008.4_TSPAN6-205	9.7	5.63	12.36	6.45	19.75	6.64	14.53	11.04	9.44	2.99	7.97	7.41	9.11	3.46	5.34	8.48	12.2	9.86	4.74	3.86	4.49	66.21	4.86	6.18	5.77	10.51	13.53	11.98	8.4	7.54	12.74	15.98	11.03	11.57	6.52	6.67	10.31	13.56	11.25	5.68	21.13	6.3	13.39	3.88	15.18	14.96	8.4	4.57
ENSG00000000005.6_TNMD	ENST00000373031.5_TNMD-201,ENST00000485971.1_TNMD-202	0	0	0	0	0	0	0	0	0	0	0.03	0	0	0	0.01	0	0	0	0	0	0	0	0	0	0	0	0	0	0	0	0	0	0	0	0	0	0	0	0	0	0	0	0	0	0	0	0	0
ENSG00000000419.14_DPM1	ENST00000371582.8_DPM1-201,ENST00000371584.9_DPM1-202,ENST00000371588.10_DPM1-203,ENST00000413082.1_DPM1-204,ENST00000466152.5_DPM1-205,ENST00000494752.1_DPM1-206,ENST00000681979.1_DPM1-207,ENST00000682366.1_DPM1-208,ENST00000682713.1_DPM1-209,ENST00000682754.1_DPM1-210,ENST00000683010.1_DPM1-211,ENST00000683048.1_DPM1-212,ENST00000683466.1_DPM1-213,ENST00000684193.1_DPM1-214,ENST00000684628.1_DP…	11.57	10.07	9.28	6.97	9.54	8.51	7.75	14.21	13.44	9.35	8.71	10.66	6.66	8.72	9.1	9.14	9.09	11.75	6.7	8.16	8.97	45.55	7.67	8.19	11.69	8.59	7.49	8.54	9.38	11.05	8.71	9.33	11.35	8.04	12.1	8.71	13.98	9.19	7.46	7.44	14.69	7.86	6.57	8.2	10.3	7.97	14.81	8.67
ENSG00000000457.14_SCYL3	ENST00000367770.5_SCYL3-201,ENST00000367771.11_SCYL3-202,ENST00000367772.8_SCYL3-203,ENST00000423670.1_SCYL3-204,ENST00000470238.1_SCYL3-205	1.62	1.66	2.17	1.36	1.39	1.92	1.93	3.45	1.96	1.3	1.98	2.4	1.26	1.15	1.16	1.26	1.14	2.06	0.74	1.52	1.49	8.95	1.2	1.69	1.26	2.17	1.63	1.77	1.71	1.83	1.1	1.76	1	1.14	2.71	1.08	2.59	2.01	0.73	0.68	2.48	1.26	1.92	1.44	1.45	1.85	1.95	1.52
ENSG00000000460.17_C1orf112	ENST00000286031.10_C1orf112-201,ENST00000359326.9_C1orf112-202,ENST00000413811.3_C1orf112-203,ENST00000459772.5_C1orf112-204,ENST00000466580.6_C1orf112-205,ENST00000472795.5_C1orf112-206,ENST00000481744.5_C1orf112-207,ENST00000496973.5_C1orf112-208,ENST00000498289.5_C1orf112-209	0.73	0.68	0.3	0.93	0.23	1.27	0.88	2.17	0.99	0.6	0.82	0.72	0.26	0.9	0.31	0.37	1.04	0.45	0.92	0.99	0.92	0.5	0.24	2.1	1.32	0.29	0.4	0.42	0.57	1.49	0.99	0.35	0.28	0.3	0.52	0.62	1.93	0.52	0.87	0.4	0.6	0.52	0.17	0.74	0.65	0.29	2.5	0.31
ENSG00000000938.13_FGR	ENST00000374003.7_FGR-201,ENST00000374004.5_FGR-202,ENST00000374005.8_FGR-203,ENST00000399173.5_FGR-204,ENST00000457296.5_FGR-205,ENST00000468038.1_FGR-206,ENST00000475472.5_FGR-207	0	0	0	0	0.01	0	0	0	0	0	0	0	0	0	0	0	0	0	0	0	0	0	0	0	0	0	0	0	0	0	0	0	0	0	0	0	0	0	0	0	0	0	0	0	0	0.09	0.1	0
ENSG00000000971.16_CFH	ENST00000359637.2_CFH-201,ENST00000367429.9_CFH-202,ENST00000466229.5_CFH-203,ENST00000470918.1_CFH-204,ENST00000496761.1_CFH-205,ENST00000630130.2_CFH-206	24.84	10.48	21.77	5.59	33.62	13.67	20.69	20.8	18.82	6.49	15.6	15.2	14.68	6.2	9.11	17.27	25.27	20.67	7.22	7.56	6.97	125.12	6.8	17.94	16.13	21.68	25.19	20.46	16.18	17.52	24.98	28	27.05	18.3	29.53	10.98	24.52	23.78	27.29	9.5	34.34	9.73	27.06	6.52	26.09	26.02	17.16	9.33
ENSG00000001036.14_FUCA2	ENST00000002165.11_FUCA2-201,ENST00000367585.1_FUCA2-202,ENST00000451668.1_FUCA2-203	12.13	9.57	6.17	7.34	6.97	13.09	7.28	16.16	20.54	7.22	10.04	13.26	7.55	7.8	6.69	7.36	11.95	13.22	7.9	9.09	8.71	28.81	7.67	12.32	13.96	6.61	5.5	7.36	11.21	18.49	10.77	7.76	10.92	9.97	9.39	8.36	18.78	6.89	9	7.58	8.53	6.48	5.19	8.26	12.1	5.52	21.21	7.47
ENSG00000001084.13_GCLC	ENST00000504353.1_GCLC-201,ENST00000504525.1_GCLC-202,ENST00000505197.1_GCLC-203,ENST00000505294.5_GCLC-204,ENST00000509541.5_GCLC-205,ENST00000510837.5_GCLC-206,ENST00000513939.6_GCLC-207,ENST00000514004.5_GCLC-208,ENST00000514373.3_GCLC-209,ENST00000514933.2_GCLC-210,ENST00000515580.1_GCLC-211,ENST00000616923.5_GCLC-212,ENST00000643939.1_GCLC-213,ENST00000650454.1_GCLC-214	65.06	45.07	72.69	20.33	71.93	25.06	33.23	28.75	36.86	33.94	38.35	41.39	29.18	18.46	33.41	43.94	52	83.68	13.59	20.49	21.59	302.81	27.49	22.91	24.42	102.48	68.06	52.52	62.2	29.33	45.44	68.04	23.36	39.17	171.55	54.11	39.33	70.15	23.91	45.71	90.5	40.2	61.06	24.68	47.57	67.86	99.44	37.12
ENSG00000001167.15_NFYA	ENST00000341376.11_NFYA-201,ENST00000353205.5_NFYA-202	9.44	4.88	7.43	5.08	3.05	5.95	6.86	11.75	9.52	5.13	6.55	7.67	2.45	5.2	4.28	7.77	3.41	8.18	2.67	4.81	5.65	34.72	4.16	6.48	7.34	7.76	6.93	7.1	6.83	10.48	3.64	6.6	3.64	2.72	11.12	2.42	9.9	7.13	3.45	1.79	10.58	4.22	8.41	4.62	4.11	7.21	9.31	4.42
ENSG00000001460.18_STPG1	ENST00000003583.12_STPG1-201,ENST00000337248.9_STPG1-202,ENST00000374409.5_STPG1-203,ENST00000435187.1_STPG1-204,ENST00000438866.1_STPG1-205,ENST00000468303.5_STPG1-206,ENST00000475760.1_STPG1-207,ENST00000483261.1_STPG1-208,ENST00000483528.1_STPG1-209,ENST00000492753.1_STPG1-210,ENST00000497384.1_STPG1-211,ENST00000498488.5_STPG1-212	0.81	0.86	0.72	0.95	0.56	0.91	0.67	1.28	0.78	0.52	0.69	0.64	0.39	0.53	0.51	0.5	0.34	0.62	0.36	0.82	0.89	2.62	0.41	0.76	1.17	0.63	0.42	0.56	0.48	0.34	0.77	0.77	0.37	0.48	1.63	0.46	1.4	0.78	1.14	0.47	0.89	0.77	0.59	0.53	0.7	0.56	1.9	0.33
ENSG00000001461.17_NIPAL3	ENST00000003912.7_NIPAL3-201,ENST00000339255.2_NIPAL3-202,ENST00000358028.8_NIPAL3-203,ENST00000374399.9_NIPAL3-204,ENST00000432012.1_NIPAL3-205,ENST00000475663.2_NIPAL3-206,ENST00000488155.1_NIPAL3-207	3.54	1.89	3.43	2.09	5.16	3.35	3.89	4.95	4.88	1.58	3.71	3.6	2.8	1.82	1.59	2.71	4.83	2.97	1.46	1.67	1.5	17.97	1.54	2.92	3.28	3.9	3.29	3.84	2.06	3.64	3.72	3.88	3.06	3.08	3.35	2.32	4.93	3.83	2.74	1.72	5.02	1.9	3.46	1.64	4.06	3.11	3.47	1.72
ENSG00000001497.18_LAS1L	ENST00000374804.9_LAS1L-201,ENST00000374807.9_LAS1L-202,ENST00000374811.8_LAS1L-203,ENST00000469091.1_LAS1L-204,ENST00000484069.1_LAS1L-205,ENST00000676986.1_LAS1L-206,ENST00000677056.1_LAS1L-207,ENST00000677087.1_LAS1L-208,ENST00000677154.1_LAS1L-209,ENST00000677834.1_LAS1L-210,ENST00000677969.1_LAS1L-211,ENST00000677986.1_LAS1L-212,ENST00000678074.1_LAS1L-213,ENST00000678173.1_LAS1L-214,ENST000…	6.36	4.35	6.18	5.68	6.31	7.75	6.53	11.58	10.94	6.52	7.86	7.85	3.98	7.4	3.87	4.98	4.65	5.64	3.67	7.46	8.5	17.59	2.96	9.08	8.42	6.02	3.59	5.25	4.22	9.53	4.89	4.7	3.56	4.88	6.46	5.06	10.76	5.34	3.4	3.95	4.83	3.76	4.69	7.15	5.81	4.08	12.16	3.87
ENSG00000001561.7_ENPP4	ENST00000321037.5_ENPP4-201	2.65	1.2	3.26	1.29	3.74	3.14	4.16	4.23	3.78	0.82	4.09	3.54	3.09	0.88	0.91	1.87	4.91	3.61	1.08	1.27	1.27	14.59	0.59	2.97	3.29	2.97	2.8	3.34	2.88	2.97	5.57	2.74	4.1	4.01	3.08	2.36	4.28	3.85	5.27	1.71	4.28	1.21	2.92	1.25	5.34	3.09	3.76	0.94
ENSG00000001617.12_SEMA3F	ENST00000002829.8_SEMA3F-201,ENST00000413852.5_SEMA3F-202,ENST00000414301.5_SEMA3F-203,ENST00000420831.1_SEMA3F-204,ENST00000426511.5_SEMA3F-205,ENST00000434342.5_SEMA3F-206,ENST00000450338.5_SEMA3F-207,ENST00000470737.1_SEMA3F-208,ENST00000493743.1_SEMA3F-209	8.55	10.22	4.82	11.87	4.07	10.07	7.45	15.91	13.82	9.78	9.02	10.99	8.97	10.55	9.14	6.41	9.28	6.25	5.52	11.32	11.91	16.69	7.46	11.55	11.61	5.39	3.39	5.21	5.78	8.96	9.81	3.66	16.54	9.01	9.87	15.95	11.43	5.64	10	10.87	4.41	9.12	4.31	11.53	10.69	3.06	15.62	10.8
ENSG00000001626.17_CFTR	ENST00000003084.11_CFTR-201,ENST00000426809.5_CFTR-202,ENST00000429014.1_CFTR-203,ENST00000436097.1_CFTR-204,ENST00000446805.2_CFTR-205,ENST00000468795.1_CFTR-206,ENST00000472848.1_CFTR-207,ENST00000546407.1_CFTR-208,ENST00000600166.1_CFTR-209,ENST00000608965.5_CFTR-210,ENST00000610149.1_CFTR-211,ENST00000621535.1_CFTR-212,ENST00000647639.1_CFTR-213,ENST00000647720.1_CFTR-214,ENST00000647978.1_CF…	0.73	0.96	1.52	0.26	5.14	1.51	3.29	0.85	0.57	0.38	1.14	0.72	2.12	0.23	1.01	0.23	3.93	0.51	0.44	0.4	0.36	13.17	0.68	0.57	0.33	1.21	2.16	1.29	0.85	0.51	2.25	2.38	0.77	1.65	2.68	1.44	0.7	1.37	1.24	1.28	2.18	0.92	2.38	0.48	2.11	2.17	0.93	0.82
ENSG00000001629.10_ANKIB1	ENST00000265742.8_ANKIB1-201,ENST00000413588.1_ANKIB1-202,ENST00000422095.1_ANKIB1-203,ENST00000439883.1_ANKIB1-204,ENST00000442183.1_ANKIB1-205,ENST00000465883.1_ANKIB1-206,ENST00000486698.1_ANKIB1-207	6.99	6.37	7.19	4.92	8.59	5.32	9.24	12.97	8.46	4.02	8.81	9.44	7.06	5.39	4.57	4.47	11.83	9.8	3.78	4.53	6.17	36.52	3.18	7.74	8.08	9.17	6.27	7.51	7.55	5.52	8.47	6.55	6.93	6.84	12.33	8.27	13.47	8.11	10	5.37	9.08	5.31	6.96	5.41	11.76	6.1	10.2	4.16
ENSG00000001630.18_CYP51A1	ENST00000003100.13_CYP51A1-201,ENST00000422867.1_CYP51A1-202,ENST00000450723.5_CYP51A1-203,ENST00000482924.1_CYP51A1-204,ENST00000691309.1_CYP51A1-205	18.18	23.72	19.65	16.28	20.26	22.02	29.4	24.06	27.06	17.71	26.18	26.25	15.76	18.21	18.23	13.97	23.62	23.28	9.33	18.6	19.98	73.68	16.78	19.73	20.95	19.4	15.73	18.97	21.43	21.32	24.35	17.68	18.58	19.35	16.36	20.92	25.96	20.33	14.92	18.39	24.39	21.18	16.67	18.76	25.12	16.74	25.38	18.91
ENSG00000001631.17_KRIT1	ENST00000340022.6_KRIT1-201,ENST00000394503.6_KRIT1-202,ENST00000394505.7_KRIT1-203,ENST00000394507.5_KRIT1-204,ENST00000412043.6_KRIT1-205,ENST00000413688.6_KRIT1-206,ENST00000422347.6_KRIT1-207,ENST00000425073.2_KRIT1-208,ENST00000425919.6_KRIT1-209,ENST00000430102.6_KRIT1-210,ENST00000433016.6_KRIT1-211,ENST00000440209.5_KRIT1-212,ENST00000444960.6_KRIT1-213,ENST00000445516.2_KRIT1-214,ENST000…	2.14	1.29	4.15	1.19	1.83	3.15	3.97	5.07	4.27	1.43	3.32	2.63	2.04	2.37	0.82	1.41	1.62	2.8	2.16	2.19	2.25	6.25	0.85	2.64	3.04	3.19	2.13	2.62	1.58	2.43	2.19	1.76	1.94	1.61	4.09	0.78	4.55	2.97	2.56	1.01	3.11	1.38	1.71	2.06	1.88	1.85	3.77	0.52
ENSG00000002016.18_RAD52	ENST00000228345.9_RAD52-201,ENST00000358495.8_RAD52-202,ENST00000397230.6_RAD52-203,ENST00000430095.6_RAD52-204,ENST00000461568.5_RAD52-205,ENST00000463750.5_RAD52-206,ENST00000468231.5_RAD52-207,ENST00000481052.5_RAD52-208,ENST00000488642.6_RAD52-209,ENST00000535376.5_RAD52-210,ENST00000536177.5_RAD52-211,ENST00000541619.1_RAD52-212,ENST00000542297.1_RAD52-213,ENST00000542584.5_RAD52-214,ENST000…	0.98	0.47	0.92	1.54	0.54	1.08	0.51	3.31	3.52	1.27	0.91	1.16	0.47	1.28	0.84	2.26	0.27	1.28	0.92	1.13	1	4.07	0.33	1.74	1.39	0.63	0.46	1.35	0.78	3.81	0.86	1.33	1.52	0.82	5.32	0.56	2.51	1.05	1.51	0.55	1.08	1.17	0.7	1.23	0.75	0.57	3.7	1.19
ENSG00000002079.14_MYH16	ENST00000425880.1_MYH16-201,ENST00000429079.1_MYH16-202,ENST00000439784.7_MYH16-203,ENST00000452010.2_MYH16-204,ENST00000453194.2_MYH16-205	0.2	0.06	0.06	0	0.01	0.01	0	0.02	0	0.04	0.02	0.04	0	0	0.01	0.04	0.01	0.01	0.01	0.05	0.03	0.16	0.01	0	0.07	0	0.11	0.01	0.04	0	0.03	0.03	0	0.03	0	0.03	0.01	0	0	0.01	0	0.03	0	0.01	0.02	0.01	0	0.01
ENSG00000002330.14_BAD	ENST00000309032.8_BAD-201,ENST00000394531.3_BAD-202,ENST00000394532.7_BAD-203,ENST00000492141.1_BAD-204,ENST00000493798.1_BAD-205,ENST00000544271.1_BAD-206,ENST00000544785.1_BAD-207	15.87	14.07	16.43	18.47	17.34	19.2	17.97	18.01	37.84	14.94	15.54	23.76	17.99	19.56	14.09	14.75	13.51	15.51	14.98	15.54	16.64	64.03	11.26	16.09	26.38	16.99	11.14	16.16	11.46	25.89	19.79	14.47	28.19	14.63	13.62	15.13	18.41	13.56	12.07	12.27	19.68	11.36	8.2	17.1	14.73	9.15	20.41	14.5
ENSG00000002549.13_LAP3	ENST00000226299.9_LAP3-201,ENST00000503467.1_LAP3-202,ENST00000504614.5_LAP3-203,ENST00000507960.1_LAP3-204,ENST00000508014.5_LAP3-205,ENST00000508497.5_LAP3-206,ENST00000509583.1_LAP3-207,ENST00000512397.1_LAP3-208,ENST00000513105.1_LAP3-209,ENST00000606142.5_LAP3-210,ENST00000618908.4_LAP3-211	8.58	4.64	8.44	4.78	7.91	7.46	9	14.38	11.61	4.1	8.04	8.73	5.35	4.5	3.72	5.2	7.21	6.31	4.68	5.13	5.87	34.83	3.38	10.84	10.04	9.61	6.89	7.6	6.05	9.97	6.46	7.8	6.49	5.25	8.19	4.93	13.5	8.92	5.96	4.89	9.94	5.15	6.27	5.49	8.02	6.3	11.87	3.89
ENSG00000002586.20_CD99	ENST00000381177.7_CD99-201,ENST00000381180.9_CD99-202,ENST00000381184.6_CD99-203,ENST00000381187.8_CD99-204,ENST00000381192.10_CD99-205,ENST00000449611.6_CD99-206,ENST00000482293.6_CD99-207,ENST00000482405.7_CD99-208,ENST00000497752.7_CD99-209,ENST00000611428.5_CD99-210,ENST00000623253.4_CD99-211,ENST00000624481.4_CD99-212,ENST00000645950.1_CD99-213,ENST00000646103.1_CD99-214,ENST00000647297.1_CD…	39.51	37.2	18.17	29.62	15.22	25.2	21.77	38.56	35.57	32.29	22.87	26.83	18.89	28.46	29.46	30.31	22.97	22.21	19.4	31.27	29.97	82.31	26.71	30.11	25.79	17.62	14.88	17.1	20.31	34.32	21.51	16.47	42.39	19.28	33.88	33.87	44.93	18.39	28.82	29.53	19.45	28.18	13.79	33.43	24.37	14.43	38.48	28.77
ENSG00000002586.20_PAR_Y_CD99	ENST00000381177.7_PAR_Y_CD99-201,ENST00000381180.9_PAR_Y_CD99-202,ENST00000381184.6_PAR_Y_CD99-203,ENST00000381187.8_PAR_Y_CD99-204,ENST00000381192.10_PAR_Y_CD99-205,ENST00000449611.6_PAR_Y_CD99-206,ENST00000482293.6_PAR_Y_CD99-207,ENST00000482405.7_PAR_Y_CD99-208,ENST00000497752.7_PAR_Y_CD99-209,ENST00000611428.5_PAR_Y_CD99-210,ENST00000623253.4_PAR_Y_CD99-211,ENST00000624481.4_PAR_Y_CD99-212,EN…	39.51	37.2	18.17	29.62	15.22	25.2	21.77	38.56	35.57	32.29	22.87	26.83	18.89	28.46	29.46	30.31	22.97	22.21	19.4	31.27	29.97	82.31	26.71	30.11	25.79	17.62	14.88	17.1	20.31	34.32	21.51	16.47	42.39	19.28	33.88	33.87	44.93	18.39	28.82	29.53	19.45	28.18	13.79	33.43	24.37	14.43	38.48	28.77
ENSG00000002587.10_HS3ST1	ENST00000002596.6_HS3ST1-201,ENST00000510712.1_HS3ST1-202,ENST00000514690.5_HS3ST1-203	2.34	0.86	1.61	0.38	2.04	2.01	1.06	1.78	6.31	1.08	1.54	2.65	5.64	0.24	0.68	1.62	4.5	3.12	0.93	0.51	0.25	6.14	1.01	3.44	4.21	0.88	0.87	1.18	2.92	5.74	5.43	2.01	3.67	5.8	1.1	0.87	1.94	0.89	2.99	0.32	0.87	1.18	0.52	0.37	5.37	0.48	1.36	0.48
ENSG00000002726.21_AOC1	ENST00000360937.9_AOC1-201,ENST00000416793.6_AOC1-202,ENST00000460213.1_AOC1-203,ENST00000467291.5_AOC1-204,ENST00000480582.1_AOC1-205,ENST00000483043.1_AOC1-206,ENST00000493429.5_AOC1-207	0.04	0	0	0	0.04	0	0.01	0.04	0	0	0	0	0	0	0	0.01	0	0	0	0.01	0	0.16	0.01	0	0.05	0.03	0.01	0	0	0.35	0	0	0.03	0.01	0	0	0.03	0	0.09	0	0	0	0.02	0	0	0	0.07	0
ENSG00000002745.13_WNT16	ENST00000222462.3_WNT16-201,ENST00000361301.6_WNT16-202	0.11	0.03	0.01	0	0.07	0.01	0.02	0.12	0.06	0	0.06	0.05	0.03	0.04	0.01	0.01	0.28	0.01	0.01	0	0.03	0.12	0.03	0.07	0.06	0	0	0.01	0.03	0	0.09	0.05	0.02	0.11	0.04	0.06	0.05	0.01	0.01	0.03	0	0.03	0.02	0.06	0.11	0.02	0.02	0
ENSG00000002746.15_HECW1	ENST00000395891.7_HECW1-201,ENST00000429529.1_HECW1-202,ENST00000453890.5_HECW1-203,ENST00000461842.1_HECW1-204,ENST00000464944.1_HECW1-205,ENST00000471043.1_HECW1-206,ENST00000471527.1_HECW1-207,ENST00000481031.5_HECW1-208,ENST00000490954.2_HECW1-209,ENST00000492310.5_HECW1-210,ENST00000493057.1_HECW1-211	0	0	0	0	0.03	0	0	0	0	0	0	0	0	0	0	0	0	0	0.06	0	0.01	0	0	0	0	0	0	0	0	0	0	0	0	0	0	0	0	0	0	0	0	0	0	0	0	0.06	0.01	0
ENSG00000002822.16_MAD1L1	ENST00000265854.12_MAD1L1-201,ENST00000399654.6_MAD1L1-202,ENST00000402746.5_MAD1L1-203,ENST00000406869.5_MAD1L1-204,ENST00000421113.5_MAD1L1-205,ENST00000429625.5_MAD1L1-206,ENST00000429779.1_MAD1L1-207,ENST00000437877.1_MAD1L1-208,ENST00000438959.5_MAD1L1-209,ENST00000444373.6_MAD1L1-210,ENST00000445959.5_MAD1L1-211,ENST00000450235.5_MAD1L1-212,ENST00000455998.5_MAD1L1-213,ENST00000459731.1_MAD…	7.25	2.63	5.07	4.29	3.36	5.14	5.98	16.18	9.44	4.14	4.41	5.45	3.09	3.92	3.07	6.4	3.93	5.83	2.66	5.19	4.44	16.81	1.62	6.31	6.97	5.34	2.96	4.08	4.09	6.08	3.31	4.4	2.23	2.78	9.2	4.48	8.39	5.08	4.65	2.17	5.54	2.18	3.91	3.62	4.12	3.42	9.1	2.85
ENSG00000002834.18_LASP1	ENST00000318008.11_LASP1-201,ENST00000419929.1_LASP1-202,ENST00000433206.6_LASP1-203,ENST00000435347.7_LASP1-204,ENST00000443937.7_LASP1-205,ENST00000579123.1_LASP1-206,ENST00000581485.1_LASP1-207,ENST00000584106.1_LASP1-208,ENST00000585841.5_LASP1-209	39.77	34.12	37.65	32.11	47.22	35.4	38.6	59.25	70.32	22.86	34.52	42.46	33.38	25.91	27.39	34.31	37.82	29.65	14.97	24.01	25.99	175	23.72	59.3	56.63	38.8	37.43	34.65	28.98	60.13	44.12	37.71	56.04	37.58	45.68	37.76	58.41	38.74	47.08	30.97	45.33	32.18	41.61	27.61	44.29	35.75	68.4	31.74
ENSG00000002919.15_SNX11	ENST00000359238.7_SNX11-201,ENST00000393405.6_SNX11-202,ENST00000452859.6_SNX11-203,ENST00000577310.1_SNX11-204,ENST00000578861.5_SNX11-205,ENST00000580219.5_SNX11-206,ENST00000580875.1_SNX11-207,ENST00000581298.5_SNX11-208,ENST00000581705.5_SNX11-209,ENST00000582104.5_SNX11-210,ENST00000582481.1_SNX11-211,ENST00000583320.5_SNX11-212,ENST00000584335.5_SNX11-213	3.51	2.92	2.48	1.69	1.98	2.38	2.43	2.18	2.54	3.25	1.99	2.4	1.6	2.1	3.06	3.13	2.03	3.64	1.66	1.88	1.94	12.28	2.13	1.04	2.46	1.79	3.02	1.7	2.68	1.99	1.92	2.72	1.54	2.27	4.09	1.66	3.32	2.02	2.24	1.23	3.87	2.44	2	1.94	1.62	2.54	3.2	2.55
ENSG00000002933.9_TMEM176A	ENST00000004103.8_TMEM176A-201,ENST00000461345.5_TMEM176A-202,ENST00000462826.1_TMEM176A-203,ENST00000468689.2_TMEM176A-204,ENST00000474166.1_TMEM176A-205,ENST00000475007.5_TMEM176A-206,ENST00000475536.5_TMEM176A-207,ENST00000475710.1_TMEM176A-208,ENST00000481305.1_TMEM176A-209,ENST00000484928.5_TMEM176A-210,ENST00000494349.5_TMEM176A-211	0.24	0	0.02	0	0.09	0.03	0.09	0.32	0.19	0	0	0.02	0	0	0.03	0	0	0	0	0.02	0	0.59	0	0.02	0	0	0.01	0.1	0	0	0	0.17	0.21	0.02	0	0	0.09	0.04	0.08	0.01	0.12	0.05	0.15	0	0	0.12	0.46	0.05
ENSG00000003056.8_M6PR	ENST00000000412.8_M6PR-201,ENST00000536844.5_M6PR-202,ENST00000537621.1_M6PR-203,ENST00000539143.5_M6PR-204,ENST00000540837.1_M6PR-205,ENST00000541507.5_M6PR-206,ENST00000543159.1_M6PR-207,ENST00000543258.1_M6PR-208,ENST00000543704.5_M6PR-209,ENST00000543834.1_M6PR-210,ENST00000543845.1_M6PR-211,ENST00000544193.1_M6PR-212,ENST00000544245.1_M6PR-213	28.05	19.44	28.52	20.97	28.16	22.56	21.47	29.84	33.92	18.13	20.37	29.63	18.73	16.13	16.84	18.85	23.92	24.98	11.23	17.56	19.03	99.93	14.92	22.45	27.98	26.81	18.54	21.1	21.37	25.22	18.88	22.89	22.43	19.53	16.15	20.62	28.24	26.47	15.63	16.04	40.57	17.14	22.86	18.29	22.82	21.44	34.81	15.97
ENSG00000003096.14_KLHL13	ENST00000262820.7_KLHL13-201,ENST00000371876.5_KLHL13-202,ENST00000371878.5_KLHL13-203,ENST00000371882.5_KLHL13-204,ENST00000453826.1_KLHL13-205,ENST00000469946.5_KLHL13-206,ENST00000540167.5_KLHL13-207,ENST00000541812.5_KLHL13-208,ENST00000545703.5_KLHL13-209	0.04	0.09	0.09	0.16	0.09	0.1	0.09	0.12	0.04	0.07	0.16	0.12	0.09	0.1	0.06	0.04	0.19	0.07	0.21	0.17	0.11	0.22	0.02	0.04	0.01	0.06	0.05	0.07	0.08	0	0.2	0.09	0.02	0.07	0.1	0.09	0.05	0.09	0.08	0.06	0.07	0.06	0.07	0.13	0.16	0.06	0.03	0.05
ENSG00000003137.9_CYP26B1	ENST00000001146.7_CYP26B1-201,ENST00000412253.1_CYP26B1-202,ENST00000461519.1_CYP26B1-203,ENST00000474509.1_CYP26B1-204,ENST00000546307.5_CYP26B1-205	0	0	0	0	0.01	0.01	0	0	0	0	0.01	0	0	0	0	0.14	0	0	0.03	0	0	0	0	0	0	0	0	0	0	0.57	0.02	0	0.01	0.01	0.04	0.12	0	0	0	0.02	0	0.01	0	0	0.02	0	0.02	0
ENSG00000003147.19_ICA1	ENST00000265577.11_ICA1-201,ENST00000317367.9_ICA1-202,ENST00000339809.10_ICA1-203,ENST00000396675.7_ICA1-204,ENST00000401396.5_ICA1-205,ENST00000402384.8_ICA1-206,ENST00000406470.6_ICA1-207,ENST00000407906.5_ICA1-208,ENST00000422063.6_ICA1-209,ENST00000430867.5_ICA1-210,ENST00000446305.1_ICA1-211,ENST00000447326.5_ICA1-212,ENST00000455539.5_ICA1-213,ENST00000457755.5_ICA1-214,ENST00000470696.1_I…	4.73	3.23	5.78	4.56	4.49	4.48	4.82	8.11	9.75	4.21	4.49	4.84	4.24	3.31	3.09	6.64	4.97	5.51	2.21	5.08	3.89	22.52	2.55	4.16	6.2	5.87	5.56	4.34	4.65	5.22	5.3	6.3	4.59	5.71	11.24	7.22	7.84	5.73	5.21	3.89	7.79	2.63	4.39	3.66	5.58	5.48	10.49	3.17
ENSG00000003249.15_DBNDD1	ENST00000002501.11_DBNDD1-201,ENST00000304733.8_DBNDD1-202,ENST00000392973.8_DBNDD1-203,ENST00000568330.2_DBNDD1-204,ENST00000568662.2_DBNDD1-205,ENST00000568838.2_DBNDD1-206,ENST00000623401.1_DBNDD1-207	4.16	3.01	4.22	2.79	3.74	2.87	4.95	5.35	5.46	1.86	3.6	4.67	3.41	1.92	3.21	2.44	4.42	3.56	1.66	2.22	2.44	16.8	1.95	4.35	4.22	4.85	3.53	3.55	3.06	5.4	4.43	3.6	5.1	3.6	5.22	3.95	6.59	4.57	4.06	2.85	4.73	2.39	4.26	2.09	5.12	3.69	9.34	2.4
ENSG00000003393.16_ALS2	ENST00000264276.11_ALS2-201,ENST00000409632.7_ALS2-202,ENST00000410052.1_ALS2-203,ENST00000439495.6_ALS2-204,ENST00000462747.1_ALS2-205,ENST00000467448.5_ALS2-206,ENST00000482789.6_ALS2-207,ENST00000482891.6_ALS2-208,ENST00000483703.1_ALS2-209,ENST00000489440.5_ALS2-210,ENST00000494017.6_ALS2-211,ENST00000496244.5_ALS2-212,ENST00000679409.1_ALS2-213,ENST00000679416.1_ALS2-214,ENST00000679427.1_AL…	3.73	2.02	2.35	2.59	2.82	2.25	3.26	6.62	5.06	1.53	2.8	2.59	1.64	2.51	1.68	3.02	2.35	3.73	0.89	2.12	2.62	13.38	1.47	4.22	3.13	2.47	2.82	2.43	3.38	4.07	2.39	3.6	2.23	2.13	5.94	2.29	3.88	2.7	3.34	1.78	5.15	2.07	3.71	2.1	3.34	2.66	4.17	2.18
ENSG00000003400.15_CASP10	ENST00000272879.9_CASP10-201,ENST00000286186.11_CASP10-202,ENST00000313728.11_CASP10-203,ENST00000346817.9_CASP10-204,ENST00000360132.7_CASP10-205,ENST00000374650.7_CASP10-206,ENST00000438843.5_CASP10-207,ENST00000448480.1_CASP10-208,ENST00000460140.5_CASP10-209,ENST00000471191.1_CASP10-210,ENST00000484926.1_CASP10-211,ENST00000485408.1_CASP10-212,ENST00000492363.5_CASP10-213	0.78	1.27	2.67	0.68	5.71	1.2	2.19	1.33	1.68	0.34	1.2	1.08	2.7	0.47	1.16	0.77	3.86	1.04	0.62	0.88	0.77	12.68	0.79	2.18	0.76	1.91	2.93	1.67	0.53	1.81	3.39	2.64	4.73	2.94	0.72	1.83	1.31	2.12	6.37	1.2	4.57	1.2	3.19	0.7	3.1	3.13	1.37	0.92
ENSG00000003402.21_CFLAR	ENST00000309955.8_CFLAR-201,ENST00000341222.10_CFLAR-202,ENST00000341582.10_CFLAR-203,ENST00000342795.9_CFLAR-204,ENST00000395148.6_CFLAR-205,ENST00000417748.1_CFLAR-206,ENST00000423241.6_CFLAR-207,ENST00000425030.1_CFLAR-208,ENST00000433445.1_CFLAR-209,ENST00000439154.6_CFLAR-210,ENST00000440180.5_CFLAR-211,ENST00000441224.5_CFLAR-212,ENST00000443227.5_CFLAR-213,ENST00000457277.5_CFLAR-214,ENST0…	15.36	11.29	28.21	8.16	39.94	8.29	23.77	23.61	16.37	6.92	8.29	7.98	17.98	6.29	8.26	9.4	17.84	11.8	3.4	6.5	7.39	165.01	5.94	9.2	14.64	29.92	31.31	29.18	7.43	11.14	21.27	34.7	19.6	15.95	15.46	19.33	21.64	27.93	25.3	11.38	45.76	10.87	32.91	7.83	19.1	29.94	20.19	10.23
ENSG00000003436.16_TFPI	ENST00000233156.9_TFPI-201,ENST00000339091.8_TFPI-202,ENST00000392365.5_TFPI-203,ENST00000409676.5_TFPI-204,ENST00000417013.5_TFPI-205,ENST00000420747.1_TFPI-206,ENST00000421427.5_TFPI-207,ENST00000435414.5_TFPI-208,ENST00000437725.5_TFPI-209,ENST00000453013.5_TFPI-210,ENST00000481132.5_TFPI-211,ENST00000481389.1_TFPI-212	6.18	3.68	7.57	0.79	8.83	3.84	5.53	7.49	4.62	1.64	5.65	6.15	5.43	0.79	3.7	5.82	6.08	8.6	1.05	1.24	0.87	55.66	2.41	2.8	3.71	7.78	8.94	8.56	7.21	4.42	7.87	11.64	4.19	6.19	6.31	4.02	5.31	7.98	5.54	3.71	11.79	4.35	11.08	0.93	8.39	9.56	1.94	3.15
ENSG00000003509.16_NDUFAF7	ENST00000002125.9_NDUFAF7-201,ENST00000336237.10_NDUFAF7-202,ENST00000416653.5_NDUFAF7-203,ENST00000419278.2_NDUFAF7-204,ENST00000431821.5_NDUFAF7-205,ENST00000432075.1_NDUFAF7-206,ENST00000439218.5_NDUFAF7-207,ENST00000441905.1_NDUFAF7-208,ENST00000455230.5_NDUFAF7-209,ENST00000469831.1_NDUFAF7-210,ENST00000474154.5_NDUFAF7-211,ENST00000474257.5_NDUFAF7-212,ENST00000483999.5_NDUFAF7-213	1.89	1.13	1.33	1.52	0.99	1.08	1.33	3.05	3.01	1.39	1.35	1.46	1.43	1.46	0.6	0.77	0.91	1.1	0.99	1.44	1.21	4.89	0.57	1.46	2.86	1.84	0.55	1.79	1.61	2.78	0.94	1.06	2.32	1.35	2.49	1.69	2.59	1.09	0.98	0.92	1.52	1.3	0.6	1.94	1.58	0.56	2.2	1.1
ENSG00000003756.17_RBM5	ENST00000347869.8_RBM5-201,ENST00000395174.6_RBM5-202,ENST00000404526.6_RBM5-203,ENST00000417905.1_RBM5-204,ENST00000433556.6_RBM5-205,ENST00000437500.5_RBM5-206,ENST00000438369.5_RBM5-207,ENST00000441305.5_RBM5-208,ENST00000441812.6_RBM5-209,ENST00000461242.1_RBM5-210,ENST00000462025.1_RBM5-211,ENST00000464087.6_RBM5-212,ENST00000464988.1_RBM5-213,ENST00000469838.5_RBM5-214,ENST00000471995.5_RBM…	28.36	17.59	15.57	13.91	10.39	14.42	12.49	34.08	21.49	14.17	15.39	16.23	8.88	15.26	15.65	28.86	16.63	22.06	4.62	11.91	13.98	92.76	13.35	22.8	29.22	16.71	18.34	11.89	17.83	23.76	10.07	24.16	23.11	10.88	54.56	12.16	24.23	13.74	16.02	6.9	26.07	18.3	24.02	10.85	14.19	18.12	39.29	17.52
ENSG00000003987.14_MTMR7	ENST00000180173.10_MTMR7-201,ENST00000517317.5_MTMR7-202,ENST00000518272.5_MTMR7-203,ENST00000519122.5_MTMR7-204,ENST00000519590.5_MTMR7-205,ENST00000519763.1_MTMR7-206,ENST00000521177.1_MTMR7-207,ENST00000521857.5_MTMR7-208,ENST00000523571.1_MTMR7-209	0.14	0.05	0.09	0.2	0.07	0.1	0.06	0.19	0.12	0.04	0.13	0.11	0.19	0.04	0.04	0.01	0.15	0.11	0.04	0.02	0.01	0.2	0.03	0.08	0.18	0.08	0.08	0.06	0.11	0.2	0.14	0.1	0.08	0.05	0.16	0.08	0.17	0.07	0	0.01	0.06	0.06	0.06	0.03	0.14	0.07	0.07	0.1
ENSG00000003989.18_SLC7A2	ENST00000004531.14_SLC7A2-201,ENST00000398090.3_SLC7A2-202,ENST00000470360.5_SLC7A2-203,ENST00000494857.6_SLC7A2-204,ENST00000522656.5_SLC7A2-205,ENST00000640220.1_SLC7A2-206	0.48	0.36	0.32	0.16	1.34	0.45	0.25	0.39	0.63	0.19	0.58	0.4	2.18	0.13	0.42	0.3	3.49	0.77	0.13	0.17	0.18	1.7	0.39	0.36	0.16	0.33	0.55	0.25	0.55	0.27	2.77	0.55	1.07	2.81	0.21	0.94	0.18	0.35	0.65	0.63	0.58	0.52	0.45	0.13	4.22	0.35	0.11	0.58
ENSG00000004059.11_ARF5	ENST00000000233.10_ARF5-201,ENST00000415666.1_ARF5-202,ENST00000459680.1_ARF5-203,ENST00000463733.5_ARF5-204,ENST00000467281.5_ARF5-205,ENST00000489673.1_ARF5-206	26.94	29.73	25.55	27.74	23.53	25.88	26.96	27.57	48.44	23.54	23.35	33.8	26.18	23.4	26.58	21.02	27.27	27.29	20.84	23.54	24.1	121.93	22.41	31.02	24.42	26.06	20.66	26.06	23.4	23.79	28.96	23.08	33.72	30.06	18.12	27.97	29.55	27.13	14.92	23.27	33.62	19.72	17.71	24.19	28.79	23.09	35.45	24.5
ENSG00000004139.14_SARM1	ENST00000379061.8_SARM1-201,ENST00000577870.2_SARM1-202,ENST00000578128.5_SARM1-203,ENST00000579593.1_SARM1-204,ENST00000580711.1_SARM1-205,ENST00000582323.1_SARM1-206,ENST00000585453.5_SARM1-207,ENST00000585482.6_SARM1-208	0.48	0.16	1.26	0.09	0.63	0.76	0.99	1.27	1.13	0.21	0.55	1.03	1.07	0.2	0.19	0.49	0.57	0.58	0.15	0.16	0.15	2.2	0.14	1.48	1.49	0.87	0.55	1.12	0.77	0.9	0.99	0.48	0.81	1.04	0.62	0.36	1.05	0.88	1.02	0.18	0.46	0.13	0.74	0.19	0.78	0.41	0.67	0.16
ENSG00000004142.12_POLDIP2	ENST00000540200.6_POLDIP2-201,ENST00000618887.2_POLDIP2-202	6.83	5.43	7.79	5.76	6.66	6.21	6.56	10.35	12.6	7.61	6.71	8.74	4.55	5.68	4.92	5.86	5.94	6.76	4.34	5.78	6.54	25.63	4.42	8.76	10.49	7.34	4.99	6.72	6.22	7.43	5.39	4.82	5.72	5.72	7.48	5.77	11.28	7.35	5.17	4.34	7.69	4.22	4.84	6.18	6.55	4.95	12.55	4.95
ENSG00000004399.13_PLXND1	ENST00000324093.9_PLXND1-201,ENST00000501038.6_PLXND1-202,ENST00000503166.1_PLXND1-203,ENST00000504524.5_PLXND1-204,ENST00000504689.1_PLXND1-205,ENST00000504767.5_PLXND1-206,ENST00000504979.1_PLXND1-207,ENST00000505237.2_PLXND1-208,ENST00000505505.1_PLXND1-209,ENST00000505665.5_PLXND1-210,ENST00000506979.1_PLXND1-211,ENST00000508630.1_PLXND1-212,ENST00000511018.1_PLXND1-213,ENST00000512744.5_PLXN…	13.17	6.36	4.58	4.48	10.8	10.11	9.34	11.98	10.31	4.81	5.87	6.47	5.67	5.13	5.84	9.68	9.25	5.45	3.58	5.67	4.81	49.49	4.65	8.77	9.63	7.5	9.87	4.29	4.98	13.82	8.65	10.3	9.44	7.16	10.6	9.1	10.17	6.88	7.48	8.55	12.34	5.13	13.78	6.07	8.04	10.33	10.4	5.63
ENSG00000004455.17_AK2	ENST00000354858.11_AK2-201,ENST00000373449.7_AK2-202,ENST00000466029.1_AK2-203,ENST00000467905.5_AK2-204,ENST00000469238.1_AK2-205,ENST00000480134.5_AK2-206,ENST00000482191.1_AK2-207,ENST00000487289.1_AK2-208,ENST00000491241.1_AK2-209,ENST00000548033.5_AK2-210,ENST00000548559.1_AK2-211,ENST00000550338.5_AK2-212,ENST00000551979.1_AK2-213,ENST00000626911.1_AK2-214,ENST00000629371.2_AK2-215,ENST0000…	15.24	13.34	15.43	13.71	15.98	15.67	14.26	27.98	28.88	18.82	18.09	19.65	10.58	13.43	10.68	11.13	18.85	13.36	11.84	15.82	16.89	58.72	10.66	21.57	16.81	14.67	8.12	14.9	11.83	21.17	14.98	11.34	14.82	14.21	15.99	14.91	25.97	15.73	12.87	13.1	13.62	9.83	8.58	16.08	16.94	8.98	28.28	10.87
ENSG00000004468.13_CD38	ENST00000226279.8_CD38-201,ENST00000502843.5_CD38-202,ENST00000506191.1_CD38-203,ENST00000510674.1_CD38-204,ENST00000511430.1_CD38-205	0.38	0.1	0.37	0	1.57	0.12	0.1	0.04	0	0.21	0.08	0.33	0.28	0	0.25	0.02	0.46	0.81	0	0.06	0.01	6.66	0.05	0.16	0.06	0.54	0.93	0.56	0.88	0.16	0.22	1.3	0.56	0.3	0.03	0.18	0	0.5	0.94	0.3	2.18	0.05	0.88	0	0.72	0.92	0	0.05
ENSG00000004478.8_FKBP4	ENST00000001008.6_FKBP4-201,ENST00000538622.1_FKBP4-202,ENST00000539181.1_FKBP4-203,ENST00000540260.1_FKBP4-204,ENST00000543037.1_FKBP4-205,ENST00000543769.1_FKBP4-206,ENST00000544366.1_FKBP4-207,ENST00000630279.1_FKBP4-208	14.66	10.9	14.75	13.9	9.18	16.08	10.44	20.16	18.06	16.61	15.94	19.25	8.88	16.96	8.9	9.7	12.55	14.62	9.34	14.63	17.69	42.99	7.83	14.41	13.7	14.54	9.21	12.03	13.38	16.01	10.85	11.32	10.69	10.51	18	9.92	19.34	13.83	8.33	9.08	14.07	8.64	9.97	16.52	12.51	9.97	22.81	9.21
ENSG00000004487.18_KDM1A	ENST00000356634.7_KDM1A-201,ENST00000400181.9_KDM1A-202,ENST00000465864.2_KDM1A-203,ENST00000481879.1_KDM1A-204,ENST00000494920.1_KDM1A-205,ENST00000602503.1_KDM1A-206,ENST00000685102.1_KDM1A-207,ENST00000685243.1_KDM1A-208,ENST00000686270.1_KDM1A-209,ENST00000686339.1_KDM1A-210,ENST00000686771.1_KDM1A-211,ENST00000686793.1_KDM1A-212,ENST00000686934.1_KDM1A-213,ENST00000687202.1_KDM1A-214,ENST000…	15.56	11.52	16.26	15.89	13.61	15.51	16.19	22.2	26.53	13.66	15.69	18.75	10.66	14.06	9.92	10.89	14.61	13.09	8.02	15.6	16.37	52.24	8.54	16.15	19.15	16.94	10.17	14.68	11.08	18.24	12.81	11.67	10.2	11.98	17.36	13.25	23.54	16.7	11.43	10.82	14.45	10.62	11.31	15.54	13.79	10.11	20.35	10.28
ENSG00000004534.15_RBM6	ENST00000266022.9_RBM6-201,ENST00000419610.5_RBM6-202,ENST00000421682.1_RBM6-203,ENST00000422955.5_RBM6-204,ENST00000425608.5_RBM6-205,ENST00000433811.1_RBM6-206,ENST00000434592.5_RBM6-207,ENST00000438912.1_RBM6-208,ENST00000441115.5_RBM6-209,ENST00000442092.5_RBM6-210,ENST00000443081.5_RBM6-211,ENST00000446471.1_RBM6-212,ENST00000454079.5_RBM6-213,ENST00000464013.5_RBM6-214,ENST00000466247.1_RBM…	4.7	3.79	3.12	2.89	5.51	3.74	3.58	13.55	7.59	3.85	4.55	3.74	4.76	3.98	2.59	4	7.37	2.97	2.08	3.03	3.62	9.44	1.92	5.83	7.86	2.9	1.75	3.02	1.95	5.4	6.96	1.76	7.64	5.7	6.53	6.06	8.35	3.42	5.59	4.57	2.35	3.84	1.89	2.86	7.7	1.26	10.35	3.42
ENSG00000004660.15_CAMKK1	ENST00000158166.5_CAMKK1-201,ENST00000348335.7_CAMKK1-202,ENST00000381769.6_CAMKK1-203,ENST00000573483.1_CAMKK1-204	0.4	0.29	0.16	0.08	0.42	0.16	0.25	0.95	0.58	0.23	0.18	0.25	0.22	0.22	0.2	0.34	0.38	0.28	0.14	0.12	0.16	1.05	0.16	0.36	0.51	0.29	0.13	0.18	0.28	0.3	0.31	0.13	0.23	0.25	0.68	0.39	0.54	0.16	0.39	0.19	0.22	0.26	0.25	0.16	0.32	0.14	1.12	0.23
ENSG00000004700.16_RECQL	ENST00000314748.10_RECQL-201,ENST00000396093.7_RECQL-202,ENST00000421138.6_RECQL-203,ENST00000444129.7_RECQL-204,ENST00000536240.5_RECQL-205,ENST00000536964.5_RECQL-206,ENST00000539672.1_RECQL-207,ENST00000542432.5_RECQL-208	4.17	2.74	2.92	2.6	2.82	6.28	3.21	7.1	5.24	2.46	3.49	3.3	2.86	2.72	2.48	3.76	3.81	2.97	1.76	3.85	3.11	12.93	2.09	4.18	4.33	3.28	2.52	2.58	2.34	3.09	2.94	4.11	2.56	2.62	3.01	3.13	6.68	3.09	2.26	2	3.46	2.73	2.8	3.2	4.77	2.71	8.3	2.77
ENSG00000004766.17_VPS50	ENST00000251739.9_VPS50-201,ENST00000305866.10_VPS50-202,ENST00000436177.5_VPS50-203,ENST00000438395.5_VPS50-204,ENST00000441602.5_VPS50-205,ENST00000443443.1_VPS50-206,ENST00000458530.1_VPS50-207,ENST00000458707.1_VPS50-208,ENST00000467326.5_VPS50-209,ENST00000471188.5_VPS50-210,ENST00000474412.1_VPS50-211,ENST00000476413.1_VPS50-212,ENST00000477572.1_VPS50-213,ENST00000477935.1_VPS50-214,ENST00…	3.56	1.87	3.46	4.05	2.52	5.23	4.41	4.98	2.93	2.12	5.15	3.77	2.17	2.61	0.97	2.11	2.44	5.07	1.97	2.16	2.58	16.03	1.33	2.43	5.94	3.94	2.35	4.09	2.91	2.97	3.77	3.08	4.35	3.66	4.92	1.59	5.27	4.39	3.44	1.53	5.36	1.11	3.37	3.49	3.33	2.64	5.45	1.14
ENSG00000004776.13_HSPB6	ENST00000004982.6_HSPB6-201,ENST00000587965.1_HSPB6-202,ENST00000592984.6_HSPB6-203	0.12	0.03	0.04	0	0.05	0	0	0	0.06	0.16	0	0	0	0	0.04	0	0.1	0.03	0.05	0	0.02	0.05	0.02	0.06	0.03	0.02	0.02	0	0	0	0.05	0	0	0	0.16	0.24	0.55	0	0	0.08	0	0.01	0.02	0	0.04	0	0.19	0.04
ENSG00000004777.19_ARHGAP33	ENST00000007510.9_ARHGAP33-201,ENST00000221905.1_ARHGAP33-202,ENST00000314737.9_ARHGAP33-203,ENST00000378944.9_ARHGAP33-204,ENST00000586918.1_ARHGAP33-205,ENST00000587984.1_ARHGAP33-206,ENST00000588248.6_ARHGAP33-207,ENST00000589133.5_ARHGAP33-208,ENST00000590893.5_ARHGAP33-209,ENST00000591438.1_ARHGAP33-210,ENST00000593034.5_ARHGAP33-211,ENST00000601474.5_ARHGAP33-212	0.13	0.08	0.07	0.16	0.19	0.39	0.1	1.02	0.09	0	0.08	0.04	0.91	0.05	0.18	0.12	0.43	0.11	0.1	0.11	0.18	0.55	0.02	0.14	0.16	0.08	0.05	0.07	0.06	0.16	0.18	0.11	0.13	0.16	0.13	0.12	0.04	0.06	0.08	0.1	0.03	0.07	0.21	0.07	0.3	0.02	1.05	0.14
ENSG00000004779.10_NDUFAB1	ENST00000007516.8_NDUFAB1-201,ENST00000484769.1_NDUFAB1-202,ENST00000562133.5_NDUFAB1-203,ENST00000567761.1_NDUFAB1-204,ENST00000570319.5_NDUFAB1-205	30.91	35.98	34.24	35.22	27.97	35.71	32.85	45	54.59	34.47	40.82	47.12	29.83	34.05	28.83	28.91	33.9	36.06	31.93	37.99	38.25	134.54	28.11	47.27	41.47	32.46	21.73	33.7	29.1	45.02	31.26	25.4	26.64	30.69	24.93	33.07	43.92	33.58	18.23	26.84	33.43	21.37	16.88	42.7	33.83	21.75	59.17	29.74
ENSG00000004799.8_PDK4	ENST00000005178.6_PDK4-201,ENST00000468445.1_PDK4-202,ENST00000473301.1_PDK4-203,ENST00000473796.1_PDK4-204,ENST00000498190.1_PDK4-205	0.29	0.96	0.38	0.5	0.74	0.19	0.4	0.05	0.04	0.3	0.3	0.23	1.22	0.38	0.87	0.31	1.37	0.39	0.08	0.39	0.33	1.87	0.71	0.19	0.06	0.36	0.54	0.45	0.34	0.2	0.98	0.48	0.72	1.08	0.1	2.55	0.24	0.49	0.53	2.19	0.68	1.14	0.48	0.32	1.47	0.51	0.06	0.81
ENSG00000004809.14_SLC22A16	ENST00000330550.8_SLC22A16-201,ENST00000368919.8_SLC22A16-202,ENST00000424139.1_SLC22A16-203,ENST00000434949.5_SLC22A16-204,ENST00000437378.5_SLC22A16-205,ENST00000451557.5_SLC22A16-206,ENST00000460159.1_SLC22A16-207,ENST00000461487.1_SLC22A16-208	0	0	0	0	0.08	0	0	0	0	0	0	0.04	0	0	0	0	0	0	0	0	0	0	0.02	0	0	0	0	0	0.02	0	0	0	0	0.02	0	0	0	0	0.02	0.02	0	0	0	0	0	0.01	0.07	0
ENSG00000004838.14_ZMYND10	ENST00000231749.8_ZMYND10-201,ENST00000360165.7_ZMYND10-202,ENST00000431869.1_ZMYND10-203,ENST00000442887.1_ZMYND10-204,ENST00000443080.5_ZMYND10-205,ENST00000468182.1_ZMYND10-206,ENST00000475688.1_ZMYND10-207,ENST00000478269.5_ZMYND10-208,ENST00000490675.5_ZMYND10-209	0.19	0.1	0.1	0.1	0.14	0.1	0.32	0.18	0.48	0.1	0.12	0.2	0.16	0.01	0	0.24	0.26	0.75	0.26	0.03	0	0.55	0	0.17	0.92	0.02	0.1	0.04	0.18	0.54	0.26	0.32	0.51	0.12	1.03	0.05	0.43	0.06	0.36	0.01	0.18	0.1	0.14	0	0.3	0.12	0.56	0.13
ENSG00000004846.17_ABCB5	ENST00000258738.10_ABCB5-201,ENST00000404938.7_ABCB5-202,ENST00000406935.5_ABCB5-203,ENST00000441315.1_ABCB5-204,ENST00000443026.6_ABCB5-205,ENST00000477094.5_ABCB5-206	0	0	0	0	0.02	0.02	0.01	0	0	0	0.01	0	0	0	0	0	0	0	0	0	0	0	0	0	0	0	0	0	0	0	0	0	0	0	0	0	0	0	0	0	0	0	0	0.01	0	0	0	0
ENSG00000004848.8_ARX	ENST00000379044.5_ARX-201,ENST00000636609.1_ARX-202,ENST00000636885.1_ARX-203,ENST00000637394.1_ARX-204,ENST00000637993.1_ARX-205	0	0	0.01	0	0.03	0	0.01	0	0	0	0.01	0	0	0	0	0	0	0	0	0	0	0.04	0	0	0	0.01	0.05	0.02	0	0	0	0.03	0	0	0	0	0	0.01	0	0	0	0	0	0	0	0.04	0	0
ENSG00000004864.14_SLC25A13	ENST00000265631.10_SLC25A13-201,ENST00000416240.6_SLC25A13-202,ENST00000472162.2_SLC25A13-203,ENST00000484495.5_SLC25A13-204,ENST00000487710.1_SLC25A13-205,ENST00000490072.5_SLC25A13-206,ENST00000492869.1_SLC25A13-207,ENST00000494085.1_SLC25A13-208	8.34	5.99	5.37	4.78	3.7	9.79	3.09	14.22	14.85	8.07	8.56	8.75	5.64	8.11	6.86	6.93	8.6	10.1	3.95	7.87	8.35	24.51	4.12	8.97	8.97	5.32	3.61	4.21	8.92	12.84	8.92	3.67	7.57	6.35	11.83	6.94	11.85	4.77	6.39	5.35	5.39	6.54	4.4	7.09	8.17	4.81	12.24	5
ENSG00000004866.22_ST7	ENST00000265437.9_ST7-201,ENST00000323984.8_ST7-202,ENST00000393443.5_ST7-203,ENST00000393444.7_ST7-204,ENST00000393446.6_ST7-205,ENST00000393447.8_ST7-206,ENST00000393449.5_ST7-207,ENST00000393451.7_ST7-208,ENST00000417919.5_ST7-209,ENST00000420755.5_ST7-210,ENST00000422922.5_ST7-211,ENST00000432298.5_ST7-212,ENST00000434836.5_ST7-213,ENST00000438863.5_ST7-214,ENST00000443979.5_ST7-215,ENST00000…	5.22	2.73	4.74	2.56	3.38	3.64	4.4	7.72	7.4	3.86	4.16	4.31	2.3	3.35	2.52	3.09	2.96	4.05	2.06	2.69	2.68	18.08	1.94	2.69	4.54	4.42	3.71	3.95	4.33	4.88	3.48	4.48	2.46	2.69	5.15	2.17	5.67	4.93	2.87	2.89	5.14	2.35	4.25	3.81	3.12	3.56	5.39	2.67
ENSG00000004897.12_CDC27	ENST00000066544.8_CDC27-201,ENST00000525495.6_CDC27-202,ENST00000526866.5_CDC27-203,ENST00000527547.5_CDC27-204,ENST00000528147.1_CDC27-205,ENST00000528748.5_CDC27-206,ENST00000531206.5_CDC27-207,ENST00000532575.1_CDC27-208,ENST00000532893.5_CDC27-209,ENST00000533415.5_CDC27-210,ENST00000570740.1_CDC27-211,ENST00000570818.5_CDC27-212,ENST00000571643.5_CDC27-213,ENST00000573502.1_CDC27-214,ENST000…	7.24	4.9	6.74	6.95	6.87	7.85	7.82	9.74	11.78	6.32	8.68	7.58	5.11	4.97	4.4	6.87	5.21	9.28	2.61	5.48	6.25	27.11	3.47	5.1	6.58	6.61	5.82	5.94	7.98	8.52	6.67	5.85	4.67	4.45	14.59	5.21	9.52	7.63	5.66	4.12	8.52	5.86	7.63	6.92	6.36	5.71	9.49	5.66
ENSG00000004939.16_SLC4A1	ENST00000262418.12_SLC4A1-201,ENST00000399246.3_SLC4A1-202,ENST00000471005.5_SLC4A1-203,ENST00000498270.1_SLC4A1-204	0	0	0	0	0	0	0	0	0	0	0	0	0	0	0	0	0	0	0	0	0	0	0	0	0	0	0	0	0	0	0	0	0	0	0	0.01	0	0	0	0	0	0	0	0	0	0	0	0
ENSG00000004948.16_CALCR	ENST00000394441.5_CALCR-201,ENST00000415529.2_CALCR-202,ENST00000423724.5_CALCR-203,ENST00000426151.7_CALCR-204,ENST00000649521.1_CALCR-205	0	0	0	0	0	0	0	0	0	0	0	0	0	0	0	0	0	0	0	0	0	0	0	0	0	0	0	0	0	0	0	0	0	0	0	0	0	0	0	0	0	0	0	0	0	0	0.11	0
ENSG00000004961.15_HCCS	ENST00000321143.8_HCCS-201,ENST00000380762.5_HCCS-202,ENST00000380763.7_HCCS-203	8.21	6.81	5.63	5.37	6.84	5.63	6.64	5.86	11.65	6.22	5.72	6.64	4.33	6.04	6.36	5.99	6.36	7.99	3.33	6.18	6.54	36.03	5.39	5.27	7.79	6.01	6.82	6.16	8.28	7.31	7.63	7.65	7.26	6.24	7.36	5.41	8.72	6.11	5.14	4.67	12.04	4.56	6.71	6.64	6.83	6.64	8.52	6.5
ENSG00000004975.12_DVL2	ENST00000005340.10_DVL2-201,ENST00000571745.1_DVL2-202,ENST00000572285.5_DVL2-203,ENST00000573354.1_DVL2-204,ENST00000574143.1_DVL2-205,ENST00000574591.1_DVL2-206,ENST00000574642.5_DVL2-207,ENST00000575086.1_DVL2-208,ENST00000575458.5_DVL2-209,ENST00000575756.5_DVL2-210,ENST00000576285.1_DVL2-211,ENST00000576439.1_DVL2-212,ENST00000576840.5_DVL2-213,ENST00000576949.1_DVL2-214,ENST00000577154.1_DV…	5.62	3.82	5.09	3.55	5.66	5.6	5.17	15.35	15.72	4.78	4.82	6.38	4.77	5.66	4.32	6.06	7.42	5.43	3.61	4.63	5.45	20.59	3.67	10.98	4.74	6.97	4.24	5.27	4.79	8.98	4.5	4.71	5.48	4.16	7.7	6.27	10	6.48	3.53	3.74	5.74	4.6	4.66	4.61	6.15	3.98	7.73	5.09
ENSG00000005001.10_PRSS22	ENST00000161006.8_PRSS22-201,ENST00000570950.1_PRSS22-202,ENST00000571228.1_PRSS22-203,ENST00000572061.1_PRSS22-204,ENST00000574768.5_PRSS22-205,ENST00000575164.1_PRSS22-206,ENST00000576381.1_PRSS22-207,ENST00000577177.1_PRSS22-208	16.07	10.61	6.55	2.02	8.07	5.22	3.93	23.69	20.11	2.89	4.08	8.12	9.7	2.77	7.42	13.31	12.85	13.97	3.39	2.28	3.44	56.74	7.32	9.17	11.4	7.38	10.37	6.32	12.32	10.49	13.96	12.8	23.74	11.17	15.3	14.67	12.57	6.66	16.17	9.67	15.09	7.31	11.64	2.3	13.62	9.35	19.08	8.65
ENSG00000005007.13_UPF1	ENST00000262803.10_UPF1-201,ENST00000594243.1_UPF1-202,ENST00000594504.5_UPF1-203,ENST00000596842.5_UPF1-204,ENST00000598209.5_UPF1-205,ENST00000598471.1_UPF1-206,ENST00000599848.5_UPF1-207,ENST00000600012.5_UPF1-208,ENST00000600310.5_UPF1-209,ENST00000600689.1_UPF1-210,ENST00000600868.5_UPF1-211,ENST00000601689.1_UPF1-212,ENST00000601981.5_UPF1-213	16.96	7.27	11.44	9.41	6.69	8.61	10.97	22.52	20.24	10.78	9.02	9.55	3.98	8	7.27	9.94	5.13	9.6	3.79	6.17	8.01	57.87	6.8	14.66	15.58	14.08	10.11	11.27	9.7	12.44	5.63	13.32	11.28	5.67	25.63	7.05	17.77	10.36	7.81	4.49	12.75	6.98	15.19	6.95	7.17	10.32	22.59	9.96
ENSG00000005020.13_SKAP2	ENST00000345317.7_SKAP2-201,ENST00000432747.1_SKAP2-202,ENST00000468712.5_SKAP2-203,ENST00000481204.5_SKAP2-204,ENST00000487720.1_SKAP2-205,ENST00000489977.5_SKAP2-206,ENST00000490456.6_SKAP2-207,ENST00000495802.5_SKAP2-208,ENST00000497511.5_SKAP2-209	1.14	0.76	1.49	0.84	1.41	2.09	3.04	2.09	2.49	0.77	2.39	1.81	1.01	1.07	0.76	0.73	2.15	1.42	1.04	1.24	0.88	3.15	0.9	0.95	1.97	0.71	0.56	1.36	1.42	1.53	1.56	1.41	0.92	1.78	1.7	0.57	1.3	1.77	1.01	0.81	1.66	0.62	1.52	1.16	2.28	0.75	1.63	0.53
ENSG00000005022.6_SLC25A5	ENST00000317881.9_SLC25A5-201,ENST00000460013.1_SLC25A5-202,ENST00000463551.1_SLC25A5-203,ENST00000475354.1_SLC25A5-204	48.98	67.2	56	63.08	46.37	81.19	60.16	61.82	78.55	49.89	66.95	72.09	51.81	50.41	54.96	38.85	61.43	71.27	49.86	64.72	65.58	245.3	47.93	51.55	61.45	53.88	42.78	51.11	56.87	50.18	66.34	51.64	49.03	59.25	55.94	64.34	68.73	56.94	36.99	61.86	69.06	50.6	40.46	67.75	64.73	45.23	89.08	52.57
ENSG00000005059.16_MCUB	ENST00000394650.7_MCUB-201,ENST00000452915.3_MCUB-202,ENST00000472310.5_MCUB-203,ENST00000494604.1_MCUB-204,ENST00000515114.3_MCUB-205	1.78	1.7	1.5	1.52	0.93	2.2	2.22	2.69	2.3	1.03	2.74	2.45	1.05	1.04	1.24	2.02	2.35	2.86	1.39	1.34	1.64	4.03	1.46	2.08	2.26	1.51	0.64	2.3	2.1	3.99	0.61	2.25	0.88	2.47	1.68	1.54	1.97	1.33	0.53	1.4	2.03	2.29	1.74	1.31	0.77	0.95	2.67	1.16
ENSG00000005073.6_HOXA11	ENST00000006015.4_HOXA11-201,ENST00000517402.1_HOXA11-202	0	0	0	0	0.02	0	0	0	0	0	0	0	0	0	0	0	0	0.01	0	0	0	0	0	0	0	0	0	0	0	0	0	0	0	0	0	0	0	0	0	0	0	0	0	0	0	0	0	0
ENSG00000005075.16_POLR2J	ENST00000292614.10_POLR2J-201	19.5	16.57	16.11	21.56	14.24	19.08	14.95	24.63	29.27	16.87	15.5	20.78	14.34	19.32	16.2	20.13	14.61	14.66	13.76	17.46	19.93	61.15	13.2	28.41	22.02	15.41	11.24	14.34	13.72	23.41	12.44	10.96	21.47	14.37	15.46	17.41	20.23	15.5	15.07	13.92	18.95	10.94	11.09	18.94	15.8	10.42	30.14	17.09
ENSG00000005100.13_DHX33	ENST00000225296.8_DHX33-201,ENST00000433302.7_DHX33-202,ENST00000572490.1_DHX33-203,ENST00000574023.1_DHX33-204,ENST00000575153.5_DHX33-205	3.05	1.45	1.88	1.33	1.22	1.92	1.59	3.91	3.52	2	1.91	1.52	0.9	1.59	1.5	2.48	1.63	1.98	0.54	1.76	2.29	5.44	0.99	2.03	3.17	2.11	1.31	1.48	1.97	2.2	1.43	1.61	2.3	1.19	3.2	1.53	3.78	2.16	1.2	1.27	1.95	1.6	1.53	1.45	1.72	1.3	4.35	1.31
ENSG00000005102.14_MEOX1	ENST00000318579.9_MEOX1-201,ENST00000393661.2_MEOX1-202,ENST00000549132.2_MEOX1-203	0	0	0	0	0.04	0	0	0	0	0	0	0	0	0	0.04	0	0.01	0	0	0	0	0	0	0	0	0	0	0	0	0	0	0	0	0.01	0	0	0	0	0	0.04	0	0.01	0	0	0	0.01	0	0
ENSG00000005108.17_THSD7A	ENST00000408005.2_THSD7A-201,ENST00000423059.9_THSD7A-202,ENST00000480061.1_THSD7A-203,ENST00000497575.1_THSD7A-204	1.07	2.03	2.49	0.16	1.13	0.35	0.49	1.27	1.16	0.45	1.11	1.03	0.32	0.56	0.9	1.39	0.56	2.85	0.11	0.16	0.17	12.72	0.98	0.94	0.97	2.04	2.72	1.47	2.92	0.65	1.09	1.92	0.13	0.81	1.68	0.64	0.95	2.03	1.27	0.32	5.22	1.63	3.29	0.24	1.08	2.92	0.26	1.07
ENSG00000005156.12_LIG3	ENST00000262327.9_LIG3-201,ENST00000378526.9_LIG3-202,ENST00000585370.1_LIG3-203,ENST00000585740.5_LIG3-204,ENST00000585941.5_LIG3-205,ENST00000586058.1_LIG3-206,ENST00000586119.1_LIG3-207,ENST00000586407.1_LIG3-208,ENST00000586435.1_LIG3-209,ENST00000588109.5_LIG3-210,ENST00000588713.1_LIG3-211,ENST00000590181.5_LIG3-212,ENST00000590630.5_LIG3-213,ENST00000592244.1_LIG3-214,ENST00000592690.1_LIG…	3.58	2.12	5.28	3.55	4.11	5.66	5.18	6.42	8.31	3.7	6.06	4.98	2.16	3.07	1.97	3.86	4.86	5.48	3.09	3.67	3.52	15.84	1.97	5.17	7.18	4.76	3.21	4.62	4.71	6.8	6.03	4.09	2.98	5.02	11.09	4.01	9.45	6.02	6.28	1.88	5.17	2.78	3.45	3.59	5.73	3.64	10.14	1.79
ENSG00000005175.10_RPAP3	ENST00000005386.8_RPAP3-201,ENST00000380650.4_RPAP3-202,ENST00000432584.7_RPAP3-203,ENST00000547706.1_RPAP3-204,ENST00000548211.1_RPAP3-205,ENST00000548296.1_RPAP3-206,ENST00000551293.1_RPAP3-207	3.45	2.83	3.58	2.67	3.72	3.69	3.54	5.93	4.13	2.86	4.07	3.37	2.35	2.63	2.49	2.89	3.24	4.4	2.28	2.98	4.13	22.34	2.25	3.18	4.25	3.33	3.08	3.19	3.95	3.84	2.72	4.05	2.71	3.23	6.92	3.86	7.57	3.93	2.44	2.06	5.23	3.86	3.65	2.67	3.77	2.79	7.77	2.83
ENSG00000005187.12_ACSM3	ENST00000289416.10_ACSM3-201,ENST00000440284.6_ACSM3-202,ENST00000501740.6_ACSM3-203,ENST00000561499.1_ACSM3-204,ENST00000561584.5_ACSM3-205,ENST00000561795.5_ACSM3-206,ENST00000562251.5_ACSM3-207,ENST00000563914.1_ACSM3-208,ENST00000564701.1_ACSM3-209,ENST00000567006.1_ACSM3-210,ENST00000567387.5_ACSM3-211,ENST00000567711.1_ACSM3-212,ENST00000568235.5_ACSM3-213,ENST00000569141.1_ACSM3-214,ENST00…	0.02	0.01	0.11	0.12	0.3	0.01	0.05	0.04	0.28	0	0.06	0.16	0.03	0.05	0.02	0.02	0.14	0.15	0.01	0	0.06	0.44	0	0.03	0	0.14	0.04	0.04	0.09	0	0.38	0.08	0.16	0.14	0	0.11	0.08	0.06	0.12	0	0.05	0.03	0.05	0.02	0.02	0.08	0.01	0.02
ENSG00000005189.20_REXO5	ENST00000261377.11_REXO5-201,ENST00000348433.10_REXO5-202,ENST00000561474.1_REXO5-203,ENST00000563045.1_REXO5-204,ENST00000563068.1_REXO5-205,ENST00000563617.1_REXO5-206,ENST00000564200.1_REXO5-207,ENST00000564274.5_REXO5-208,ENST00000565340.5_REXO5-209,ENST00000566276.5_REXO5-210,ENST00000566518.5_REXO5-211,ENST00000566993.5_REXO5-212,ENST00000567297.5_REXO5-213,ENST00000568046.5_REXO5-214,ENST0…	0.2	0.09	0.12	0.18	0.16	0.66	0.22	1.32	0.53	0.12	0.42	0.19	0.58	0.11	0.3	0.22	0.49	0.11	0.27	0.07	0.1	1.42	0.08	0.23	0.75	0.21	0.23	0.16	0.19	0.72	0.17	0.34	0.02	0.3	1.11	0.33	0.43	0.16	0.42	0.09	0.23	0.05	0.24	0.1	0.19	0.31	0.89	0.05
ENSG00000005194.15_CIAPIN1	ENST00000394391.9_CIAPIN1-201,ENST00000563341.1_CIAPIN1-202,ENST00000563561.1_CIAPIN1-203,ENST00000564885.1_CIAPIN1-204,ENST00000565368.5_CIAPIN1-205,ENST00000565786.5_CIAPIN1-206,ENST00000565961.5_CIAPIN1-207,ENST00000566284.1_CIAPIN1-208,ENST00000567518.5_CIAPIN1-209,ENST00000567751.5_CIAPIN1-210,ENST00000568940.5_CIAPIN1-211,ENST00000569246.5_CIAPIN1-212,ENST00000569370.5_CIAPIN1-213,ENST00000…	10.8	9.28	15.05	10.52	8.78	12.14	9.11	18.2	17.67	12.65	8.17	11.07	8.59	10.2	6.97	10	8.61	10.82	5.04	9.65	13	43.48	6.43	8.12	16.62	13.79	7.81	10.49	9.34	23.64	7.18	7.5	11.07	9.1	10.32	7.12	14.26	10.07	5.67	6.07	11.18	5.55	7.93	8.69	7.84	8.42	10.24	9.32
ENSG00000005206.17_SPPL2B	ENST00000585725.2_SPPL2B-201,ENST00000586111.3_SPPL2B-202,ENST00000586332.5_SPPL2B-203,ENST00000587851.1_SPPL2B-204,ENST00000589515.2_SPPL2B-205,ENST00000593243.5_SPPL2B-206,ENST00000610743.4_SPPL2B-207,ENST00000612623.1_SPPL2B-208,ENST00000613503.5_SPPL2B-209,ENST00000614784.1_SPPL2B-210,ENST00000614794.4_SPPL2B-211,ENST00000618220.4_SPPL2B-212,ENST00000621568.4_SPPL2B-213,ENST00000622308.4_SPPL…	5.28	3.86	4.72	3.64	4.5	4.12	6.04	10.37	16.43	3.19	3.63	5.11	4.15	3.61	4.02	3.76	6.27	3.85	3.02	2.76	2.86	15.28	2.22	6.46	5.02	4.3	3.58	4.65	4.53	5.89	4.94	5.26	5.42	5.16	6.73	4.93	7.65	3.55	3.81	3.05	4.68	4.74	4.94	4.17	4.98	2.73	8.15	4.54
ENSG00000005238.20_FAM214B	ENST00000322813.10_FAM214B-201,ENST00000378557.1_FAM214B-202,ENST00000378561.5_FAM214B-203,ENST00000378566.5_FAM214B-204,ENST00000488109.6_FAM214B-205,ENST00000603301.5_FAM214B-206,ENST00000605104.1_FAM214B-207,ENST00000605244.5_FAM214B-208,ENST00000605392.1_FAM214B-209	1.54	1.65	1.49	2.23	3.52	2.24	1.67	2.64	2.4	1.68	1.42	1.65	3.18	1.83	1.81	0.74	4.62	1.35	1.13	1.95	2.14	6.42	0.94	1.05	1.74	1.55	1.33	1.32	1.25	1.94	4.36	1.48	3.4	3.8	2.36	4.75	1.5	1.47	2.83	3.23	1.95	1.54	1.6	2.02	4.86	1.04	1.62	1.49
ENSG00000005243.10_COPZ2	ENST00000579263.1_COPZ2-201,ENST00000580174.1_COPZ2-202,ENST00000580409.5_COPZ2-203,ENST00000581637.5_COPZ2-204,ENST00000581756.5_COPZ2-205,ENST00000583414.5_COPZ2-206,ENST00000584955.5_COPZ2-207,ENST00000585182.1_COPZ2-208,ENST00000612370.4_COPZ2-209,ENST00000621465.5_COPZ2-210	0.02	0.07	0.13	0.12	0.58	0	0.18	0	0.25	0.09	0	0.1	0.29	0	0.05	0	0.07	0.1	0.08	0.05	0.07	1.5	0.04	0	0.08	0.42	0.46	0.18	0.03	0	0.33	0.3	0	0.09	0	0.08	0.02	0.42	0.06	0.12	0.63	0.2	0.41	0	0.03	0.45	0.04	0.12
ENSG00000005249.13_PRKAR2B	ENST00000265717.5_PRKAR2B-201,ENST00000393613.6_PRKAR2B-202,ENST00000488792.1_PRKAR2B-203	0.18	0.15	0.33	0.06	1.24	0.37	0.58	0.19	0.15	0.18	0.26	0.31	0.26	0.06	0.08	0.02	0.74	0.23	0.1	0.11	0.21	2.44	0.1	0.21	0.26	0.27	0.34	0.22	0.16	0.25	0.57	0.48	0.17	0.47	0	0.43	0.13	0.39	0.74	0.05	0.6	0.23	0.48	0.08	0.49	0.61	0.65	0.08
ENSG00000005302.19_MSL3	ENST00000312196.10_MSL3-201,ENST00000337339.7_MSL3-202,ENST00000361672.6_MSL3-203,ENST00000380691.3_MSL3-204,ENST00000380692.7_MSL3-205,ENST00000380693.8_MSL3-206,ENST00000398527.7_MSL3-207,ENST00000421368.3_MSL3-208,ENST00000467141.2_MSL3-209,ENST00000468149.5_MSL3-210,ENST00000473380.2_MSL3-211,ENST00000476743.5_MSL3-212,ENST00000478462.5_MSL3-213,ENST00000482871.6_MSL3-214,ENST00000483645.6_MS…	2.81	2.95	4.14	2.99	3.13	3.11	4.13	5.42	7.08	2.63	3.31	5.06	3.48	2.23	2.45	2.68	4.84	2.93	2.21	3.77	2.92	14	2.03	3.61	5.03	3.12	1.74	3.7	4.2	4.58	3.35	2.17	4.53	2.85	4.37	3.78	5.19	3.98	3.63	3.4	3.72	2.58	1.48	4.04	4.72	1.6	7.93	2.54
ENSG00000005339.15_CREBBP	ENST00000262367.10_CREBBP-201,ENST00000382070.7_CREBBP-202,ENST00000570939.2_CREBBP-203,ENST00000571763.5_CREBBP-204,ENST00000571826.5_CREBBP-205,ENST00000572134.1_CREBBP-206,ENST00000572569.1_CREBBP-207,ENST00000573517.6_CREBBP-208,ENST00000573672.1_CREBBP-209,ENST00000574740.1_CREBBP-210,ENST00000575237.2_CREBBP-211,ENST00000576720.1_CREBBP-212,ENST00000634839.1_CREBBP-213,ENST00000635753.1_CRE…	16.88	10.31	11.55	8.41	18.2	13.15	14.66	21.34	19.4	8.15	12.79	11.59	7.54	5.92	9.23	10.9	13.45	14.27	2.93	7.97	8.42	72.58	7.05	14.58	15.17	11.84	14.69	11.01	12.27	16.96	16.63	15.24	16.52	12.58	20.62	11.86	17.77	14.41	20.76	9.77	17.41	11.93	22.52	7.35	18.7	16.8	15.73	11.34
ENSG00000005379.17_TSPOAP1	ENST00000268893.10_TSPOAP1-201,ENST00000343736.9_TSPOAP1-202,ENST00000577871.1_TSPOAP1-203,ENST00000578486.1_TSPOAP1-204,ENST00000578511.5_TSPOAP1-205,ENST00000580669.6_TSPOAP1-206,ENST00000581675.5_TSPOAP1-207,ENST00000581692.2_TSPOAP1-208,ENST00000582679.1_TSPOAP1-209,ENST00000583624.1_TSPOAP1-210,ENST00000585149.1_TSPOAP1-211	0.08	0.03	0.02	0.02	0.09	0.02	0.08	0.07	0.04	0.01	0.01	0.11	0.05	0.14	0.07	0.09	0.08	0.01	0	0.02	0.01	0.44	0.02	0.08	0.18	0.01	0.03	0.06	0.02	0.01	0.02	0.02	0.2	0.13	0	0.24	0.65	0.03	0.1	0.09	0.04	0.07	0.04	0	0.04	0.04	0.38	0.02
ENSG00000005381.8_MPO	ENST00000225275.4_MPO-201,ENST00000577220.1_MPO-202,ENST00000578493.1_MPO-203,ENST00000580005.1_MPO-204,ENST00000581022.1_MPO-205	0	0	0	0	0.18	0	0	0	0	0	0	0	0	0	0	0	0	0	0	0	0	0	0	0	0	0	0	0	0	0	0.01	0	0	0	0	0.01	0	0	0.02	0	0	0	0	0	0	0	0	0
ENSG00000005421.9_PON1	ENST00000222381.8_PON1-201,ENST00000433729.1_PON1-202,ENST00000462594.1_PON1-203,ENST00000470502.1_PON1-204	0.08	0.05	0.07	0.02	0.22	0.03	0.02	0.2	0	0	0.01	0.03	0.02	0.03	0.07	0.29	0.33	0	0.03	0.02	0.02	0.2	0	0	0	0.1	0	0.02	0.01	0	0	0.21	0	0	0.2	0.13	0.02	0.03	0.01	0.08	0.05	0.04	0.02	0.04	0.02	0.01	0	0.05
ENSG00000005436.14_GCFC2	ENST00000321027.8_GCFC2-201,ENST00000409857.7_GCFC2-202,ENST00000427862.1_GCFC2-203,ENST00000442309.5_GCFC2-204,ENST00000470197.5_GCFC2-205,ENST00000470285.1_GCFC2-206,ENST00000470503.1_GCFC2-207,ENST00000472230.5_GCFC2-208,ENST00000486016.1_GCFC2-209,ENST00000492826.1_GCFC2-210,ENST00000541687.5_GCFC2-211	2.31	2.54	2.88	1.87	3.35	2.9	2.2	5.09	3.76	1.97	3.44	4.03	2.29	2.9	1.54	2.26	2.81	3	1.26	1.72	2.25	12.64	1.51	2.31	3.51	3.44	2.62	2.52	2.98	3.26	2.22	2.8	1.43	3.04	3.04	1.88	3.81	2.81	1.55	1.16	3.76	0.92	2.31	1.94	2.62	2.32	3.97	1.17
ENSG00000005448.17_WDR54	ENST00000348227.4_WDR54-201,ENST00000409791.5_WDR54-202,ENST00000461531.5_WDR54-203,ENST00000465134.5_WDR54-204,ENST00000468778.5_WDR54-205,ENST00000469321.5_WDR54-206,ENST00000469932.5_WDR54-207,ENST00000475328.5_WDR54-208,ENST00000480089.5_WDR54-209,ENST00000482605.1_WDR54-210,ENST00000482880.5_WDR54-211,ENST00000493982.5_WDR54-212	3.64	3.64	1.72	2.91	1.66	3.4	3.17	2.47	2.52	1	1.61	2.54	4.67	2.36	2.95	4.54	3.79	2.4	2.71	3.26	2.75	11.24	2.82	2.79	3.22	1.65	1.04	1.77	1.68	3.27	4.61	2	6.87	4.23	8.47	4.09	3.82	1.95	4.55	3.65	3.11	2.53	1.44	3.55	4.04	1.56	4.06	3.29
ENSG00000005469.12_CROT	ENST00000331536.8_CROT-201,ENST00000412227.6_CROT-202,ENST00000419147.6_CROT-203,ENST00000442291.1_CROT-204,ENST00000469785.1_CROT-205,ENST00000479014.1_CROT-206,ENST00000488850.1_CROT-207	0.98	1.34	2.26	1.85	1.45	2.19	2.05	2.25	1.37	1.62	2.09	1.98	1.06	1.62	1.45	0.97	1.38	1.48	0.82	1.75	1.79	6.7	0.96	2.91	1.24	1.94	0.89	1.77	1.39	1.2	1.33	1.72	1.23	1.15	0.6	1.23	2.2	1.87	0.68	1.34	2.61	1.39	1.21	2.15	1.83	1.16	2.37	1.49
ENSG00000005471.19_ABCB4	ENST00000265723.8_ABCB4-201,ENST00000359206.8_ABCB4-202,ENST00000417608.1_ABCB4-203,ENST00000440025.1_ABCB4-204,ENST00000453593.5_ABCB4-205,ENST00000467079.1_ABCB4-206,ENST00000467983.1_ABCB4-207,ENST00000469770.1_ABCB4-208,ENST00000473795.1_ABCB4-209,ENST00000643670.1_ABCB4-210,ENST00000644106.1_ABCB4-211,ENST00000649586.2_ABCB4-212	0.03	0	0	0	0.09	0.05	0.03	0.03	0.04	0	0.06	0	0	0	0	0	0.02	0	0	0.03	0	0.02	0.01	0	0	0	0	0.09	0.01	0	0.07	0	0	0.1	0	0.04	0	0	0	0	0	0	0	0.01	0.01	0	0	0
ENSG00000005483.22_KMT2E	ENST00000257745.9_KMT2E-201,ENST00000311117.8_KMT2E-202,ENST00000334884.9_KMT2E-203,ENST00000415513.1_KMT2E-204,ENST00000468607.1_KMT2E-205,ENST00000473063.1_KMT2E-206,ENST00000474203.5_KMT2E-207,ENST00000476671.5_KMT2E-208,ENST00000478079.1_KMT2E-209,ENST00000478990.5_KMT2E-210,ENST00000479838.2_KMT2E-211,ENST00000480368.5_KMT2E-212,ENST00000482560.6_KMT2E-213,ENST00000485619.1_KMT2E-214,ENST000…	4.87	2.99	4.34	2.66	6.66	3.61	4.62	13.32	6.13	2.21	4.32	5.22	3.19	2.16	2.7	4.64	5.65	5.63	1.3	2.53	2.44	21.99	2.41	4.74	5.87	3.91	3.5	3.74	4.49	9.14	6.71	4.37	7.96	4.38	7.76	4.99	7.05	4.25	6.11	3.79	5.17	3.45	7.12	2.99	6.93	3.89	4.99	4.2
ENSG00000005486.17_RHBDD2	ENST00000006777.11_RHBDD2-201,ENST00000318622.8_RHBDD2-202,ENST00000428119.1_RHBDD2-203,ENST00000454791.1_RHBDD2-204,ENST00000466232.5_RHBDD2-205,ENST00000467406.2_RHBDD2-206,ENST00000468304.1_RHBDD2-207,ENST00000468644.5_RHBDD2-208,ENST00000476218.1_RHBDD2-209	27.28	19.5	24.23	12.14	22.43	13.93	25.89	23.32	29.67	17.03	20.15	23.94	15.83	10.09	17.25	19.81	17.8	30.43	8.75	9.75	11.42	123.86	14.86	23.93	22.13	23.18	23.88	21.61	21.08	22.03	18.2	29.38	18.74	19	18.97	17.77	24.48	26.17	15.26	15.34	33.23	17.12	25.62	12.7	22.43	24.76	21.36	17.48
ENSG00000005513.10_SOX8	ENST00000293894.4_SOX8-201,ENST00000566034.1_SOX8-202	0.05	0.04	0.03	0.03	0.08	0.01	0.03	0.12	0.03	0	0.01	0.02	0.01	0.01	0.03	0.04	0.04	0.03	0.04	0.02	0.01	0.13	0.02	0.03	0	0.02	0.04	0.01	0.02	0	0	0.08	0.15	0.02	0.29	0.01	0.05	0.03	0.09	0.01	0.06	0.02	0.07	0.02	0.04	0.01	0.06	0.03
ENSG00000005700.15_IBTK	ENST00000306270.12_IBTK-201,ENST00000369751.2_IBTK-202,ENST00000445419.6_IBTK-203,ENST00000471036.1_IBTK-204,ENST00000503400.5_IBTK-205,ENST00000503631.5_IBTK-206,ENST00000505222.5_IBTK-207,ENST00000508381.1_IBTK-208,ENST00000510291.5_IBTK-209,ENST00000610980.4_IBTK-210	4.52	4.32	4.91	2.68	4.21	4.42	4.72	7.51	5.05	3.14	5.19	4.46	3	2.6	3.17	3.45	4.79	6.23	1.27	3.42	3.31	21.08	2.81	4.51	4.94	5.31	4.24	4.72	4.74	4.82	4.35	5.42	3.32	3.5	5.61	4.02	6.24	5.53	3.26	3.13	5.52	4.28	5.49	3.16	4.86	4.35	5.06	3.61
ENSG00000005801.18_ZNF195	ENST00000005082.13_ZNF195-201,ENST00000330692.11_ZNF195-202,ENST00000343338.11_ZNF195-203,ENST00000354599.10_ZNF195-204,ENST00000399602.9_ZNF195-205,ENST00000427810.6_ZNF195-206,ENST00000429541.6_ZNF195-207,ENST00000438262.6_ZNF195-208,ENST00000524857.5_ZNF195-209,ENST00000525313.6_ZNF195-210,ENST00000525502.5_ZNF195-211,ENST00000526501.5_ZNF195-212,ENST00000526540.5_ZNF195-213,ENST00000526598.1_…	7.02	3.68	4.49	4.85	6.55	5.05	4.97	14.28	6.89	3.24	5.38	5.82	5.13	4.47	3.34	5.71	6.19	5.27	2.83	3.56	3.65	19.15	1.75	5.48	5.89	5.91	3.6	5.22	4.45	3.62	7.24	4.13	8.19	4.46	5.82	4.26	6.32	4.66	4.87	2.77	6.41	3.47	3.8	3.65	7.28	3.71	7.57	2.86
ENSG00000005810.19_MYCBP2	ENST00000357337.11_MYCBP2-201,ENST00000429715.1_MYCBP2-202,ENST00000466564.2_MYCBP2-203,ENST00000474882.2_MYCBP2-204,ENST00000485061.2_MYCBP2-205,ENST00000486679.2_MYCBP2-206,ENST00000491491.1_MYCBP2-207,ENST00000544440.7_MYCBP2-208,ENST00000682321.1_MYCBP2-209,ENST00000683697.1_MYCBP2-210,ENST00000683823.1_MYCBP2-211,ENST00000684354.1_MYCBP2-212	5	2.22	4.71	2.86	2.73	5.22	4.87	10.48	4.32	3.07	3.59	3.59	2.59	2.98	1.9	1.81	4.06	2.8	1.22	3.55	2.88	12.91	2.51	3.42	5.4	6.14	2.8	3.9	2.74	7.13	2.97	3.57	2.37	2.46	6.8	4.57	5	3.86	3.5	1.93	5.23	2.31	4.82	2.87	3.79	4.54	10.23	2.61
ENSG00000005812.11_FBXL3	ENST00000355619.10_FBXL3-201,ENST00000417323.1_FBXL3-202,ENST00000470210.1_FBXL3-203,ENST00000472949.1_FBXL3-204,ENST00000477982.2_FBXL3-205,ENST00000485797.2_FBXL3-206	6.99	6.06	4.07	3.19	5.49	4.26	4.93	7.37	6.82	2.78	4.67	5.12	4.74	2.69	5.43	5.59	7.06	6.85	1.77	3.58	3.46	30.15	3.95	3.99	5.26	4.73	6.21	4.2	5.85	5.92	7.31	6.91	7	5.85	7.84	5.78	7.31	4.28	7.47	4.07	7.86	6.25	6.55	3.19	8.01	5.8	8.49	5.61
ENSG00000005844.19_ITGAL	ENST00000356798.11_ITGAL-201,ENST00000358164.9_ITGAL-202,ENST00000433423.2_ITGAL-203,ENST00000562020.1_ITGAL-204,ENST00000562652.1_ITGAL-205,ENST00000562857.5_ITGAL-206,ENST00000563615.5_ITGAL-207,ENST00000564632.1_ITGAL-208,ENST00000564935.1_ITGAL-209,ENST00000565348.5_ITGAL-210,ENST00000565864.5_ITGAL-211,ENST00000566149.1_ITGAL-212,ENST00000566267.1_ITGAL-213,ENST00000568012.5_ITGAL-214,ENST00…	0.02	0	0	0.01	0.03	0	0	0	0	0	0.04	0	0.06	0	0	0	0	0	0	0	0	0.02	0	0	0	0	0.01	0.02	0.01	0	0	0	0.1	0	0	0	0	0	0	0	0	0.01	0.03	0.01	0	0	0.04	0
ENSG00000005882.12_PDK2	ENST00000007708.7_PDK2-201,ENST00000503076.1_PDK2-202,ENST00000503176.6_PDK2-203,ENST00000503614.5_PDK2-204,ENST00000505440.5_PDK2-205,ENST00000505897.5_PDK2-206,ENST00000506242.5_PDK2-207,ENST00000506647.1_PDK2-208,ENST00000508030.5_PDK2-209,ENST00000508960.1_PDK2-210,ENST00000510219.2_PDK2-211,ENST00000511026.1_PDK2-212,ENST00000512204.5_PDK2-213,ENST00000512238.1_PDK2-214,ENST00000515040.5_PDK…	2.45	1.44	3.56	0.99	5.95	2.93	6.76	3.42	3.81	0.53	2.55	2.61	2.58	1.15	1.44	0.69	4.91	2.24	1.31	1.15	1.14	16.61	0.83	1.01	3.74	2.34	3.47	3.24	1.26	1.47	3.45	4.16	2.48	3.74	3.54	2.54	3.46	3.89	2.71	1.13	5.34	0.97	5.36	1.1	4.7	3.32	2.16	1.07
ENSG00000005884.18_ITGA3	ENST00000007722.11_ITGA3-201,ENST00000320031.13_ITGA3-202,ENST00000504417.1_ITGA3-203,ENST00000505306.5_ITGA3-204,ENST00000505552.1_ITGA3-205,ENST00000505612.1_ITGA3-206,ENST00000506401.6_ITGA3-207,ENST00000506437.1_ITGA3-208,ENST00000506827.1_ITGA3-209,ENST00000507771.5_ITGA3-210,ENST00000508100.1_ITGA3-211,ENST00000510809.1_ITGA3-212,ENST00000512553.5_ITGA3-213,ENST00000514834.1_ITGA3-214,ENST0…	26.03	39.64	42.08	35.02	31.77	33.91	57.24	47.78	48.22	39.69	32.45	41.65	16.21	42.61	31.77	19.41	19.62	18.85	14.15	47.33	53.04	157.11	24.92	39.73	35.62	44.51	27.45	45.29	20.13	36.28	22.13	33.75	29.12	19.43	34.52	48.87	47.1	45.06	21.85	40.56	35.84	35.55	40.95	45.85	22.21	24.51	45.88	37.23
ENSG00000005889.16_ZFX	ENST00000304543.10_ZFX-201,ENST00000338565.3_ZFX-202,ENST00000379177.5_ZFX-203,ENST00000379188.7_ZFX-204,ENST00000419690.5_ZFX-205,ENST00000428571.5_ZFX-206,ENST00000459724.1_ZFX-207,ENST00000474385.1_ZFX-208,ENST00000480195.1_ZFX-209,ENST00000497813.1_ZFX-210,ENST00000539115.5_ZFX-211	7.32	5.96	4.52	4.34	6.39	7.5	6.58	7.41	9.7	3.49	8.33	7.67	6.76	3.4	5.53	3.95	10.64	9.87	2.24	3.67	3.74	23.43	4.88	4.43	5.71	4.1	5.07	4.16	7.73	5.3	12.19	6.41	6.9	9.47	10.72	5.49	9.08	4.85	6.5	3.95	6.59	5.46	6.58	3.08	10.41	4.82	5.96	5.37
ENSG00000005893.16_LAMP2	ENST00000200639.9_LAMP2-201,ENST00000371335.4_LAMP2-202,ENST00000434600.6_LAMP2-203,ENST00000486593.5_LAMP2-204	17.02	15.22	23.25	12.17	26.76	15.56	27.54	20.47	15.8	9.54	19.46	16.88	14.36	9.82	10.96	12.31	20.77	22.2	6.74	11.69	11.48	116.92	10.1	11.21	15.62	21.8	21.34	20.93	17.26	12.9	22.49	26.06	17.8	17.66	17.98	14.18	20.9	24.45	17.16	12.25	35.22	13.37	21.99	11.58	21.75	23.47	13.94	11.43
ENSG00000005961.19_ITGA2B	ENST00000262407.6_ITGA2B-201,ENST00000587295.5_ITGA2B-202,ENST00000589645.5_ITGA2B-203,ENST00000591990.5_ITGA2B-204,ENST00000592075.5_ITGA2B-205,ENST00000592226.5_ITGA2B-206,ENST00000592253.5_ITGA2B-207,ENST00000592462.5_ITGA2B-208,ENST00000592944.1_ITGA2B-209,ENST00000648408.1_ITGA2B-210	0	0	0	0	0.07	0.08	0.01	0.01	0.02	0	0.04	0	0.01	0	0.01	0	0	0	0	0	0	0	0	0	0	0	0	0	0	0	0	0	0	0	0	0	0	0	0	0	0	0.01	0	0	0	0	0	0.03
ENSG00000005981.13_ASB4	ENST00000257621.4_ASB4-201,ENST00000325885.6_ASB4-202,ENST00000428113.5_ASB4-203	0.02	0	0.08	0.03	0.07	0.03	0	0	0	0.05	0.02	0.01	0.01	0.04	0.02	0	0.24	0.01	0.03	0.01	0.01	0.09	0.04	0.02	0	0.03	0.03	0.01	0.02	0	0.07	0.01	0	0.05	0	0.05	0.01	0.03	0.06	0.01	0.12	0.01	0.04	0.02	0.1	0.06	0	0
ENSG00000006007.12_GDE1	ENST00000353258.8_GDE1-201,ENST00000563645.1_GDE1-202,ENST00000564172.1_GDE1-203,ENST00000569773.1_GDE1-204,ENST00000569899.5_GDE1-205	31.35	18.38	26.18	11.28	28.84	20.08	28.23	35.19	32.73	14.5	23.85	26.04	16.54	10.43	15.33	22.67	23.57	26.03	10.11	11.3	11.84	122.57	13.89	28.87	26.21	22.99	22.87	23.18	22.37	26.82	23.28	27.92	24.09	20.96	24.51	16.35	32.47	25.54	20.33	12.14	35.68	15.91	22.93	11.79	24.28	23.01	24.66	15.4
ENSG00000006015.18_REX1BD	ENST00000358607.11_REX1BD-201,ENST00000450195.6_REX1BD-202,ENST00000595077.1_REX1BD-203,ENST00000595490.1_REX1BD-204,ENST00000597371.1_REX1BD-205,ENST00000598375.5_REX1BD-206,ENST00000600997.5_REX1BD-207,ENST00000601736.1_REX1BD-208	4.33	6.59	2.82	4.77	4.94	5.84	5.83	4.21	7.86	3.13	3.06	4.11	5.17	3.15	5.65	4.43	6.44	5.04	4.92	4.01	3.74	19.03	4.86	5.54	8.05	4.55	3.42	3.76	3.49	4.35	6.2	4.04	4.69	5.91	3.72	5.85	6.44	3.26	1.25	6.01	7.42	3.55	3.14	4.17	5.91	3.16	10.67	5.03
ENSG00000006016.12_CRLF1	ENST00000392386.8_CRLF1-201,ENST00000593286.1_CRLF1-202,ENST00000594325.1_CRLF1-203,ENST00000596360.1_CRLF1-204,ENST00000597131.1_CRLF1-205,ENST00000684169.1_CRLF1-206	2	0.59	0.4	0.23	0.84	0.29	0.14	1.82	1.02	0.4	0.55	0.71	0.41	0.56	0.53	0.83	1.3	0.83	0.23	0.38	0.39	1.93	0.44	1.44	1.85	0.68	0.39	0.45	0.5	2.1	0.39	0.63	1.77	0.26	2.52	0.82	1.94	0.38	1.75	0.55	0.42	0.6	0.35	0.26	0.45	0.33	1.85	0.78
ENSG00000006025.12_OSBPL7	ENST00000007414.8_OSBPL7-201,ENST00000392507.7_OSBPL7-202,ENST00000578461.1_OSBPL7-203,ENST00000579728.5_OSBPL7-204,ENST00000580140.5_OSBPL7-205,ENST00000580226.5_OSBPL7-206,ENST00000580808.1_OSBPL7-207,ENST00000583167.5_OSBPL7-208,ENST00000584698.1_OSBPL7-209,ENST00000585051.1_OSBPL7-210,ENST00000613735.4_OSBPL7-211	0.35	0.33	0.64	0.58	1.14	0.68	0.48	2.72	1.9	0.24	0.5	0.6	0.74	0.27	0.42	0.89	1.07	0.47	0.55	0.28	0.3	1.05	0.16	1.01	0.61	0.6	0.21	0.53	0.31	1.18	1.79	0.23	0.8	0.79	0.18	0.98	1.28	0.53	0.3	0.51	0.26	0.33	0.23	0.2	1.37	0.23	2.56	0.49
ENSG00000006042.12_TMEM98	ENST00000261713.8_TMEM98-201,ENST00000394642.7_TMEM98-202,ENST00000395149.6_TMEM98-203,ENST00000439138.5_TMEM98-204,ENST00000578289.5_TMEM98-205,ENST00000579849.6_TMEM98-206,ENST00000582227.5_TMEM98-207,ENST00000583120.1_TMEM98-208,ENST00000583437.2_TMEM98-209	7.6	3.31	10.13	6.53	10.32	6.01	12.89	14.36	10.55	2.68	4.32	7.52	6.21	4.29	3.37	8.17	6.97	4.42	3.72	4.37	4.46	46.02	4.11	7.4	12.91	8.48	8.24	7.99	3.49	13.48	7.51	8.9	10.07	5.52	4.32	5.82	9.08	9.24	8.31	3.64	11.82	3.46	8.24	4.83	5.03	8.75	13.14	3.36
ENSG00000006047.13_YBX2	ENST00000007699.10_YBX2-201,ENST00000570627.1_YBX2-202,ENST00000570720.1_YBX2-203,ENST00000571127.1_YBX2-204,ENST00000571464.1_YBX2-205,ENST00000571485.5_YBX2-206,ENST00000571834.5_YBX2-207	0	0	0	0	0.04	0.05	0	0.04	0.03	0	0	0.01	0.1	0	0.03	0.23	0.02	0	0	0	0	0.16	0.01	0	0.69	0	0	0	0	0	0	0	0.01	0	0	0	0.1	0	0.08	0	0	0	0	0.01	0	0	0.09	0
ENSG00000006059.4_KRT33A	ENST00000007735.4_KRT33A-201	0	0.02	0	0	0.01	0	0	0	0	0	0	0	0	0	0	0	0	0	0	0	0.01	0	0	0	0	0	0	0	0	0	0	0	0	0	0	0.02	0	0	0	0	0	0	0	0	0.01	0	0	0
ENSG00000006062.18_MAP3K14	ENST00000344686.8_MAP3K14-201,ENST00000376926.8_MAP3K14-202,ENST00000586644.2_MAP3K14-203,ENST00000592267.1_MAP3K14-204,ENST00000617331.3_MAP3K14-205,ENST00000680632.1_MAP3K14-206	0.26	0.31	0.11	0.2	0.07	0.23	0.08	1.06	0.25	0.22	0.18	0.31	0.11	0.23	0.22	0.21	0.15	0.3	0.14	0.24	0.26	0.58	0.11	0.4	0.15	0.28	0.15	0.13	0.19	0.36	0.21	0.1	0.09	0.06	0.23	0.27	0.31	0.12	0.14	0.11	0.19	0.25	0.16	0.19	0.1	0.11	0.69	0.26
ENSG00000006071.16_ABCC8	ENST00000302539.9_ABCC8-201,ENST00000389817.8_ABCC8-202,ENST00000524561.2_ABCC8-203,ENST00000525022.1_ABCC8-204,ENST00000526002.2_ABCC8-205,ENST00000526037.6_ABCC8-206,ENST00000526168.5_ABCC8-207,ENST00000526921.5_ABCC8-208,ENST00000527905.5_ABCC8-209,ENST00000528202.6_ABCC8-210,ENST00000528374.2_ABCC8-211,ENST00000529967.6_ABCC8-212,ENST00000530147.5_ABCC8-213,ENST00000531137.1_ABCC8-214,ENST000…	0	0	0	0	0.16	0	0	0	0	0	0	0	0	0	0	0	0	0	0	0	0	0.08	0	0	0	0	0.01	0	0	0	0.01	0	0	0	0	0.03	0	0	0	0	0	0	0	0	0	0	0.03	0
ENSG00000006116.4_CACNG3	ENST00000005284.4_CACNG3-201	0	0	0	0	0.04	0	0	0	0	0	0	0	0	0	0	0	0	0	0	0.02	0	0	0	0	0	0	0	0	0	0	0	0	0	0	0	0	0	0	0	0	0	0	0	0	0	0	0.08	0
ENSG00000006118.15_TMEM132A	ENST00000005286.8_TMEM132A-201,ENST00000453848.7_TMEM132A-202,ENST00000534983.5_TMEM132A-203,ENST00000535480.1_TMEM132A-204,ENST00000536409.1_TMEM132A-205,ENST00000536928.1_TMEM132A-206,ENST00000537065.1_TMEM132A-207,ENST00000537110.1_TMEM132A-208,ENST00000538090.1_TMEM132A-209,ENST00000540112.1_TMEM132A-210,ENST00000540276.1_TMEM132A-211,ENST00000543732.1_TMEM132A-212,ENST00000544065.5_TMEM132A-…	32.74	27.26	23.99	22.47	28.95	19.74	26.16	23.28	36.14	14.63	20.35	22.61	23.64	15.52	23.92	25.84	27.54	23.23	12.45	16.75	16.87	123.99	18.57	22.57	38.92	21.69	25.32	20.41	20.88	28.01	28.74	29.58	30.85	25.42	27.7	32.75	26.38	23.77	23.09	27.46	31.5	23.85	23.34	17.66	29.9	24.5	33	26.78
ENSG00000006125.18_AP2B1	ENST00000587805.1_AP2B1-201,ENST00000588093.1_AP2B1-202,ENST00000588116.1_AP2B1-203,ENST00000589774.5_AP2B1-204,ENST00000590432.5_AP2B1-205,ENST00000590538.5_AP2B1-206,ENST00000591561.5_AP2B1-207,ENST00000591610.5_AP2B1-208,ENST00000592167.5_AP2B1-209,ENST00000593014.3_AP2B1-210,ENST00000610402.5_AP2B1-211,ENST00000612035.4_AP2B1-212,ENST00000612116.5_AP2B1-213,ENST00000614600.4_AP2B1-214,ENST000…	21.09	17.49	22.83	16.62	18.46	23.95	29.55	29.93	25.98	15.48	26.1	24.66	14.18	16.56	14.55	14.57	17.13	19.38	8.41	18.74	17.77	99.91	11.09	22.17	22.16	23.21	18.64	23.3	18.68	25.93	20.54	19.91	17.33	16.17	27.36	18.37	32.47	26.3	18.79	14.04	23.54	15.54	22.08	15.52	20.57	18.17	31.94	15.51
ENSG00000006128.12_TAC1	ENST00000319273.10_TAC1-201,ENST00000346867.4_TAC1-202,ENST00000350485.8_TAC1-203,ENST00000491437.1_TAC1-204,ENST00000495916.1_TAC1-205	0	0	0	0	0	0	0	0.1	0	0	0	0	0	0	0.03	0	0	0	0	0	0	0	0	0	0	0.02	0.01	0	0	0	0.02	0	0	0.04	0	0	0	0	0	0	0.06	0.04	0	0	0	0.05	0	0
ENSG00000006194.10_ZNF263	ENST00000219069.6_ZNF263-201,ENST00000538765.2_ZNF263-202,ENST00000572748.1_ZNF263-203,ENST00000573578.1_ZNF263-204,ENST00000574253.1_ZNF263-205,ENST00000574674.1_ZNF263-206,ENST00000575332.1_ZNF263-207,ENST00000575823.1_ZNF263-208	10.38	8.85	5.72	5.21	6.74	4.71	5.05	11.14	17.22	6.11	4.91	7.14	5.92	4.01	7.13	11.01	7.22	7.73	2.98	4.15	4.19	35.34	6.28	5.67	7.08	5.16	7.35	4.87	6.64	7.22	8.42	8.8	12.88	8.43	14.94	8.45	8.73	5.18	9.71	5.56	10.12	6.68	6.47	3.89	8.24	6.47	7.72	8.09
ENSG00000006210.7_CX3CL1	ENST00000006053.7_CX3CL1-201,ENST00000563383.1_CX3CL1-202,ENST00000564948.1_CX3CL1-203,ENST00000565912.1_CX3CL1-204	10.07	2.82	23.28	2.89	21.79	8.08	21.99	15.51	17.53	2.87	8.86	10.05	9.03	2.55	2.76	8.75	9.95	6.44	3.88	2.18	2.76	68.87	2.01	11.22	13.02	24.41	12.56	20.58	6.02	12.19	12.35	14.48	15.26	10.3	7.75	3.15	13.5	23.15	10.96	2.84	16.21	3.03	16.79	2.32	11.61	12.12	9.69	3.17
ENSG00000006282.21_SPATA20	ENST00000006658.11_SPATA20-201,ENST00000356488.8_SPATA20-202,ENST00000502911.5_SPATA20-203,ENST00000503063.5_SPATA20-204,ENST00000503127.5_SPATA20-205,ENST00000504265.5_SPATA20-206,ENST00000504271.1_SPATA20-207,ENST00000504334.5_SPATA20-208,ENST00000505085.5_SPATA20-209,ENST00000505336.1_SPATA20-210,ENST00000505456.6_SPATA20-211,ENST00000505559.5_SPATA20-212,ENST00000505656.5_SPATA20-213,ENST0000…	3.07	2.61	3.37	1.66	5.27	3.15	6.11	2.77	4.4	2.06	3.27	3.9	5.08	1.76	2.71	1.94	6.08	5.12	2.18	1.27	1.59	24.1	1.38	2.24	2.33	3.5	4.9	5.59	3.88	3.89	6.29	4.33	3.72	4.88	2.53	2.65	2.81	4.7	2.77	2.1	5.2	2.27	3.39	2.05	4.95	6.14	4.93	2.1
ENSG00000006283.18_CACNA1G	ENST00000352832.9_CACNA1G-201,ENST00000354983.8_CACNA1G-202,ENST00000358244.9_CACNA1G-203,ENST00000359106.10_CACNA1G-204,ENST00000360761.8_CACNA1G-205,ENST00000416767.8_CACNA1G-206,ENST00000429973.6_CACNA1G-207,ENST00000442258.6_CACNA1G-208,ENST00000502264.5_CACNA1G-209,ENST00000503436.5_CACNA1G-210,ENST00000503485.5_CACNA1G-211,ENST00000503607.5_CACNA1G-212,ENST00000504076.5_CACNA1G-213,ENST0000…	0.01	0	0	0	0.06	0	0	0	0	0	0.01	0	0	0	0	0.03	0	0	0	0	0	0	0	0	0	0	0.01	0.02	0	0	0	0	0	0	0.02	0.01	0.04	0.02	0	0	0	0	0.01	0	0.01	0	0.02	0
ENSG00000006327.14_TNFRSF12A	ENST00000326577.9_TNFRSF12A-201,ENST00000341627.5_TNFRSF12A-202,ENST00000571351.1_TNFRSF12A-203,ENST00000573001.5_TNFRSF12A-204,ENST00000574699.1_TNFRSF12A-205,ENST00000575124.1_TNFRSF12A-206,ENST00000575836.1_TNFRSF12A-207	61.68	38.18	36.82	22.93	12.49	26.45	17.48	58.87	69.57	31.02	25.95	42.08	14.45	28.4	34.26	63.38	18.31	49.56	20.77	23.22	29.68	206.38	32.76	54.6	54.22	36.12	28.54	30.22	45.11	47.73	17.81	36.57	33.22	18.08	49.22	12.27	50.91	30.04	18.33	9.92	46.8	22.4	26.86	28.36	19.74	25.72	66.65	31.45
ENSG00000006377.11_DLX6	ENST00000493273.2_DLX6-201,ENST00000518156.3_DLX6-202,ENST00000555308.1_DLX6-203	0	0	0	0	0.01	0	0	0	0	0	0	0	0	0	0	0	0	0.03	0	0	0.01	0	0	0	0	0	0	0	0	0	0	0	0	0.01	0	0	0	0	0	0.04	0	0	0	0	0	0	0	0
ENSG00000006432.16_MAP3K9	ENST00000381250.8_MAP3K9-201,ENST00000553414.5_MAP3K9-202,ENST00000554024.1_MAP3K9-203,ENST00000554146.1_MAP3K9-204,ENST00000554752.7_MAP3K9-205,ENST00000555993.6_MAP3K9-206	6.64	4.68	4.23	3.16	3.41	4.03	4.58	9.85	9.19	3.1	4.59	5.4	3.68	2.52	3.95	4.97	5.29	5.08	1.19	2.55	2.84	30.21	2.94	6.13	6.47	4.37	5.78	4.5	4.7	8.23	5.38	6.77	4.65	4.19	7.94	4.44	9.35	4.2	6.57	2.99	6.87	4.68	7.4	2.82	5.58	4.94	7.89	4.57
ENSG00000006451.8_RALA	ENST00000005257.7_RALA-201,ENST00000434466.1_RALA-202,ENST00000436179.1_RALA-203,ENST00000466491.1_RALA-204,ENST00000468201.1_RALA-205	7.76	5.46	4.36	4.5	4.2	4.73	3.85	8.52	8.39	5.67	6.09	6.25	4.06	5.18	5.18	6.21	5.52	7.3	2.51	4.47	5.11	22.3	4.64	6.78	5.84	5.29	4.32	5.13	5.4	7.18	5.47	4.95	7.13	4.49	4.77	5.77	8.83	4.5	6.68	3.98	6.37	4.94	4.33	4.54	5.27	4.43	6.47	4.67
ENSG00000006453.14_BAIAP2L1	ENST00000005260.9_BAIAP2L1-201,ENST00000462558.5_BAIAP2L1-202,ENST00000473569.1_BAIAP2L1-203,ENST00000479789.1_BAIAP2L1-204,ENST00000480580.1_BAIAP2L1-205	13.13	10.07	10.11	7.07	13.16	7.72	11.35	22.57	16.76	6.91	9.38	10.48	10.66	6.2	8.34	11.43	14.57	12.07	3.27	6.95	6.25	60.71	6.51	10.72	15.6	10.69	12.3	9.94	9.42	10.78	15.44	13.71	21.01	13.22	19.98	12.24	17.37	10.54	18.78	8.71	15.32	11.07	14.1	6.81	16.34	11.36	13.81	9.32
ENSG00000006459.11_KDM7A	ENST00000397560.7_KDM7A-201,ENST00000472616.1_KDM7A-202,ENST00000478996.1_KDM7A-203	1.35	2.64	3.53	3.3	3.75	2.33	3.05	3.96	1.51	2.24	3.84	4.31	1.85	2.72	3.19	2.49	4.77	2.92	0.51	2.33	2.87	17.29	2.3	0.86	1.69	2.45	3.59	2.8	3.04	2.05	3.31	3.43	3.93	3.7	1.18	2.34	3.91	3.06	2.86	1.77	4.34	3.64	2.78	2.18	3.7	2.65	3.09	2.45
ENSG00000006468.14_ETV1	ENST00000242066.9_ETV1-201,ENST00000399357.7_ETV1-202,ENST00000403527.5_ETV1-203,ENST00000403685.5_ETV1-204,ENST00000405192.6_ETV1-205,ENST00000405218.6_ETV1-206,ENST00000405358.8_ETV1-207,ENST00000420159.6_ETV1-208,ENST00000421381.5_ETV1-209,ENST00000430479.6_ETV1-210,ENST00000431887.5_ETV1-211,ENST00000433547.1_ETV1-212,ENST00000438956.5_ETV1-213,ENST00000443137.5_ETV1-214,ENST00000443608.5_ETV…	2.39	1.79	3.27	2.31	2.97	4.36	6.91	5.61	4.03	1.79	3.58	2.59	1.9	2.73	0.87	2.53	2.96	1.14	2.03	2.93	3.3	7.26	0.99	4.88	3.63	3.43	1.67	4.93	0.95	5.36	3.27	2	5.25	2.29	3.07	2.19	6.35	4.13	3.11	2.28	2.06	2.01	1.78	2.41	2.74	1.83	3.14	0.96
ENSG00000006530.18_AGK	ENST00000465241.5_AGK-201,ENST00000473247.5_AGK-202,ENST00000473884.5_AGK-203,ENST00000492693.5_AGK-204,ENST00000494053.1_AGK-205,ENST00000494688.1_AGK-206,ENST00000495028.5_AGK-207,ENST00000496273.1_AGK-208,ENST00000496784.1_AGK-209,ENST00000629555.2_AGK-210,ENST00000647568.1_AGK-211,ENST00000647898.1_AGK-212,ENST00000648068.1_AGK-213,ENST00000648395.1_AGK-214,ENST00000648489.1_AGK-215,ENST00000…	2.8	1.87	3.54	2.92	2.21	2.55	3.42	6.48	4.14	2.19	3.02	3.35	2.22	1.99	1.29	1.92	2.92	2.54	1.47	2.92	2.4	8.84	1.2	2.86	4.26	2.69	1.97	2.67	2.21	4.67	2.43	2.34	1.8	2.41	4.64	1.75	3.92	2.84	2.71	1.83	3.15	2.09	2.12	3.1	2.56	2.16	6.23	1.4
ENSG00000006534.17_ALDH3B1	ENST00000342456.11_ALDH3B1-201,ENST00000527514.1_ALDH3B1-202,ENST00000612297.4_ALDH3B1-203,ENST00000614849.4_ALDH3B1-204,ENST00000615368.4_ALDH3B1-205,ENST00000616697.1_ALDH3B1-206,ENST00000617288.4_ALDH3B1-207,ENST00000617449.4_ALDH3B1-208,ENST00000619675.4_ALDH3B1-209	1.64	0.91	4.03	0.79	9.83	3.23	8.36	5.09	5.82	0.56	2.17	3.23	4.13	0.76	0.64	2.14	3.9	1.68	1.41	0.58	0.78	31.43	0.47	1.86	4.56	5.37	5.98	4.95	1.32	2.57	3.94	5.74	5.79	3.48	0.61	0.95	2.87	5.78	4.42	0.56	6.1	0.53	7.21	0.79	4.04	4.82	3.02	0.54
ENSG00000006555.11_TTC22	ENST00000371274.8_TTC22-201,ENST00000371276.9_TTC22-202,ENST00000448308.2_TTC22-203,ENST00000474654.1_TTC22-204,ENST00000488771.1_TTC22-205	1.53	1.92	1.32	1.24	1.41	1.27	1.15	2.36	2.33	1.68	1.31	1.42	1.03	1.03	1.74	1.65	1.11	1.48	0.56	0.9	0.85	5.19	1.37	1.65	1.82	1.65	1.1	1.15	0.99	1.92	1.2	1.18	1.04	1.3	1.53	1.4	2.16	1.32	1.16	1	1.5	1.47	1.28	0.98	1.51	1.09	2.69	1.73
ENSG00000006576.16_PHTF2	ENST00000248550.7_PHTF2-201,ENST00000275575.11_PHTF2-202,ENST00000307305.12_PHTF2-203,ENST00000415251.6_PHTF2-204,ENST00000416283.6_PHTF2-205,ENST00000422959.6_PHTF2-206,ENST00000424760.5_PHTF2-207,ENST00000450574.5_PHTF2-208,ENST00000454592.5_PHTF2-209,ENST00000468351.1_PHTF2-210,ENST00000470215.1_PHTF2-211,ENST00000479515.1_PHTF2-212	1.78	1.04	2.93	1.23	2.5	2.88	2.96	4.3	3.39	1.34	3.02	2.77	1.56	1.03	1.03	1.26	3.33	2.93	1.03	1.3	1.45	11.31	0.95	3.99	3.19	3.44	2.15	2.96	2.46	2.5	3.25	2.86	3.72	2.33	2.45	1.51	3.4	3.09	1.55	1.22	3.78	1.36	2.56	1.16	2.96	2.08	4.12	1.35
ENSG00000006606.9_CCL26	ENST00000005180.9_CCL26-201,ENST00000394905.2_CCL26-202	0	0	0	0	0	0	0	0	0	0	0.03	0	0	0	0	0	0	0	0	0	0	0	0	0	0	0	0	0	0.03	0	0	0	0	0	0	0	0	0	0	0	0	0	0	0	0	0	0	0
ENSG00000006607.14_FARP2	ENST00000264042.8_FARP2-201,ENST00000373287.8_FARP2-202,ENST00000412332.1_FARP2-203,ENST00000413432.2_FARP2-204,ENST00000418082.1_FARP2-205,ENST00000422951.1_FARP2-206,ENST00000444371.1_FARP2-207,ENST00000445489.1_FARP2-208,ENST00000464142.5_FARP2-209,ENST00000467260.1_FARP2-210,ENST00000470617.1_FARP2-211,ENST00000471447.5_FARP2-212,ENST00000473082.5_FARP2-213,ENST00000473510.1_FARP2-214,ENST000…	8.72	7.64	6.56	5.96	5.71	6.28	7.02	10.55	9.18	6.54	7.8	8.64	4.94	4.89	7.2	5.29	8.04	11.09	2.06	6.03	4.9	41.89	5.86	7.7	7.24	5.54	9.81	4.99	9	9.24	7.57	10.21	8.62	6.26	12.03	7.72	9.97	6.82	7.29	5.53	11.05	8.25	9.21	4.96	7.33	9.92	9.26	7.66
ENSG00000006611.17_USH1C	ENST00000005226.12_USH1C-201,ENST00000318024.9_USH1C-202,ENST00000526181.1_USH1C-203,ENST00000526313.5_USH1C-204,ENST00000527020.5_USH1C-205,ENST00000527551.1_USH1C-206,ENST00000527720.5_USH1C-207,ENST00000529563.5_USH1C-208,ENST00000530700.1_USH1C-209,ENST00000534556.1_USH1C-210,ENST00000624811.1_USH1C-211	0	0	0	0	0.02	0	0	0	0	0	0	0	0	0	0	0	0	0	0	0	0	0	0	0	0	0.02	0.33	0	0	0	0	0	0	0	0	0	0	0	0	0	0	0	0	0	0	0	0	0
ENSG00000006625.18_GGCT	ENST00000005374.10_GGCT-201,ENST00000275428.9_GGCT-202,ENST00000409144.5_GGCT-203,ENST00000409390.5_GGCT-204,ENST00000409436.2_GGCT-205,ENST00000426081.5_GGCT-206,ENST00000440082.5_GGCT-207,ENST00000447901.1_GGCT-208	7.02	11.06	8.55	10.96	11.45	13.37	9.92	14.43	15.04	9.03	11.92	13.54	6.25	9.81	8.47	3.66	10.16	9.07	9.42	10.8	11.93	29.64	7.96	13.19	12.39	7.71	5.08	7.22	6.67	11.31	9.18	6.91	5.52	6.41	8.36	9.87	14.72	7.29	5.18	8.33	10.14	9.24	5.1	10.6	10.3	4.63	17.05	9.56
ENSG00000006634.8_DBF4	ENST00000265728.6_DBF4-201,ENST00000413643.5_DBF4-202,ENST00000430279.5_DBF4-203,ENST00000431138.5_DBF4-204,ENST00000486925.1_DBF4-205,ENST00000495067.1_DBF4-206,ENST00000498144.5_DBF4-207,ENST00000498726.1_DBF4-208	3.82	3.24	2.12	3.79	2.21	5.08	1.93	7.12	5.24	2.72	3.95	3.46	1.97	3.37	3.24	3.31	2.96	2.41	1.33	4.2	4.37	10.46	2.6	1.53	4.37	2.23	1.54	1.66	2	2.61	3.36	2.28	3.23	2.62	5.59	4.5	5.18	2	2.79	3.15	3.69	3.01	2.6	3.82	4.08	1.31	3.83	3.78
ENSG00000006638.13_TBXA2R	ENST00000375190.10_TBXA2R-201,ENST00000411851.3_TBXA2R-202,ENST00000587717.1_TBXA2R-203,ENST00000589966.1_TBXA2R-204	0	0	0	0	0.03	0	0	0	0	0	0	0.01	0	0	0	0	0	0	0	0.02	0.01	0	0	0	0	0	0	0	0	0	0.02	0	0	0	0	0	0	0	0	0	0	0	0	0	0	0	0	0
ENSG00000006652.15_IFRD1	ENST00000005558.8_IFRD1-201,ENST00000403825.8_IFRD1-202,ENST00000417662.1_IFRD1-203,ENST00000421296.1_IFRD1-204,ENST00000429071.5_IFRD1-205,ENST00000432734.1_IFRD1-206,ENST00000440625.5_IFRD1-207,ENST00000443101.6_IFRD1-208,ENST00000445335.1_IFRD1-209,ENST00000462155.2_IFRD1-210,ENST00000466459.5_IFRD1-211,ENST00000470441.1_IFRD1-212,ENST00000476927.5_IFRD1-213,ENST00000486688.1_IFRD1-214,ENST000…	3.71	2.17	2.09	1.59	2.79	2.2	1.4	8.78	7.08	1.4	2.91	2.78	1.15	1.6	1.51	2.36	3.07	3.78	0.99	1.16	1.7	15.43	1.12	2.22	3.45	2.93	2.65	2.4	2.47	3.47	2.92	2.68	2.33	1.83	4.68	2.57	6.3	2.2	2.75	0.99	3.47	2.47	3.14	1.52	3.09	2.86	5.86	1.94
ENSG00000006659.13_LGALS14	ENST00000360675.7_LGALS14-201,ENST00000392052.8_LGALS14-202,ENST00000601802.1_LGALS14-203	0	0	0	0	0	0	0	0	0	0	0	0	0	0	0	0	0	0	0	0	0	0	0	0	0	0	0	0	0	0	0	0	0	0	0	0	0	0	0	0	0	0	0	0	0	0	0	0
ENSG00000006695.12_COX10	ENST00000261643.8_COX10-201,ENST00000429152.6_COX10-202,ENST00000458492.1_COX10-203,ENST00000580561.1_COX10-204,ENST00000581931.5_COX10-205,ENST00000664217.1_COX10-206,ENST00000670279.1_COX10-207	3.82	2.41	2.46	1.97	2.41	2.61	2.73	4.6	3.94	1.78	2.98	2.74	1.62	1.77	2.13	1.96	3.13	3.27	0.71	2.06	1.92	10.04	2	1.99	2.69	2.38	2.59	2.29	2.6	2.86	2.77	3.56	1.77	1.8	6.9	1.8	5.27	2.85	1.68	1.58	3.11	2.59	2.67	1.78	2.74	2.52	3.78	2.25
ENSG00000006704.11_GTF2IRD1	ENST00000265755.7_GTF2IRD1-201,ENST00000424337.7_GTF2IRD1-202,ENST00000455841.6_GTF2IRD1-203,ENST00000470715.1_GTF2IRD1-204,ENST00000476977.5_GTF2IRD1-205,ENST00000486086.1_GTF2IRD1-206,ENST00000489094.1_GTF2IRD1-207	1.75	2.3	2.03	2.44	3.66	1.86	2.57	3.6	2.87	2.1	2.22	2.37	2.42	1.86	2.31	1.98	2.84	1.58	1.1	1.91	1.99	7.45	1.19	2.09	1.75	2.19	1.14	1.89	1.1	3.89	3.24	1.56	3.52	2.12	7.12	3.52	2.98	1.97	3.73	2.37	2.22	1.79	1.77	2.02	3.82	1.21	4.07	2.02
ENSG00000006712.15_PAF1	ENST00000221265.8_PAF1-201,ENST00000416728.3_PAF1-202,ENST00000595379.1_PAF1-203,ENST00000595564.5_PAF1-204,ENST00000595797.5_PAF1-205,ENST00000597365.1_PAF1-206,ENST00000598127.1_PAF1-207,ENST00000598594.1_PAF1-208	21.1	14.85	12.47	9.27	13.92	11.61	12.46	18.98	17.99	9.42	11.08	12.95	11.87	8.53	12.21	13.93	19.65	17.66	7.13	9.8	10.25	65.69	9.57	12.4	16.6	14.77	14.75	11.35	15.03	12.42	19.7	16.74	17.53	15.07	24.02	13.35	18.53	13.24	16.55	12.49	16.93	13.76	15.41	9.1	19.91	15.29	18.44	13.77
ENSG00000006715.16_VPS41	ENST00000265745.13_VPS41-201,ENST00000310301.9_VPS41-202,ENST00000395969.6_VPS41-203,ENST00000413141.5_VPS41-204,ENST00000414632.5_VPS41-205,ENST00000418457.6_VPS41-206,ENST00000439468.1_VPS41-207,ENST00000448833.5_VPS41-208,ENST00000457055.1_VPS41-209,ENST00000462429.1_VPS41-210,ENST00000466017.1_VPS41-211,ENST00000482217.1_VPS41-212,ENST00000485955.1_VPS41-213,ENST00000490924.1_VPS41-214	9.96	10.38	17.56	8.24	24.03	13.44	18.73	22.75	26.82	7.16	15.49	14.63	12.58	6.83	9.06	6.68	15.48	14.1	6.59	11	9.83	78.79	6.46	7.77	14.11	16.3	14.03	16.82	11.79	10.94	17.44	19.54	13.4	13.82	18.66	10.21	22.34	17.15	14.63	10.29	18.81	11.41	12.99	9.45	15.94	16.02	15.82	9.24
ENSG00000006740.18_ARHGAP44	ENST00000262444.13_ARHGAP44-201,ENST00000340825.7_ARHGAP44-202,ENST00000379672.10_ARHGAP44-203,ENST00000538915.2_ARHGAP44-204,ENST00000544416.6_ARHGAP44-205,ENST00000578087.1_ARHGAP44-206,ENST00000578442.1_ARHGAP44-207,ENST00000580768.5_ARHGAP44-208,ENST00000581437.1_ARHGAP44-209,ENST00000583608.1_ARHGAP44-210,ENST00000584974.1_ARHGAP44-211	1.27	0.56	2.04	0.63	3.67	1.43	3.8	2.89	0.86	0.77	1.15	1	1.57	0.61	0.24	1.36	2.15	0.84	0.69	0.72	0.92	10.77	0.37	1.5	2.69	2.13	2.13	1.86	0.87	2.2	2.44	2.2	2.05	1.42	1.13	0.97	2.61	2.47	3.53	0.64	2.21	0.69	2.25	0.78	2.24	1.89	5.07	0.56
ENSG00000006744.19_ELAC2	ENST00000338034.9_ELAC2-201,ENST00000395962.6_ELAC2-202,ENST00000426905.7_ELAC2-203,ENST00000446899.5_ELAC2-204,ENST00000465825.5_ELAC2-205,ENST00000476042.1_ELAC2-206,ENST00000480891.5_ELAC2-207,ENST00000484122.5_ELAC2-208,ENST00000487229.6_ELAC2-209,ENST00000491478.5_ELAC2-210,ENST00000492559.5_ELAC2-211,ENST00000578071.1_ELAC2-212,ENST00000578104.1_ELAC2-213,ENST00000578991.5_ELAC2-214,ENST000…	14.92	13.66	15.14	10.7	10.6	11.68	12.55	24.85	32.73	18.5	12.31	16.18	9.37	14	13.38	13.6	13.95	15.23	7.71	15.01	16.6	44.36	11.81	16.42	20.51	15.73	8.79	11.22	11.96	22.75	10.94	7.73	10.43	9.46	19	14.96	24.97	18.79	10.02	12.86	13.14	13.66	10.22	13.94	11.35	8.59	24.78	14.05
ENSG00000006747.15_SCIN	ENST00000297029.10_SCIN-201,ENST00000341757.9_SCIN-202,ENST00000417018.1_SCIN-203,ENST00000436854.1_SCIN-204,ENST00000473722.5_SCIN-205,ENST00000476649.1_SCIN-206,ENST00000486980.5_SCIN-207,ENST00000518849.1_SCIN-208,ENST00000519209.5_SCIN-209,ENST00000523729.5_SCIN-210	1.07	3.13	0.57	0.83	1.34	0.49	0.48	0.81	0.65	2.28	0.73	0.95	0.36	0.72	2.7	0.72	0.76	1.24	0.31	1.07	1.07	6.24	1.98	0.37	0.54	0.46	1.31	0.53	0.91	0.3	0.8	1.64	0.18	0.74	0.95	2.66	0.8	0.63	0.17	1.6	1.8	3.15	1.59	0.99	1.01	1.01	0.79	2.89
ENSG00000006756.16_ARSD	ENST00000217890.10_ARSD-201,ENST00000381154.6_ARSD-202,ENST00000458014.1_ARSD-203,ENST00000481340.1_ARSD-204,ENST00000494870.5_ARSD-205,ENST00000495294.1_ARSD-206,ENST00000559324.1_ARSD-207	4.14	1.81	3.65	1.77	3.59	5.64	4.53	4.79	4.16	1.26	5.46	5.96	4.5	1.51	1.86	3.07	7.89	5.53	2.88	1.95	1.93	13.34	1.42	3.77	3.55	3.25	3.36	2.8	4.59	3.85	6.51	3.98	3.83	6.25	5.82	2.43	4.7	3.4	3.26	1.78	3.51	2.08	2.79	1.64	7.2	2.9	3.57	1.92
ENSG00000006757.12_PNPLA4	ENST00000381042.9_PNPLA4-201,ENST00000442940.1_PNPLA4-202,ENST00000444736.5_PNPLA4-203,ENST00000537427.5_PNPLA4-204	2.34	2.52	2.91	3.63	2.13	5.28	3.36	4.31	5.22	3.06	5.32	4.99	2.8	3.6	2.46	1.34	4.43	4.19	3.77	3.51	3.85	7.73	2.44	2.11	3.34	3.32	1.85	2.91	3.27	4.48	4.19	0.98	2.99	4.34	1.87	3.96	2.58	2.17	1.16	2.26	2.12	2.37	1.63	3.99	4.46	1.94	6.72	2.34
ENSG00000006788.14_MYH13	ENST00000252172.9_MYH13-201,ENST00000418404.8_MYH13-202,ENST00000621918.1_MYH13-203	0	0	0	0	0.01	0	0	0	0	0	0	0	0	0	0	0	0	0	0	0	0	0	0	0	0	0	0	0	0	0	0	0	0	0	0	0	0	0	0	0	0	0	0	0	0	0	0	0
ENSG00000006831.10_ADIPOR2	ENST00000357103.5_ADIPOR2-201,ENST00000535774.1_ADIPOR2-202,ENST00000537190.1_ADIPOR2-203,ENST00000537545.1_ADIPOR2-204,ENST00000540974.1_ADIPOR2-205,ENST00000543456.1_ADIPOR2-206,ENST00000544470.1_ADIPOR2-207	5.47	5.1	4.26	3.33	5.3	4.66	4.75	6.56	5.4	3.58	5.32	4.75	3.86	2.93	3.46	3.55	6.01	5.87	1.86	3.24	3.63	20.43	3.01	5.01	3.68	3.74	4.16	3.9	5.34	5.13	6.11	4.21	4.77	5.04	5.86	5.16	7.72	4.02	4.65	4.05	5.98	4.19	4.29	2.81	7.03	4.8	6.54	4.07
ENSG00000006837.12_CDKL3	ENST00000265334.9_CDKL3-201,ENST00000518990.5_CDKL3-202,ENST00000519312.5_CDKL3-203,ENST00000520592.1_CDKL3-204,ENST00000520693.5_CDKL3-205,ENST00000521118.5_CDKL3-206,ENST00000521755.1_CDKL3-207,ENST00000522501.1_CDKL3-208,ENST00000523054.5_CDKL3-209,ENST00000523832.1_CDKL3-210	0.4	0	0.03	0.09	0.36	0.07	0.31	1.08	1.11	0	0.12	0.16	0.12	0.1	0.31	0.22	0.22	0.06	0.11	0.14	0.17	0.54	0.17	0.16	0.49	0.18	0	0.15	0.41	1.91	0.16	0	0.87	0.1	0	0.2	0.27	0.16	0.25	0.16	0.14	0.13	0.24	0.3	0.18	0.02	0.33	0.12
ENSG00000007001.13_UPP2	ENST00000005756.5_UPP2-201,ENST00000460456.1_UPP2-202,ENST00000489438.1_UPP2-203,ENST00000605860.5_UPP2-204	0	0	0	0.03	0.05	0.01	0.03	0.01	0.02	0.03	0.02	0	0	0	0	0	0.01	0	0	0	0.01	0	0	0	0.07	0	0	0	0.02	0	0.02	0	0	0.01	0	0.03	0.17	0	0	0	0	0	0	0.01	0.04	0.04	0.04	0.01
ENSG00000007038.11_PRSS21	ENST00000005995.8_PRSS21-201,ENST00000450020.7_PRSS21-202,ENST00000570594.5_PRSS21-203,ENST00000570629.5_PRSS21-204,ENST00000571141.1_PRSS21-205,ENST00000574265.1_PRSS21-206,ENST00000574813.5_PRSS21-207,ENST00000575199.1_PRSS21-208,ENST00000575739.1_PRSS21-209,ENST00000577043.1_PRSS21-210	1.53	0.08	0.17	0.1	0.05	0	0.12	0.44	2.86	0.12	0	0.11	0.06	0.05	0.06	1.21	0	0.08	0	0.03	0	0.93	0	3.11	2.43	0.15	0.05	0.28	0.03	2.07	0.02	0.04	2.38	0.07	1.74	0.05	1.53	0.06	1.81	0.2	0.47	0.05	0.16	0	0	0.06	2.58	0
ENSG00000007047.16_MARK4	ENST00000262891.9_MARK4-201,ENST00000300843.8_MARK4-202,ENST00000587566.5_MARK4-203,ENST00000588533.5_MARK4-204,ENST00000588621.5_MARK4-205,ENST00000590897.1_MARK4-206,ENST00000590909.1_MARK4-207,ENST00000592207.5_MARK4-208,ENST00000592762.5_MARK4-209	9.02	8.67	10.19	11.35	9.26	7.2	10.31	12.26	10.55	7.61	8.63	9.99	7.18	9.66	8.19	9.63	10.92	9.53	4.5	10.39	11.24	65.5	5.66	11.38	7.9	11.03	12.91	8.54	9.35	8.61	8.91	10.98	8.33	9.68	11.5	12.44	9.39	10.92	11.47	7.2	10.42	9.87	14.48	9.22	9.8	11.23	13.09	10.2
ENSG00000007062.12_PROM1	ENST00000447510.7_PROM1-201,ENST00000502501.1_PROM1-202,ENST00000502943.1_PROM1-203,ENST00000503884.5_PROM1-204,ENST00000504842.5_PROM1-205,ENST00000505450.5_PROM1-206,ENST00000508167.5_PROM1-207,ENST00000508322.1_PROM1-208,ENST00000508940.1_PROM1-209,ENST00000510224.5_PROM1-210,ENST00000511153.5_PROM1-211,ENST00000511270.1_PROM1-212,ENST00000512304.2_PROM1-213,ENST00000513108.1_PROM1-214,ENST000…	5.86	3.43	3.95	0.6	9.85	5.39	4.9	5.72	6.36	1.52	5.6	5.1	6.68	1.64	2.84	5.68	10.64	5.7	2.55	1.23	1.47	30.19	1.99	4.55	5.2	3.99	4.83	3.5	5.37	4	13.06	6.15	11.88	9.92	6.38	4.01	9.59	4.22	10.75	3.22	6.87	3.66	7.31	1.01	10.69	5.09	4.72	3.18
ENSG00000007080.11_CCDC124	ENST00000445755.7_CCDC124-201,ENST00000596123.1_CCDC124-202,ENST00000597436.5_CCDC124-203,ENST00000602080.1_CCDC124-204	15.2	11.39	20.15	15.75	14.22	23.82	15.34	21.95	34.41	15.46	18.48	23.19	11.38	15.99	11.77	14.55	16.42	13.89	15.96	16.62	17.83	65.78	9.43	20.52	29.67	18.04	10.28	17.77	14.67	28.97	14.31	13.99	12.9	13.95	20.39	12.05	22.15	16.81	7.13	10.93	21.59	9.03	11.18	18.07	16.59	12.88	43.04	11.63
ENSG00000007129.18_CEACAM21	ENST00000187608.13_CEACAM21-201,ENST00000401445.4_CEACAM21-202,ENST00000407170.6_CEACAM21-203,ENST00000457737.5_CEACAM21-204,ENST00000482870.6_CEACAM21-205,ENST00000618577.4_CEACAM21-206,ENST00000632983.1_CEACAM21-207	0	0	0	0	0.08	0	0	0	0	0	0	0	0	0	0	0	0	0	0.03	0	0	0.05	0	0	0	0	0.05	0.06	0	0	0.04	0.16	0	0	0	0	0	0	0	0	0.26	0	0.1	0	0	0.02	0	0
ENSG00000007168.14_PAFAH1B1	ENST00000397193.7_PAFAH1B1-201,ENST00000397195.10_PAFAH1B1-202,ENST00000570400.1_PAFAH1B1-203,ENST00000571289.1_PAFAH1B1-204,ENST00000571495.2_PAFAH1B1-205,ENST00000572915.6_PAFAH1B1-206,ENST00000574213.1_PAFAH1B1-207,ENST00000574468.1_PAFAH1B1-208,ENST00000574816.5_PAFAH1B1-209,ENST00000575477.5_PAFAH1B1-210,ENST00000576586.5_PAFAH1B1-211,ENST00000609078.1_PAFAH1B1-212,ENST00000610190.2_PAFAH1B1…	15.94	14.96	15.36	12.72	18.35	15.21	19.38	21.46	20.93	14.38	18.08	15	14.28	13.54	13.62	14.48	19.26	21.61	7.85	11.82	14.62	86.85	10.3	14.83	19.44	15.97	17.34	13.3	17.27	14.72	21.52	19.39	18.78	16.81	19.02	14.96	21.78	18.11	17.91	13.5	23.47	16.96	17.1	13.08	20.42	17.34	19.84	15.31
ENSG00000007171.18_NOS2	ENST00000313735.11_NOS2-201,ENST00000621962.1_NOS2-202,ENST00000646938.1_NOS2-203	0	0	0.01	0	0	0	0	0	0	0	0	0	0	0	0	0	0	0	0	0	0	0.02	0	0.04	0	0	0	0	0	0	0	0	0	0	0.21	0.01	0.01	0	0	0	0	0	0.01	0	0	0.01	0	0
ENSG00000007174.18_DNAH9	ENST00000262442.9_DNAH9-201,ENST00000396001.6_DNAH9-202,ENST00000454412.6_DNAH9-203,ENST00000578834.1_DNAH9-204,ENST00000579406.1_DNAH9-205,ENST00000579602.1_DNAH9-206,ENST00000579703.1_DNAH9-207,ENST00000579813.1_DNAH9-208,ENST00000579828.5_DNAH9-209,ENST00000580255.1_DNAH9-210,ENST00000581682.1_DNAH9-211,ENST00000583192.1_DNAH9-212,ENST00000584663.1_DNAH9-213,ENST00000585197.1_DNAH9-214,ENST000…	0.06	0.01	0.04	0.05	0.16	0	0.03	0.07	0.54	0	0.02	0.06	0	0	0	0	0.17	0.06	0.01	0	0.02	0.1	0.03	0	0	0	0.02	0.08	0	0	0.04	0.08	0.07	0.06	0	0.01	0.04	0.06	0.09	0.1	0.12	0.02	0.03	0	0.05	0.25	0.15	0.05
ENSG00000007202.15_KIAA0100	ENST00000389003.7_KIAA0100-201,ENST00000528896.7_KIAA0100-202,ENST00000544884.5_KIAA0100-203,ENST00000577261.1_KIAA0100-204,ENST00000577417.5_KIAA0100-205,ENST00000577580.1_KIAA0100-206,ENST00000579253.1_KIAA0100-207,ENST00000579924.6_KIAA0100-208,ENST00000580395.1_KIAA0100-209,ENST00000580882.5_KIAA0100-210,ENST00000581064.1_KIAA0100-211,ENST00000581267.1_KIAA0100-212,ENST00000582417.1_KIAA0100-…	19.86	21.05	26.52	21.16	22.52	24.57	36.61	43.29	39.41	18.99	29.91	32.82	17.26	20.52	12.72	10.62	24.6	21.88	11.66	21.05	19.45	92.19	11.84	24.27	29.04	26.82	18.6	23.75	19.65	34.19	24.28	24.7	22.68	20.88	27.49	24.64	38.39	27.01	30.16	15.99	22.96	17.7	25.15	19.88	24.41	18.52	43.42	18.35
ENSG00000007216.16_SLC13A2	ENST00000314669.10_SLC13A2-201,ENST00000444914.7_SLC13A2-202,ENST00000459818.2_SLC13A2-203,ENST00000541739.6_SLC13A2-204,ENST00000577903.5_SLC13A2-205,ENST00000579281.5_SLC13A2-206	0	0	0	0	0.01	0	0	0	0	0.02	0	0.02	0.01	0	0	0	0.05	0.01	0	0	0	0	0	0	0	0	0	0	0.01	0	0	0	0	0.01	0	0	0	0	0	0	0	0	0.01	0	0	0	0.05	0
ENSG00000007237.19_GAS7	ENST00000323816.8_GAS7-201,ENST00000396115.6_GAS7-202,ENST00000432992.7_GAS7-203,ENST00000437099.6_GAS7-204,ENST00000542249.5_GAS7-205,ENST00000578456.1_GAS7-206,ENST00000578599.5_GAS7-207,ENST00000578655.1_GAS7-208,ENST00000579140.5_GAS7-209,ENST00000579158.5_GAS7-210,ENST00000580043.1_GAS7-211,ENST00000580811.5_GAS7-212,ENST00000580865.5_GAS7-213,ENST00000581112.5_GAS7-214,ENST00000581871.5_GAS…	0.47	0.36	0.01	0.03	0.42	0.07	0.11	0.37	1.16	0.18	0.12	0.1	0.06	0.11	0.49	0.19	0.23	0.18	0.07	0.12	0.2	0.45	0.4	0.12	0.74	0.06	0.19	0.06	0.21	0.07	0.21	0.19	0.6	0.06	0.14	0.26	0.34	0.1	0.51	0.31	0.28	0.27	0.18	0.08	0.36	0.21	0.24	0.3
ENSG00000007255.10_TRAPPC6A	ENST00000006275.8_TRAPPC6A-201,ENST00000585934.1_TRAPPC6A-202,ENST00000587818.1_TRAPPC6A-203,ENST00000588062.5_TRAPPC6A-204,ENST00000592647.1_TRAPPC6A-205	2.39	1.25	1.49	1.01	1.59	1.65	1.13	2.13	4.57	0.96	1.49	1.74	2.61	0.91	1.13	1.41	2.52	1.52	1.61	0.72	0.78	6.12	1.23	1.98	2.23	1.85	1.38	1.45	1.62	1.18	1.7	1.83	3.55	2.46	2.66	1.73	1.22	1.13	2.5	1.29	2.02	0.56	1.22	1	1.68	1.02	1.38	1.31
ENSG00000007264.15_MATK	ENST00000310132.11_MATK-201,ENST00000395040.6_MATK-202,ENST00000395045.6_MATK-203,ENST00000585778.5_MATK-204,ENST00000587180.1_MATK-205,ENST00000588983.5_MATK-206,ENST00000590028.5_MATK-207,ENST00000590493.5_MATK-208,ENST00000590821.1_MATK-209,ENST00000590849.1_MATK-210,ENST00000590980.1_MATK-211,ENST00000591059.1_MATK-212,ENST00000592300.1_MATK-213,ENST00000592612.1_MATK-214,ENST00000619596.4_MA…	0	0	0	0	0	0	0.03	0	0	0	0	0	0	0	0	0	0	0	0	0	0	0	0	0	0	0	0	0.01	0	0	0	0	0	0	0	0	0.09	0.02	0	0	0	0	0	0.02	0	0	0.06	0
ENSG00000007306.15_CEACAM7	ENST00000006724.7_CEACAM7-201,ENST00000401731.6_CEACAM7-202,ENST00000599715.1_CEACAM7-203,ENST00000602225.1_CEACAM7-204	0.4	0.11	0.18	0.06	0.14	0.13	0.15	0.37	0.23	0.2	0.23	0.23	0.2	0.09	0.11	0.41	0.29	0.3	0.05	0.01	0.01	0.99	0.1	0.43	0.17	0.12	0.16	0.19	0.21	0.54	0.21	0.25	0.58	0.2	1.69	0.1	0.24	0.27	0.89	0.25	0.26	0.05	0.17	0.01	0.28	0.24	0.44	0.13
ENSG00000007312.13_CD79B	ENST00000006750.8_CD79B-201,ENST00000349817.2_CD79B-202,ENST00000392795.7_CD79B-203,ENST00000558969.1_CD79B-204,ENST00000559358.1_CD79B-205,ENST00000583260.1_CD79B-206	0	0	0	0	0.23	0	0	0	0	0	0	0	0	0	0	0	0	0	0	0	0	0	0	0	0	0	0	0	0	0	0	0	0.17	0	0	0	0	0	0.36	0	0	0	0	0	0	0	0	0
ENSG00000007314.12_SCN4A	ENST00000435607.3_SCN4A-201,ENST00000581514.1_SCN4A-202,ENST00000584310.1_SCN4A-203	0	0	0	0	0.02	0	0	0	0	0	0	0	0	0	0	0	0	0	0	0	0	0	0	0	0	0	0	0	0	0	0.01	0	0	0	0	0	0	0	0	0	0	0	0	0	0	0	0	0
ENSG00000007341.19_ST7L	ENST00000343210.11_ST7L-201,ENST00000358039.9_ST7L-202,ENST00000360743.8_ST7L-203,ENST00000361846.7_ST7L-204,ENST00000369664.1_ST7L-205,ENST00000369666.5_ST7L-206,ENST00000369669.5_ST7L-207,ENST00000418497.5_ST7L-208,ENST00000459630.5_ST7L-209,ENST00000463235.5_ST7L-210,ENST00000466360.5_ST7L-211,ENST00000467335.5_ST7L-212,ENST00000470519.5_ST7L-213,ENST00000470683.1_ST7L-214,ENST00000473206.5_ST…	2.12	1.35	2.73	1.83	2.7	2.01	3.72	6.7	5.34	1.81	2.59	2.54	1.15	1.37	1.4	1.34	2.54	2.54	1.15	1.8	1.4	6.52	1.09	3.38	3.43	2.64	2.02	2.25	2.13	2.86	2.11	3.34	2.29	2.08	4.4	1.76	5.25	3.12	3.25	1.26	2.36	1.42	2.26	1.06	2.55	2.1	3.84	1.5
ENSG00000007350.17_TKTL1	ENST00000369912.2_TKTL1-201,ENST00000369915.8_TKTL1-202,ENST00000426203.5_TKTL1-203,ENST00000426989.5_TKTL1-204,ENST00000439635.5_TKTL1-205,ENST00000463884.1_TKTL1-206,ENST00000465168.1_TKTL1-207,ENST00000482044.1_TKTL1-208	0	0	0	0	0.05	0	0	0	0	0	0	0	0	0	0	0	0	0	0	0	0	0	0	0	0	0	0	0	0	0	0	0	0	0	0	0	0.01	0	0	0	0	0	0	0	0	0	0	0
ENSG00000007372.25_PAX6	ENST00000241001.13_PAX6-201,ENST00000379107.7_PAX6-202,ENST00000379109.7_PAX6-203,ENST00000379111.7_PAX6-204,ENST00000379115.9_PAX6-205,ENST00000379123.10_PAX6-206,ENST00000379129.7_PAX6-207,ENST00000379132.8_PAX6-208,ENST00000419022.6_PAX6-209,ENST00000423822.7_PAX6-210,ENST00000438681.6_PAX6-211,ENST00000455099.6_PAX6-212,ENST00000464174.6_PAX6-213,ENST00000470027.7_PAX6-214,ENST00000471303.6_P…	0	0	0	0	0.22	0	0.01	0.28	0	0	0	0.02	0	0	0	0.01	0	0	0	0.05	0	0.03	0	0	0	0	0	0	0	0	0	0	0	0	0.03	0	0.01	0	0	0	0	0	0	0	0	0	0.07	0
ENSG00000007376.8_RPUSD1	ENST00000007264.7_RPUSD1-201,ENST00000561734.5_RPUSD1-202,ENST00000562070.1_RPUSD1-203,ENST00000563560.1_RPUSD1-204,ENST00000565377.1_RPUSD1-205,ENST00000565503.5_RPUSD1-206,ENST00000565809.5_RPUSD1-207,ENST00000567114.5_RPUSD1-208,ENST00000567283.5_RPUSD1-209,ENST00000569601.5_RPUSD1-210	5.14	4.93	4.12	4.14	3.99	3.6	4.21	5.99	7.69	5.63	3.96	5.02	2.61	4.48	4.62	4.43	3.37	4.69	2.99	4.36	4.67	18.35	3.41	6.6	5.64	5.23	3.62	3.78	3.58	7.42	3.51	4.62	4.96	2.64	10.77	5.07	6.74	4.57	2.39	4.02	5.1	3.96	3.75	4.36	3.83	4.22	10.94	4.7
ENSG00000007384.15_RHBDF1	ENST00000262316.10_RHBDF1-201,ENST00000417043.5_RHBDF1-202,ENST00000419764.1_RHBDF1-203,ENST00000428730.5_RHBDF1-204,ENST00000448893.1_RHBDF1-205,ENST00000450643.5_RHBDF1-206,ENST00000472390.1_RHBDF1-207,ENST00000482904.1_RHBDF1-208,ENST00000486045.1_RHBDF1-209,ENST00000487201.1_RHBDF1-210,ENST00000493647.1_RHBDF1-211	5.18	5.42	4.59	2.66	7.01	4.96	6.26	9.14	10.64	3.9	4.28	5.62	3.21	3.2	4.11	6.88	4.78	7.33	2.21	3.84	3.12	28.03	2.96	4.99	10.06	5.53	6.39	6.85	6.75	3.86	6.27	7.98	7.46	4.4	5.69	4.59	7.03	6.11	6.75	2.76	6.21	3.34	7.69	3.84	4.65	6.78	6.55	5.22
ENSG00000007392.17_LUC7L	ENST00000293872.13_LUC7L-201,ENST00000337351.8_LUC7L-202,ENST00000397780.5_LUC7L-203,ENST00000397783.5_LUC7L-204,ENST00000418978.5_LUC7L-205,ENST00000419516.5_LUC7L-206,ENST00000426094.5_LUC7L-207,ENST00000428363.1_LUC7L-208,ENST00000429378.5_LUC7L-209,ENST00000430864.5_LUC7L-210,ENST00000442701.1_LUC7L-211,ENST00000443357.5_LUC7L-212,ENST00000464711.5_LUC7L-213,ENST00000467552.1_LUC7L-214,ENST00…	12.57	6.09	9.73	8.27	9.98	6.74	7.93	21.61	14.73	8.27	7.92	8.83	6.13	6.85	5.25	12.4	9.72	9.92	5.02	8.09	7.59	37.9	5.39	12.77	9.81	9.54	6.81	8.66	9.39	17.75	8.22	6.23	12.14	7.23	13.25	7.44	14.4	9.46	9.79	5.77	9.18	5.14	6.49	8.02	10.57	6.2	18.03	6.65
ENSG00000007402.12_CACNA2D2	ENST00000266039.7_CACNA2D2-201,ENST00000360963.7_CACNA2D2-202,ENST00000423994.6_CACNA2D2-203,ENST00000424201.7_CACNA2D2-204,ENST00000429770.5_CACNA2D2-205,ENST00000479441.1_CACNA2D2-206,ENST00000483620.1_CACNA2D2-207,ENST00000487413.1_CACNA2D2-208	0.02	0.03	0.05	0.02	0.11	0.02	0.05	0.09	0.01	0.02	0.02	0.03	0.02	0	0.01	0.1	0.01	0.02	0.01	0	0.01	0.13	0.02	0	0.03	0.03	0.03	0.01	0.01	0.01	0.01	0.03	0.02	0.03	0	0.05	0.04	0.02	0.15	0.02	0	0.02	0.04	0.01	0.06	0.02	0.05	0.02
ENSG00000007516.14_BAIAP3	ENST00000324385.9_BAIAP3-201,ENST00000397488.6_BAIAP3-202,ENST00000421665.6_BAIAP3-203,ENST00000426824.8_BAIAP3-204,ENST00000561602.1_BAIAP3-205,ENST00000561793.1_BAIAP3-206,ENST00000562208.5_BAIAP3-207,ENST00000564213.1_BAIAP3-208,ENST00000565665.5_BAIAP3-209,ENST00000566162.1_BAIAP3-210,ENST00000566389.1_BAIAP3-211,ENST00000567203.1_BAIAP3-212,ENST00000567825.3_BAIAP3-213,ENST00000568198.1_BAIA…	0.69	0.19	0.09	0.16	0.23	0.1	0.33	0.75	0.88	0.15	0.15	0.35	0.11	0.5	0.14	0.19	1	0.24	0.05	0.18	0.19	1.24	0.08	0.12	0.36	0.36	0.16	0.4	0.19	2.86	0.18	0.1	0.24	0.09	0.77	0.12	0.61	0.07	0.17	0.21	0.41	0.27	0.29	0.12	0.16	0.37	0.16	0.2
ENSG00000007520.4_TSR3	ENST00000007390.3_TSR3-201,ENST00000566296.1_TSR3-202	19.31	12.63	14.43	12.88	14.64	12.52	11.05	18.54	27.74	15.96	12.27	19.11	13.46	15.32	11.39	13.84	14.25	11.23	9.73	12.76	14.39	56.58	10.41	19.34	23.74	14.67	9.79	12.55	10.26	24.91	9.56	11.04	16.87	13.46	15.64	12.56	18.32	12.34	8.23	11.23	14.91	9.18	8.01	13.62	12.75	9	24.04	11.84
ENSG00000007541.17_PIGQ	ENST00000026218.9_PIGQ-201,ENST00000293874.2_PIGQ-202,ENST00000321878.10_PIGQ-203,ENST00000409527.6_PIGQ-204,ENST00000420990.6_PIGQ-205,ENST00000422307.6_PIGQ-206,ENST00000439574.1_PIGQ-207,ENST00000443147.5_PIGQ-208,ENST00000470411.2_PIGQ-209,ENST00000476438.1_PIGQ-210,ENST00000480424.6_PIGQ-211,ENST00000537901.1_PIGQ-212,ENST00000540241.1_PIGQ-213,ENST00000540548.1_PIGQ-214,ENST00000544860.1_PI…	4.47	3.86	3.28	3.99	3.82	5.22	4.79	11.4	11.36	3.04	4.97	6.18	4.01	4.7	3.85	5.48	4.85	4.4	2.6	3.09	3.6	15.69	2.67	5.44	10.48	3.73	3.64	3.61	3.6	4.5	4.49	3.78	5.06	4.34	6.47	4.24	8.26	4.04	3.1	3.15	3.98	2.92	3.84	3.44	4.23	3.29	10.76	3.53
ENSG00000007545.16_CRAMP1	ENST00000293925.9_CRAMP1-201,ENST00000397412.8_CRAMP1-202,ENST00000415022.1_CRAMP1-203,ENST00000466562.5_CRAMP1-204,ENST00000467286.1_CRAMP1-205,ENST00000468839.1_CRAMP1-206,ENST00000492778.5_CRAMP1-207,ENST00000498594.5_CRAMP1-208,ENST00000674071.1_CRAMP1-209	7.06	2.23	2.72	1.91	6.24	2.85	5.43	8.9	3.83	1.23	3.37	4.55	1.51	2.1	2.31	2.16	2.4	3.99	1.34	3.63	2.79	17.46	2.18	7.27	3.91	3.21	2.74	2.43	2.63	2.2	4.75	3.54	3.3	4.74	17.05	3.78	4.25	2.44	3.25	3.22	6.09	3.55	3.23	1.95	3	2.75	2.9	2.11
ENSG00000007866.22_TEAD3	ENST00000338863.13_TEAD3-201,ENST00000402886.9_TEAD3-202,ENST00000639578.3_TEAD3-203	3.67	2.26	3.59	2.62	4.96	3.49	3.39	3.72	6.35	2.79	2.94	3.93	3.07	2.59	2.19	3.37	4.19	3.55	1.64	2.07	2.51	19.62	1.96	5.46	4.75	4.07	3.75	3.24	2.86	4.6	4.21	3.79	4.93	3.54	4.1	3.66	4.31	3.52	4.32	2.51	4.88	2.13	4.31	2.45	4.48	3.67	8.05	2.57
ENSG00000007908.16_SELE	ENST00000333360.12_SELE-201,ENST00000367774.1_SELE-202,ENST00000367775.5_SELE-203,ENST00000367776.5_SELE-204,ENST00000367777.5_SELE-205,ENST00000461085.1_SELE-206,ENST00000609271.1_SELE-207	0	0	0	0	0.19	0	0.01	0.02	0	0	0	0	0	0.01	0	0.01	0	0	0.04	0	0.07	0.05	0	0.11	0	0.01	0	0.02	0	0	0	0	0	0	0.25	0	0	0.02	0	0.01	0	0	0	0.01	0	0	0	0
ENSG00000007923.17_DNAJC11	ENST00000294401.11_DNAJC11-201,ENST00000377577.10_DNAJC11-202,ENST00000426784.1_DNAJC11-203,ENST00000451196.5_DNAJC11-204,ENST00000460594.5_DNAJC11-205,ENST00000465508.6_DNAJC11-206,ENST00000465911.1_DNAJC11-207,ENST00000469318.5_DNAJC11-208,ENST00000472414.2_DNAJC11-209,ENST00000473993.5_DNAJC11-210,ENST00000485073.5_DNAJC11-211,ENST00000685129.1_DNAJC11-212,ENST00000685360.1_DNAJC11-213,ENST000…	10.69	7.09	11.2	7.26	10.77	9.29	11.11	23.15	17.29	11.44	11.41	11.74	7.57	9.94	6.56	10.93	9.58	8.35	5.42	8.58	11.22	30.81	4.59	16.12	12.99	12.4	6.02	10.33	6.69	19.58	8.25	7.81	6.95	7.9	16.47	8.49	19.13	11.94	6.28	6.35	7.3	6.68	7.55	9.04	8.11	7.44	18.61	4.71
ENSG00000007933.13_FMO3	ENST00000367755.9_FMO3-201,ENST00000472784.5_FMO3-202,ENST00000478457.1_FMO3-203,ENST00000479749.1_FMO3-204,ENST00000530212.5_FMO3-205,ENST00000534514.1_FMO3-206	0	0	0.04	0	0.06	0.07	0.05	0	0	0	0.1	0.01	0.04	0	0.01	0	0.03	0.11	0.02	0.01	0.01	0.13	0	0	0	0.08	0.03	0.04	0.04	0	0.13	0	0	0.13	0	0	0	0.04	0	0	0	0	0.05	0.02	0.07	0.02	0.25	0.02
ENSG00000007944.15_MYLIP	ENST00000349606.4_MYLIP-201,ENST00000356840.8_MYLIP-202	2.23	1.47	1.98	1	4.52	1.48	2.09	2.77	2.53	0.82	1.59	2.05	2.44	0.73	1.24	1.98	3.92	2.04	0.47	0.91	0.73	9.8	0.88	2	1.05	1.75	1.82	1.93	1.57	1.72	3.23	1.68	2.95	3.32	3.47	1.49	2.7	2.39	2.72	1.35	2.38	1.4	1.9	0.77	3.76	1.77	2.74	1.23
ENSG00000007952.18_NOX1	ENST00000217885.5_NOX1-201,ENST00000372960.8_NOX1-202,ENST00000372964.5_NOX1-203,ENST00000372966.8_NOX1-204,ENST00000427768.5_NOX1-205	0.09	0	0	0.01	0	0	0	0	0.07	0	0	0	0	0	0	0	0	0	0	0.02	0	0.42	0	0	0	0	0	0.03	0	0	0.02	0.15	0	0	0	0	0	0	0	0	0.05	0.01	0.01	0.01	0	0	0	0.01
ENSG00000007968.7_E2F2	ENST00000361729.3_E2F2-201,ENST00000487237.1_E2F2-202	0.11	0.1	0.06	0.21	0.09	0.62	0.46	1.57	0.56	0.26	0.21	0.27	0.38	0.24	0.03	0.04	0.39	0.04	0.32	0.12	0.2	0	0.04	0.4	0.96	0.03	0	0.08	0.01	0.83	0.42	0.01	0.17	0.38	0	0.55	0.68	0.06	0.05	0.39	0.01	0.09	0.02	0.14	0.31	0	0.69	0.16
ENSG00000008018.9_PSMB1	ENST00000262193.7_PSMB1-201,ENST00000462957.1_PSMB1-202	26.92	28.23	24.63	23.58	22.91	24.17	20.81	28.9	34.99	28.51	27.46	32.82	18.66	21.67	23.22	18.3	24.43	27.21	20.53	25.61	24.04	99.92	21.65	28.23	26.54	20.63	17.85	23.19	26.03	27.57	23.27	19.81	23.07	20.22	23.8	22.42	30.86	23.93	14.27	23	31.64	21.41	15.14	27.35	23.28	21.12	39.89	25.38
ENSG00000008056.14_SYN1	ENST00000295987.13_SYN1-201,ENST00000340666.5_SYN1-202,ENST00000638337.1_SYN1-203,ENST00000639776.1_SYN1-204,ENST00000640721.1_SYN1-205	0.06	0.03	0	0.09	0.06	0.01	0.04	0.15	0.22	0.01	0	0.03	0.02	0.03	0.08	0	0.03	0.03	0.01	0.01	0	0	0.04	0.05	0.1	0.01	0.08	0	0	0	0.13	0	0.2	0.12	0.27	0.01	0.27	0.01	0.18	0.07	0.01	0.01	0	0.01	0.03	0.06	0.16	0.04
ENSG00000008083.14_JARID2	ENST00000341776.7_JARID2-201,ENST00000397311.4_JARID2-202,ENST00000474854.1_JARID2-203	3.34	5.52	1.96	4.08	3.39	2.14	2.46	3.36	3.31	3.48	1.89	2.4	1.9	2.86	5.08	2.42	3.29	2.53	0.69	3.29	3.55	13.61	3.83	1.42	2.37	2	2.6	1.7	2.35	2.34	2.62	3	3.23	2.7	4.71	7.32	2.47	2.11	2.41	5.45	3.05	5.8	3.68	3.34	3.44	2.3	2.66	5.41
ENSG00000008086.13_CDKL5	ENST00000379989.6_CDKL5-201,ENST00000379996.7_CDKL5-202,ENST00000463994.4_CDKL5-203,ENST00000623364.3_CDKL5-204,ENST00000623535.2_CDKL5-205,ENST00000623610.1_CDKL5-206,ENST00000624700.3_CDKL5-207,ENST00000624953.1_CDKL5-208,ENST00000635828.1_CDKL5-209,ENST00000636046.1_CDKL5-210,ENST00000637881.1_CDKL5-211,ENST00000673617.1_CDKL5-212,ENST00000674046.1_CDKL5-213	1.02	0.86	0.7	0.39	1.07	0.85	1.23	0.74	0.79	0.15	0.76	0.66	0.59	0.43	0.43	0.53	0.86	0.78	0.09	0.3	0.38	5.94	0.4	0.72	0.66	0.76	1.42	0.87	0.74	0.3	0.9	1.6	0.84	0.73	0.73	0.65	0.77	0.84	0.95	0.54	2.03	0.43	2.15	0.31	0.81	1.35	0.57	0.52
ENSG00000008118.10_CAMK1G	ENST00000009105.5_CAMK1G-201,ENST00000361322.3_CAMK1G-202,ENST00000423146.5_CAMK1G-203,ENST00000494990.1_CAMK1G-204,ENST00000651530.1_CAMK1G-205	0.08	0.03	0.01	0	0.01	0	0.01	0.19	0.15	0.03	0	0.03	0.01	0.01	0.02	0.05	0.08	0.08	0	0.03	0.01	0.35	0.01	0.01	0	0	0	0.01	0.01	0.02	0.01	0	0.07	0.01	0.16	0.04	0.06	0	0.04	0.04	0	0.07	0.01	0	0.11	0	0.04	0.02
ENSG00000008128.23_CDK11A	ENST00000356200.7_CDK11A-201,ENST00000356937.7_CDK11A-202,ENST00000357760.6_CDK11A-203,ENST00000358779.9_CDK11A-204,ENST00000378633.5_CDK11A-205,ENST00000378638.6_CDK11A-206,ENST00000401096.2_CDK11A-207,ENST00000404249.8_CDK11A-208,ENST00000460465.5_CDK11A-209,ENST00000463652.5_CDK11A-210,ENST00000464748.1_CDK11A-211,ENST00000468397.1_CDK11A-212,ENST00000468800.5_CDK11A-213,ENST00000474916.1_CDK1…	3.07	2.43	5.66	1.99	6.05	3.54	4.82	9.72	9.78	1.47	3.65	3.45	2.58	2.83	2.14	3.08	3.3	2.49	1.78	2.08	3.19	20.01	1.24	3.59	5.23	5.54	3.18	4.12	2.74	3.27	3.24	5	4.6	2.38	5.01	2.98	5.87	4.71	1.21	1.73	5.36	2.5	4.83	3.01	3.48	3.23	10.05	2.77
ENSG00000008130.15_NADK	ENST00000341426.9_NADK-201,ENST00000341991.7_NADK-202,ENST00000342348.9_NADK-203,ENST00000378625.5_NADK-204,ENST00000460602.5_NADK-205,ENST00000464373.1_NADK-206,ENST00000469045.5_NADK-207,ENST00000477235.5_NADK-208,ENST00000480499.5_NADK-209,ENST00000480542.1_NADK-210,ENST00000489538.1_NADK-211,ENST00000492768.5_NADK-212,ENST00000492845.6_NADK-213,ENST00000497186.5_NADK-214,ENST00000497615.1_NAD…	10.19	5.45	17.2	6.21	9.42	11.19	11.84	20.15	23.8	9.75	13.28	17.1	7.05	7.59	4.71	8.72	8.6	11.8	5.8	6.06	7.11	39.24	4.36	14.61	14.08	18.01	7.12	13.76	9.21	11.65	8.48	7.27	8.08	6.99	11.95	7.38	15.63	16.27	4.6	4.64	10.42	4.85	8.24	5.83	7.66	7.26	21.11	5.59
ENSG00000008196.13_TFAP2B	ENST00000344788.7_TFAP2B-201,ENST00000393655.4_TFAP2B-202,ENST00000489228.1_TFAP2B-203	0	0	0	0	0.11	0	0	0	0	0	0.01	0	0	0	0	0	0	0	0	0	0	0	0	0	0	0	0	0	0	0	0.01	0	0	0	0.09	0	0	0	0	0	0	0	0	0	0.06	0	0.03	0
ENSG00000008197.5_TFAP2D	ENST00000008391.4_TFAP2D-201,ENST00000492804.1_TFAP2D-202	0	0	0	0	0.02	0	0	0	0	0	0	0	0	0	0	0	0	0	0	0	0	0	0	0	0	0	0	0	0	0	0	0	0	0	0	0	0	0	0	0	0	0	0	0	0	0	0.13	0
ENSG00000008226.20_DLEC1	ENST00000308059.11_DLEC1-201,ENST00000346219.7_DLEC1-202,ENST00000440294.6_DLEC1-203,ENST00000447130.1_DLEC1-204,ENST00000469151.1_DLEC1-205,ENST00000477260.1_DLEC1-206,ENST00000478428.1_DLEC1-207	0.07	0.14	0.02	0.05	0.11	0.16	0.03	0.46	0.18	0.01	0.05	0.04	0.01	0.09	0.08	0.03	0.02	0.07	0.06	0	0.03	0.02	0.04	0	0.04	0.02	0.03	0.03	0.07	0.22	0.05	0	0.1	0.06	0.03	0.03	0.08	0.01	0.01	0.04	0.1	0.04	0.03	0.09	0.35	0.01	0.27	0.12
ENSG00000008256.16_CYTH3	ENST00000350796.8_CYTH3-201,ENST00000396741.3_CYTH3-202,ENST00000461891.5_CYTH3-203,ENST00000465320.1_CYTH3-204,ENST00000466543.1_CYTH3-205,ENST00000478541.1_CYTH3-206,ENST00000481329.1_CYTH3-207,ENST00000482460.1_CYTH3-208,ENST00000488964.5_CYTH3-209,ENST00000491641.5_CYTH3-210,ENST00000495176.5_CYTH3-211	2.97	1.97	4.1	1.35	3.39	2.34	2.63	4.58	5.12	2.38	2.61	1.58	1.48	1.37	1.89	2.39	1.87	2.87	1.04	1.81	1.83	15.29	1.18	2.46	1.68	3.27	2.38	2.69	1.6	1.55	2.05	4.88	1.74	1.88	3.62	2.26	4.39	3.33	1.07	1.09	4.66	1.93	3.85	1.25	2.1	3.16	2.82	1.22
ENSG00000008277.15_ADAM22	ENST00000265727.11_ADAM22-201,ENST00000398201.8_ADAM22-202,ENST00000398203.8_ADAM22-203,ENST00000398204.8_ADAM22-204,ENST00000398209.7_ADAM22-205,ENST00000412441.5_ADAM22-206,ENST00000413139.2_ADAM22-207,ENST00000426930.5_ADAM22-208,ENST00000439864.5_ADAM22-209,ENST00000476330.1_ADAM22-210,ENST00000478920.1_ADAM22-211,ENST00000682337.1_ADAM22-212,ENST00000683525.1_ADAM22-213,ENST00000684002.1_ADA…	0.16	0.13	0.28	0.34	0.29	0.14	0.41	1.29	0.04	0.06	0.3	0.36	0.38	0.19	0.18	0.33	0.26	0.14	0.22	0.07	0.31	1.89	0.12	0.88	0.11	0.13	0.2	0.21	0.06	0.46	0.39	0.31	0.2	0.18	0.05	0.07	0.39	0.23	0.05	0.06	0.4	0.03	0.25	0.08	0.31	0.26	0.13	0.16
ENSG00000008282.9_SYPL1	ENST00000011473.6_SYPL1-201,ENST00000455385.7_SYPL1-202,ENST00000460770.1_SYPL1-203,ENST00000464029.5_SYPL1-204,ENST00000470347.1_SYPL1-205,ENST00000483448.1_SYPL1-206,ENST00000634737.1_SYPL1-207	10.13	21.53	12.05	14.57	10.83	13.99	14.33	11.3	11.77	13.96	15.87	14.97	10.52	12.1	16.24	5.19	13.21	14.5	7.27	16.92	14.61	49.86	14.47	15.41	10.6	12.32	10.29	11.89	11.82	12.21	14.87	14.17	9.23	11.12	7.25	16.85	16.63	13.06	8.62	17.66	16.47	20.95	10.73	16.89	16.48	11.04	13.91	16.23
ENSG00000008283.16_CYB561	ENST00000360793.8_CYB561-201,ENST00000392975.6_CYB561-202,ENST00000392976.5_CYB561-203,ENST00000448884.6_CYB561-204,ENST00000542042.5_CYB561-205,ENST00000577368.5_CYB561-206,ENST00000577989.5_CYB561-207,ENST00000578016.1_CYB561-208,ENST00000578072.1_CYB561-209,ENST00000580592.1_CYB561-210,ENST00000580691.5_CYB561-211,ENST00000581163.5_CYB561-212,ENST00000581573.5_CYB561-213,ENST00000582034.5_CYB5…	12.03	9.89	16.29	12.42	19.17	16.42	18.51	20.76	19.98	11.91	12.87	18.19	15.61	9.72	11.56	8.04	14.66	12.24	9.56	8.44	9.49	74.59	8.3	15.09	17.28	14.66	13.79	13.73	10.98	21.56	15.99	12.09	15.22	14.54	20.6	14.5	16.83	14.32	10.98	11.71	18.69	8.29	14.77	10.07	16.75	10.7	16.87	10.93
ENSG00000008294.22_SPAG9	ENST00000262013.12_SPAG9-201,ENST00000357122.8_SPAG9-202,ENST00000502329.1_SPAG9-203,ENST00000505173.5_SPAG9-204,ENST00000505279.5_SPAG9-205,ENST00000506483.1_SPAG9-206,ENST00000506500.1_SPAG9-207,ENST00000509724.1_SPAG9-208,ENST00000510283.5_SPAG9-209,ENST00000510855.1_SPAG9-210,ENST00000511312.2_SPAG9-211,ENST00000511795.1_SPAG9-212,ENST00000511987.5_SPAG9-213,ENST00000513547.5_SPAG9-214,ENST00…	15.81	9.59	9.22	5.52	10.95	5.84	8.07	18.53	12.02	5.67	7.68	7.26	5.96	5.54	7.66	11.73	10.19	13.56	2.95	6.38	6.56	60.94	6.46	8.37	9.15	10.69	10.77	9.38	11.37	10.45	10.56	14.44	10.53	7.46	25.68	10.85	16.79	11.21	12.9	8.88	14.69	10.56	13.2	5.93	10.78	12.2	10.24	8.76
ENSG00000008300.17_CELSR3	ENST00000164024.5_CELSR3-201,ENST00000461362.5_CELSR3-202,ENST00000470999.1_CELSR3-203,ENST00000498057.1_CELSR3-204	0.17	0.03	0.04	0.11	0.08	0.18	0.06	0.61	0.29	0.01	0.2	0.11	0.25	0.16	0.02	0.26	0.13	0.05	0.03	0.02	0.07	0.2	0.02	0.04	0.45	0.08	0.02	0.05	0.06	0.34	0.12	0.09	0.11	0.08	0.08	0.09	0.82	0.07	0.07	0.02	0.09	0.17	0.04	0.04	0.17	0.05	0.61	0.24
ENSG00000008311.16_AASS	ENST00000358954.6_AASS-201,ENST00000393376.5_AASS-202,ENST00000417368.7_AASS-203,ENST00000426162.1_AASS-204,ENST00000431170.5_AASS-205,ENST00000460376.5_AASS-206,ENST00000473553.5_AASS-207,ENST00000679402.1_AASS-208,ENST00000679419.1_AASS-209,ENST00000679511.1_AASS-210,ENST00000679579.1_AASS-211,ENST00000679659.1_AASS-212,ENST00000679721.1_AASS-213,ENST00000679764.1_AASS-214,ENST00000679818.1_AAS…	0.58	0.62	0.57	0.51	1.46	0.81	1.39	0.9	1.24	0.35	0.77	0.71	0.86	0.41	0.51	0.5	0.95	0.72	0.26	0.55	0.47	4.42	0.37	0.49	1.06	0.76	0.82	0.49	0.58	0.74	0.92	0.97	0.74	0.77	0.92	0.76	1.18	0.72	0.66	0.64	0.94	0.63	0.82	0.5	1.02	0.9	1.4	0.51
ENSG00000008323.16_PLEKHG6	ENST00000011684.11_PLEKHG6-201,ENST00000304581.8_PLEKHG6-202,ENST00000396988.7_PLEKHG6-203,ENST00000449001.6_PLEKHG6-204,ENST00000535616.1_PLEKHG6-205,ENST00000536531.5_PLEKHG6-206,ENST00000538208.1_PLEKHG6-207,ENST00000543000.1_PLEKHG6-208,ENST00000544743.1_PLEKHG6-209,ENST00000684764.1_PLEKHG6-210	2.75	1.74	2.29	2.75	3.52	2.52	1.84	3.65	2.95	1.82	1.65	2.38	2.43	1.84	1.48	1.79	3.49	2.76	1.32	1.58	1.84	9.81	1.12	3.13	2.6	2.32	1.8	1.91	1.9	3.42	4	2.22	4.37	3.32	2.78	3.33	3.56	2.06	5.13	2.57	2.74	1.39	2.59	1.95	4.41	1.88	3.15	1.31
ENSG00000008324.12_SS18L2	ENST00000011691.6_SS18L2-201,ENST00000447630.5_SS18L2-202,ENST00000474941.1_SS18L2-203	2.73	2.23	2.29	2.85	2.13	2.9	2.39	3.42	2.58	1.75	2.9	3.73	2.52	1.66	2.34	2.2	2.34	3	2.09	2.59	2.24	11.21	1.97	1.49	2.68	1.97	1.71	2.35	2.31	2.72	2.78	2.03	2.48	2.71	2.96	2.71	4.07	2.59	1.89	2.21	3.95	2.36	2.26	2.46	3.88	2.25	2.97	1.97
ENSG00000008382.16_MPND	ENST00000262966.12_MPND-201,ENST00000359935.8_MPND-202,ENST00000594162.1_MPND-203,ENST00000594716.5_MPND-204,ENST00000596722.5_MPND-205,ENST00000597036.5_MPND-206,ENST00000599840.6_MPND-207,ENST00000601877.1_MPND-208	4.67	3.18	4.81	2.84	4.47	4.59	4.96	6.92	6.75	2.3	4.08	4.45	4.65	2.48	3.03	4.48	5.14	4.48	3.81	3.15	4.64	20.44	3.17	6.77	3.31	4.04	3.85	2.89	4.86	4.61	4.68	5.32	5.51	5.28	2.52	3.53	5.67	3.81	3.34	3.84	5.17	2.58	3.72	2.94	5.35	3.23	7.74	3.47
ENSG00000008394.13_MGST1	ENST00000010404.6_MGST1-201,ENST00000359720.3_MGST1-202,ENST00000396207.1_MGST1-203,ENST00000396209.5_MGST1-204,ENST00000396210.8_MGST1-205,ENST00000534835.5_MGST1-206,ENST00000535309.5_MGST1-207,ENST00000535624.1_MGST1-208,ENST00000536371.5_MGST1-209,ENST00000537878.5_MGST1-210,ENST00000538857.1_MGST1-211,ENST00000538885.5_MGST1-212,ENST00000539036.5_MGST1-213,ENST00000539708.5_MGST1-214,ENST000…	150.07	116.18	323.62	68.43	367.96	237.46	411.1	239.27	223.46	72.57	236.47	215.12	161.18	72.88	68.74	99.78	241.13	236.97	167.26	104.46	103.85	1581.06	67.23	129.58	177.2	297.1	268.46	306.29	192.84	174.71	238.84	308.56	141.26	189.09	134.8	98.19	212.28	350.85	131.42	91.22	415.16	80.57	248.13	125.01	232.52	295.56	285.12	78.95
ENSG00000008405.12_CRY1	ENST00000008527.10_CRY1-201,ENST00000546722.1_CRY1-202,ENST00000549356.1_CRY1-203,ENST00000550633.1_CRY1-204,ENST00000552790.5_CRY1-205	2.81	2.87	1.66	1	5.14	1.63	1.74	3.62	2.97	0.99	1.62	1.68	2.47	1.1	2.51	2.2	5.74	3.54	0.96	1.34	1.55	14.92	1.84	1.14	1.74	1.78	2.71	1.84	2.24	1.69	5.03	3.18	6.17	3.55	3.66	4.01	2.91	1.6	6.35	3.26	2.95	3.03	2.99	1.38	5.15	2.81	4.07	2.58
ENSG00000008438.5_PGLYRP1	ENST00000008938.5_PGLYRP1-201	0	0	0	0	0.03	0	0	0	0.04	0	0	0	0	0	0	0	0	0	0	0.03	0	0	0	0	0	0	0	0	0.03	0	0	0	0	0	0	0.13	0.16	0	0	0	0	0	0	0	0	0	0	0
ENSG00000008441.19_NFIX	ENST00000358552.8_NFIX-201,ENST00000360105.8_NFIX-202,ENST00000397661.6_NFIX-203,ENST00000585382.5_NFIX-204,ENST00000585575.5_NFIX-205,ENST00000586797.5_NFIX-206,ENST00000586873.1_NFIX-207,ENST00000587260.1_NFIX-208,ENST00000587760.5_NFIX-209,ENST00000588228.5_NFIX-210,ENST00000588680.1_NFIX-211,ENST00000590027.1_NFIX-212,ENST00000591028.1_NFIX-213,ENST00000592199.6_NFIX-214,ENST00000622520.2_NFI…	3.7	1.86	5.14	2.07	5.61	3.47	6.65	6.16	7.94	2.26	3.29	3.8	2.31	1.85	1.97	3.14	1.76	2.3	1.01	1.99	1.68	27.22	1.49	5.69	4.51	6.11	5.93	4.57	2.46	5.85	2.55	5.85	3.21	2.24	3.28	2.55	6.14	5.24	4.85	1.96	6.47	2.59	6.19	1.95	2.89	4.86	5.21	2.01
ENSG00000008513.16_ST3GAL1	ENST00000399640.3_ST3GAL1-201,ENST00000517668.5_ST3GAL1-202,ENST00000518298.5_ST3GAL1-203,ENST00000519435.5_ST3GAL1-204,ENST00000519924.5_ST3GAL1-205,ENST00000520020.5_ST3GAL1-206,ENST00000521180.5_ST3GAL1-207,ENST00000521627.1_ST3GAL1-208,ENST00000522204.1_ST3GAL1-209,ENST00000522285.1_ST3GAL1-210,ENST00000522652.6_ST3GAL1-211,ENST00000522873.1_ST3GAL1-212,ENST00000523634.1_ST3GAL1-213,ENST00000…	7.59	5.99	3.98	3.14	10.63	4.36	6.06	6.96	10.86	4.75	5.43	4.46	5.61	3.28	5.34	4.81	9.73	5.42	1.98	3.32	3.91	31.29	3.7	5.27	7.6	4.41	6.41	4.24	4.78	6.34	9.66	6.42	15.27	7.41	10.84	10.74	7.73	4.92	14.91	8.76	7.06	6.13	6.84	3.69	12.46	6	7.92	5.27
ENSG00000008516.18_MMP25	ENST00000336577.9_MMP25-201,ENST00000570755.1_MMP25-202,ENST00000575441.1_MMP25-203,ENST00000612971.2_MMP25-204	0.05	0.02	0.04	0	0.06	0.03	0.01	0.68	0.95	0	0.01	0.06	0.04	0.1	0.02	0.04	0.12	0.03	0.04	0.01	0	0.4	0.01	0.1	0.07	0.04	0.01	0.02	0.03	0	0.14	0.03	0.09	0.04	0.14	0	0.07	0.01	0	0.08	0.01	0.02	0.03	0.03	0.11	0.01	0.05	0.02
ENSG00000008517.19_IL32	ENST00000008180.13_IL32-201,ENST00000325568.9_IL32-202,ENST00000382213.7_IL32-203,ENST00000396887.7_IL32-204,ENST00000396890.6_IL32-205,ENST00000440815.7_IL32-206,ENST00000444393.7_IL32-207,ENST00000525003.1_IL32-208,ENST00000525228.5_IL32-209,ENST00000525377.6_IL32-210,ENST00000525643.7_IL32-211,ENST00000526464.6_IL32-212,ENST00000528163.6_IL32-213,ENST00000528652.2_IL32-214,ENST00000529550.5_IL…	5.45	0.46	2.35	1.41	1.05	1.16	3.28	6.06	3.98	0.35	1.61	1.28	0.71	0.48	0.44	5.27	0.82	1.44	1.06	0.39	0.74	9.28	0.65	3.84	3.3	1.96	1.03	1.94	1.25	3.64	0.75	1.14	6.01	0.68	7.22	0.59	3.55	2.02	4.68	0.43	2.79	0.33	1.08	0.76	0.91	1.46	4.46	0.45
ENSG00000008710.20_PKD1	ENST00000262304.9_PKD1-201,ENST00000415938.7_PKD1-202,ENST00000423118.5_PKD1-203,ENST00000468674.5_PKD1-204,ENST00000469241.2_PKD1-205,ENST00000469851.1_PKD1-206,ENST00000471603.6_PKD1-207,ENST00000472577.1_PKD1-208,ENST00000472659.1_PKD1-209,ENST00000473780.2_PKD1-210,ENST00000474088.1_PKD1-211,ENST00000475889.1_PKD1-212,ENST00000480227.5_PKD1-213,ENST00000483024.1_PKD1-214,ENST00000483558.5_PKD…	6.11	5.32	5.94	3.72	3.88	4.55	4.35	23.36	18.68	4.29	4.82	5.27	4.41	5.19	3.32	8.12	6.02	4.71	1.86	2.49	3.29	20.42	2.48	13.56	9.28	5.59	4.76	4.3	3.72	9.84	5.26	4.51	9.24	6.07	20.81	9.45	13.45	4.91	5.99	2.6	5.81	3.91	4.93	3.57	6.31	4.98	14.94	4.87
ENSG00000008735.14_MAPK8IP2	ENST00000008876.7_MAPK8IP2-201,ENST00000329492.6_MAPK8IP2-202	0.08	0.07	0.1	0.01	0.14	0.03	0.14	0.25	0.08	0.01	0.04	0.05	0.03	0.02	0.05	0.08	0.05	0.04	0.03	0.03	0.03	0.83	0.03	0.16	0.09	0.14	0.17	0.14	0.03	0.02	0.03	0.18	0.01	0.03	0.14	0.02	0.11	0.11	0.03	0	0.25	0.03	0.13	0.03	0.06	0.18	0.11	0.04
ENSG00000008838.21_MED24	ENST00000356271.7_MED24-201,ENST00000394126.5_MED24-202,ENST00000394127.6_MED24-203,ENST00000394128.7_MED24-204,ENST00000422942.6_MED24-205,ENST00000428757.6_MED24-206,ENST00000470126.1_MED24-207,ENST00000479829.5_MED24-208,ENST00000491466.5_MED24-209,ENST00000492176.2_MED24-210,ENST00000495586.1_MED24-211,ENST00000501516.7_MED24-212,ENST00000535071.6_MED24-213,ENST00000535508.6_MED24-214,ENST000…	13.49	11.06	12.53	10.49	11.98	13.72	14.7	22.66	26.87	10.91	12.59	15.34	8.45	14.62	10.03	9.1	10.32	9.82	6.08	10.44	14.54	45.47	7.33	9.85	18.51	12.56	8.66	11.1	7.17	20.82	10.33	10.42	15.86	9.86	20.5	9.74	20.09	10.76	8.37	10.58	10.76	9.33	11.72	12.01	13	8.58	24.3	9.75
ENSG00000008853.18_RHOBTB2	ENST00000251822.7_RHOBTB2-201,ENST00000517528.1_RHOBTB2-202,ENST00000518534.1_RHOBTB2-203,ENST00000519210.1_RHOBTB2-204,ENST00000519685.5_RHOBTB2-205,ENST00000522948.5_RHOBTB2-206,ENST00000523918.1_RHOBTB2-207,ENST00000524077.5_RHOBTB2-208,ENST00000690180.1_RHOBTB2-209,ENST00000692529.1_RHOBTB2-210	3.16	0.76	4.2	0.85	3.33	2.83	4.13	6.01	4.67	1.61	2.35	2.21	0.84	1.57	0.88	2.48	2.06	2.31	2.15	1.35	1.36	16.49	0.82	3.97	3.01	4.69	2.68	3.1	1.76	2.18	2.1	4.46	1.67	1.38	6.16	0.75	4.36	4.4	1.68	0.56	6.09	1.12	4.18	1.25	2.41	2.34	5.75	0.87
ENSG00000008869.12_HEATR5B	ENST00000233099.6_HEATR5B-201,ENST00000425467.5_HEATR5B-202,ENST00000467978.1_HEATR5B-203,ENST00000471051.1_HEATR5B-204,ENST00000478810.1_HEATR5B-205	1.74	0.71	2.01	0.96	1.92	1.62	2.33	4.17	2.68	1.21	2.17	2.05	1.04	0.82	0.56	0.97	1.85	1.49	0.5	0.92	1.23	6.66	0.48	1.65	2.31	2.21	1.37	2.22	1.52	1.92	2.11	1.48	1.02	1.29	2.01	1.01	2.82	2.5	3.12	0.98	1.65	0.93	1.71	0.93	2.6	1.24	2.3	0.71
ENSG00000008952.17_SEC62	ENST00000337002.9_SEC62-201,ENST00000460513.5_SEC62-202,ENST00000461933.1_SEC62-203,ENST00000469515.6_SEC62-204,ENST00000469890.1_SEC62-205,ENST00000470355.1_SEC62-206,ENST00000480708.5_SEC62-207,ENST00000481435.5_SEC62-208,ENST00000487736.5_SEC62-209,ENST00000497277.1_SEC62-210	40.42	18.07	36.78	14.89	40.41	33.33	40.8	51.39	41.69	18.26	32.04	35.47	28.62	22.78	18.69	31.85	40.41	32.41	11.7	20.47	19.69	165.49	13.58	33.69	33.38	35.81	28.25	31.98	23.79	42.58	33.62	33.39	29.41	32.92	41.34	20.69	43.99	36.56	28.88	18.22	46.75	18.45	33.97	16.73	36.41	27.75	44.71	18.79
ENSG00000008988.11_RPS20	ENST00000009589.8_RPS20-201,ENST00000518875.5_RPS20-202,ENST00000519369.1_RPS20-203,ENST00000519606.5_RPS20-204,ENST00000519807.5_RPS20-205,ENST00000520490.1_RPS20-206,ENST00000520627.1_RPS20-207,ENST00000521262.5_RPS20-208,ENST00000521289.5_RPS20-209,ENST00000523936.5_RPS20-210,ENST00000524349.5_RPS20-211,ENST00000618656.2_RPS20-212,ENST00000676461.1_RPS20-213,ENST00000676918.1_RPS20-214,ENST000…	394.27	512.26	495.52	513.22	461.03	442.92	466.22	444.5	532.54	411.74	450.36	544.01	412.84	358.05	423.07	333.16	480.24	509.8	430.32	417.73	420.07	2102.39	423.57	393.99	445.06	426.94	337.42	457.21	427.62	416.9	467.98	427.12	429.69	437.66	273.62	485.31	465.83	498.63	240.23	403.81	606.56	329.18	250.23	457.66	521.52	370.02	497.62	406.36
ENSG00000009307.17_CSDE1	ENST00000261443.9_CSDE1-201,ENST00000339438.10_CSDE1-202,ENST00000358528.9_CSDE1-203,ENST00000369530.5_CSDE1-204,ENST00000438362.7_CSDE1-205,ENST00000483030.2_CSDE1-206,ENST00000483407.1_CSDE1-207,ENST00000524652.2_CSDE1-208,ENST00000525132.1_CSDE1-209,ENST00000525878.5_CSDE1-210,ENST00000525970.5_CSDE1-211,ENST00000529046.6_CSDE1-212,ENST00000530784.1_CSDE1-213,ENST00000530886.5_CSDE1-214,ENST00…	84.84	80.4	79.84	80.52	73.09	77.98	83.2	88.53	84.93	69.01	76.62	84.78	63.83	67.99	69.45	73.11	81.95	87.68	27.14	70.38	74.09	368.48	49.18	80.06	83.27	74.74	77.21	72.99	76.1	92.1	85.96	83.46	83.53	70.71	84.25	77.88	94.58	77.97	68.16	72.34	103.85	74.75	79.1	75.57	88.38	69.27	90.94	69.53
ENSG00000009335.18_UBE3C	ENST00000348165.10_UBE3C-201,ENST00000389103.4_UBE3C-202,ENST00000430750.1_UBE3C-203,ENST00000469336.1_UBE3C-204,ENST00000470408.5_UBE3C-205,ENST00000474153.1_UBE3C-206,ENST00000494532.1_UBE3C-207,ENST00000497368.1_UBE3C-208,ENST00000611269.4_UBE3C-209	11.89	7.84	9.93	8.54	8.78	9.55	9.43	18.82	15.49	10.44	10.87	11.49	6.53	7.73	6.74	9.44	9.7	11.39	4.03	9.14	9.19	39.9	6.12	9.56	11.5	10.36	7.62	10.12	11.74	10.94	10.36	9.14	6.6	6.83	18.31	7.27	17.62	9.99	8.34	7.46	10.17	7.73	9.39	9.1	11.16	8.6	15.25	7.02
ENSG00000009413.16_REV3L	ENST00000358835.7_REV3L-201,ENST00000368802.8_REV3L-202,ENST00000413831.1_REV3L-203,ENST00000422377.5_REV3L-204,ENST00000434009.5_REV3L-205,ENST00000435970.5_REV3L-206,ENST00000460981.1_REV3L-207,ENST00000462119.5_REV3L-208,ENST00000467500.1_REV3L-209,ENST00000470871.1_REV3L-210,ENST00000492520.1_REV3L-211,ENST00000494858.1_REV3L-212,ENST00000619481.1_REV3L-213	1.59	0.61	1.58	0.39	1.62	1.38	2.16	5.72	1.95	1.92	0.95	0.77	0.66	0.75	1.01	5.71	2.45	0.93	0.74	0.76	1.37	7.54	0.42	0.85	1.33	2.04	0.91	2.1	1.01	0.84	2.04	3.15	0.77	0.97	3.35	1.17	4.93	3.24	0.86	0.7	1.09	2.12	1.2	0.95	2.11	0.91	1.64	0.53
ENSG00000009694.13_TENM1	ENST00000371130.7_TENM1-201,ENST00000422452.2_TENM1-202,ENST00000461429.1_TENM1-203	0	0	0	0	0	0	0	0	0	0	0	0	0	0	0	0	0	0	0	0	0	0	0	0	0	0	0	0	0	0	0	0	0	0	0	0	0	0	0	0	0	0	0	0	0	0	0	0
ENSG00000009709.12_PAX7	ENST00000375375.7_PAX7-201,ENST00000400661.3_PAX7-202,ENST00000420770.7_PAX7-203	0.03	0.02	0.02	0.04	0.07	0.04	0.05	0.02	0.14	0.04	0.05	0.05	0.01	0.03	0.02	0.01	0.01	0.01	0.05	0.03	0.02	0.16	0.02	0.54	0.21	0.05	0.01	0.02	0	0.02	0.03	0.01	0.06	0.01	0.34	0.08	0.08	0.02	0.04	0.03	0.01	0.01	0.01	0.04	0.02	0.01	0	0.05
ENSG00000009724.17_MASP2	ENST00000400897.8_MASP2-201,ENST00000400898.3_MASP2-202,ENST00000478645.1_MASP2-203,ENST00000480221.1_MASP2-204	0.04	0.11	0.05	0.03	0.35	0.03	0.07	0.35	0.33	0	0.08	0.07	0.03	0.02	0.06	0.01	0.13	0.09	0.03	0.05	0.03	0.21	0.09	0.04	0.12	0.08	0.06	0.05	0.01	0.04	0.16	0.03	0	0.08	0.28	0.09	0.41	0.04	0.18	0.07	0.15	0.11	0.14	0.04	0.14	0.05	0.43	0.1
ENSG00000009765.15_IYD	ENST00000229447.9_IYD-201,ENST00000344419.8_IYD-202,ENST00000367335.7_IYD-203,ENST00000392255.7_IYD-204,ENST00000392256.6_IYD-205,ENST00000422583.2_IYD-206,ENST00000425615.3_IYD-207,ENST00000500320.7_IYD-208,ENST00000546121.1_IYD-209	0.19	0.05	0.14	0.07	0.49	0.37	0.29	0.29	0.25	0.03	0.16	0.48	0.15	0.08	0.08	0.02	0.63	0.13	0.02	0.17	0.04	2.73	0.13	0.02	0.11	0.29	0.42	0.26	0.2	0	0.49	0.78	0.43	0.29	0.1	0.38	0.02	0.33	0.34	0.12	0.42	0.16	0.31	0.16	0.53	0.26	0.18	0.04
ENSG00000009780.16_FAM76A	ENST00000010299.10_FAM76A-201,ENST00000234549.11_FAM76A-202,ENST00000373949.5_FAM76A-203,ENST00000373954.11_FAM76A-204,ENST00000419687.6_FAM76A-205,ENST00000446647.1_FAM76A-206,ENST00000530324.5_FAM76A-207	2.49	1.72	1.74	2.12	1.98	2.28	2.31	3.17	5.05	1.61	1.97	2.11	2.21	1.49	1.64	1.47	2.23	2.05	1.06	2.27	2.23	7.88	1.31	2.61	3.28	1.81	1.69	1.88	1.64	3.29	2.54	1.61	2.7	2.24	2.59	2.54	3.95	1.86	2.08	1.71	2.74	1.33	1.86	2.38	2.52	1.69	5.62	1.87
ENSG00000009790.15_TRAF3IP3	ENST00000367023.5_TRAF3IP3-201,ENST00000367024.5_TRAF3IP3-202,ENST00000367025.8_TRAF3IP3-203,ENST00000367026.7_TRAF3IP3-204,ENST00000400959.7_TRAF3IP3-205,ENST00000460314.1_TRAF3IP3-206,ENST00000467830.1_TRAF3IP3-207,ENST00000468672.5_TRAF3IP3-208,ENST00000471368.1_TRAF3IP3-209,ENST00000474496.5_TRAF3IP3-210,ENST00000476050.5_TRAF3IP3-211,ENST00000477431.1_TRAF3IP3-212,ENST00000478359.5_TRAF3IP3-…	0.07	0.19	0	0.02	0.13	0.02	0	0.24	0.14	0.04	0.01	0.01	0.07	0.03	0.16	0	0.1	0.03	0.02	0.03	0.01	0.36	0.13	0.03	0	0.01	0.01	0.02	0.02	0.09	0.12	0.01	0.08	0.04	0.42	0.4	0.11	0.01	0.09	0.15	0.05	0.28	0.02	0.01	0.16	0.03	0.07	0.28
ENSG00000009830.13_POMT2	ENST00000261534.9_POMT2-201,ENST00000452340.7_POMT2-202,ENST00000553863.6_POMT2-203,ENST00000553880.5_POMT2-204,ENST00000554564.1_POMT2-205,ENST00000554767.5_POMT2-206,ENST00000554884.5_POMT2-207,ENST00000554948.1_POMT2-208,ENST00000555134.2_POMT2-209,ENST00000555675.6_POMT2-210,ENST00000555710.1_POMT2-211,ENST00000555788.5_POMT2-212,ENST00000556171.1_POMT2-213,ENST00000556326.5_POMT2-214,ENST000…	3.12	2.81	2.94	1.38	2.42	1.88	2.38	6.35	3.84	2.22	2.15	11.04	1.37	1.37	1.74	2.14	3.43	2.35	1.25	1.86	2.47	6.29	1.43	3.86	2.1	19.89	1.04	1.98	1.7	3.9	2.87	1.01	2.91	1.9	3.11	1.87	8.62	2.31	1.25	1.36	2.11	1.84	1.07	1.44	2.28	1.31	11.93	1.85
ENSG00000009844.16_VTA1	ENST00000367621.1_VTA1-201,ENST00000367630.9_VTA1-202,ENST00000452973.6_VTA1-203,ENST00000491881.1_VTA1-204,ENST00000620996.4_VTA1-205	7.7	6.66	6.87	6.21	7.21	7.69	7.23	10.84	10.89	6.54	8.9	8.78	4.37	5.82	4.7	5.75	8.22	10.41	3.61	7.2	7.56	33.88	4.81	6.68	9.55	6.83	6.47	6.43	7.75	7.34	7.4	7.7	6.44	5.91	9.32	6.51	11.8	7.67	6.03	5.4	10.06	6.71	5.77	6.94	8.63	6.99	9.3	5.22
ENSG00000009950.16_MLXIPL	ENST00000313375.8_MLXIPL-201,ENST00000345114.9_MLXIPL-202,ENST00000354613.5_MLXIPL-203,ENST00000414749.6_MLXIPL-204,ENST00000429400.6_MLXIPL-205,ENST00000434326.5_MLXIPL-206,ENST00000453275.1_MLXIPL-207,ENST00000456640.1_MLXIPL-208,ENST00000467221.1_MLXIPL-209,ENST00000476404.5_MLXIPL-210,ENST00000488212.1_MLXIPL-211	0.41	0.84	0.02	0.63	0.08	0.7	0.1	0.97	0.79	0.18	0.25	0.45	0.56	0.39	0.43	0.61	0.52	0.59	0.14	0.56	0.33	0.06	0.35	1.42	0.28	0.09	0.04	0.12	0.38	0.26	0.89	0.15	2.11	0.86	0.93	1.03	0.7	0.04	0.47	0.65	0.08	0.51	0.16	0.3	0.99	0.08	2.07	0.92
ENSG00000009954.11_BAZ1B	ENST00000339594.9_BAZ1B-201,ENST00000404251.1_BAZ1B-202,ENST00000466844.1_BAZ1B-203	11.45	5.38	8.46	6.35	9.12	10.19	9.8	20.46	15.73	7.08	9.62	9.59	4.94	6.61	4.83	8.89	7.17	8.7	3.87	7.92	8.67	36.62	4.28	12.7	13.37	10.19	7.69	8.32	7.52	13.09	7.21	8.15	6.87	5.58	17.97	7.06	20.87	9.41	7	5.52	9.68	6.45	10.05	7.04	8.41	7.26	18.49	5.37
ENSG00000010017.13_RANBP9	ENST00000011619.6_RANBP9-201,ENST00000469916.1_RANBP9-202	9.38	6.42	6.31	6.97	5.99	6.58	8.04	10.72	9.74	6.05	7.41	7.57	4.58	5.94	5.52	6.04	7.02	7.95	3.1	6.29	6.58	38.65	4.91	7.82	7.41	6.87	7.61	7.31	6.67	9.09	7.62	8.34	7.41	6.09	10.01	6.22	11.53	7.68	7.17	4.73	9.36	5.88	8.1	6.73	7.07	7.25	10.64	5.55
ENSG00000010030.14_ETV7	ENST00000339796.9_ETV7-201,ENST00000340181.9_ETV7-202,ENST00000373737.8_ETV7-203,ENST00000373738.4_ETV7-204,ENST00000538992.3_ETV7-205,ENST00000615781.4_ETV7-206,ENST00000620358.4_ETV7-207,ENST00000627426.2_ETV7-208	0.25	0.58	0.61	0.43	0.8	0.87	0.38	0.49	0.46	0.8	0.65	1.21	0.48	0.36	0.66	0.34	0.51	0.61	0.65	0.5	0.36	2.8	0.46	0.09	0.46	0.85	0.41	0.4	0.57	0.14	0.53	0.5	0.02	0.33	0.04	0.5	0.35	0.5	0.16	0.35	0.55	0.4	0.45	0.42	0.52	0.58	1.15	0.34
ENSG00000010072.16_SPRTN	ENST00000008440.9_SPRTN-201,ENST00000295050.12_SPRTN-202,ENST00000366644.3_SPRTN-203,ENST00000391858.8_SPRTN-204,ENST00000469904.1_SPRTN-205,ENST00000492437.1_SPRTN-206	4.06	3.89	3.17	2.88	3.11	3.38	3.74	4.16	4.69	3.8	2.76	4.19	3.59	3.03	3.22	3.58	3.63	3.78	1.37	3.52	2.63	17.34	2.42	1.79	3.25	2.93	3.17	2.29	2.7	3.26	3.07	3.72	6.74	3.02	3.48	3.87	3.44	3.14	4.89	2.73	4.04	2.47	3.45	2.94	3.23	3.49	7.54	3.1
ENSG00000010165.20_METTL13	ENST00000361735.4_METTL13-201,ENST00000362019.7_METTL13-202,ENST00000367737.9_METTL13-203,ENST00000466643.1_METTL13-204,ENST00000476386.1_METTL13-205,ENST00000478330.1_METTL13-206,ENST00000485629.1_METTL13-207	6.05	3.01	5.39	3.7	3.04	4.65	4.35	7.7	12.41	4.98	4.82	5.83	3.84	4.37	2.12	4.17	5	5.79	2.5	4.89	4.26	15.66	2.77	4.84	4.69	4.55	4.96	4.62	4.13	6.64	4.35	3.06	3.91	2.92	4.84	3.85	8.02	4.86	3.35	3.26	6.13	1.95	4.12	3.74	4.14	3.29	6.55	3.02
ENSG00000010219.14_DYRK4	ENST00000010132.6_DYRK4-201,ENST00000536137.1_DYRK4-202,ENST00000536157.5_DYRK4-203,ENST00000536645.1_DYRK4-204,ENST00000537719.5_DYRK4-205,ENST00000538520.5_DYRK4-206,ENST00000539309.5_DYRK4-207,ENST00000539490.1_DYRK4-208,ENST00000539701.5_DYRK4-209,ENST00000540644.1_DYRK4-210,ENST00000540757.6_DYRK4-211,ENST00000541024.1_DYRK4-212,ENST00000542905.1_DYRK4-213,ENST00000543431.6_DYRK4-214,ENST000…	1.89	2.22	3.55	2.47	4.65	3.36	4.14	5.46	3.68	1.57	3	3.71	3.04	1.52	2.2	2.69	4.51	2.36	2.04	2.09	2.62	15.82	1.71	2.58	3.16	3.8	3.52	4.25	2.68	4.46	4.45	3.85	3.79	4.19	1.45	3.47	5.95	3.65	3.64	2.02	4.02	2.25	3.04	1.74	4.73	2.93	7.16	2.53
ENSG00000010244.19_ZNF207	ENST00000321233.10_ZNF207-201,ENST00000342555.10_ZNF207-202,ENST00000394670.9_ZNF207-203,ENST00000394673.6_ZNF207-204,ENST00000394679.9_ZNF207-205,ENST00000577324.1_ZNF207-206,ENST00000577908.5_ZNF207-207,ENST00000578918.1_ZNF207-208,ENST00000579416.1_ZNF207-209,ENST00000579634.5_ZNF207-210,ENST00000579810.2_ZNF207-211,ENST00000580759.5_ZNF207-212,ENST00000581531.5_ZNF207-213,ENST00000582165.1_ZN…	31.13	21.49	15.61	12.46	22.71	16.36	16.07	32.21	24.2	17.29	17.49	16.99	14.25	11.44	18.38	19.16	24.34	28.05	8.39	13.68	14.05	100.34	16.54	14.38	22.6	15.01	19.26	12.74	25.03	18.59	26.3	25.01	27.03	17.92	32.82	20.05	28.01	16.08	24.02	18.29	27.55	22.76	20.41	12.8	25.45	21.39	24.02	19.92
ENSG00000010256.11_UQCRC1	ENST00000203407.6_UQCRC1-201,ENST00000412343.5_UQCRC1-202,ENST00000415995.5_UQCRC1-203,ENST00000460105.1_UQCRC1-204,ENST00000463708.1_UQCRC1-205,ENST00000467690.5_UQCRC1-206,ENST00000471189.5_UQCRC1-207,ENST00000472438.5_UQCRC1-208,ENST00000480561.5_UQCRC1-209,ENST00000493806.1_UQCRC1-210	28.53	31.4	31.84	36.91	21.07	40.4	29.4	43.66	39.71	33.23	33.67	39.78	24.87	36.3	25.52	17.48	25.83	30.63	26.25	40.3	47.54	111.45	23.41	33.69	33.23	27.8	20.58	25.27	30.97	30.07	27.37	22.41	26.81	24.37	34.63	34.95	31.51	29.46	17.02	25.14	28.64	24.22	16.82	43.4	27.5	21.23	52.41	26.74
ENSG00000010270.14_STARD3NL	ENST00000009041.12_STARD3NL-201,ENST00000396013.5_STARD3NL-202,ENST00000429075.1_STARD3NL-203,ENST00000434197.5_STARD3NL-204,ENST00000440144.5_STARD3NL-205,ENST00000453225.5_STARD3NL-206,ENST00000471550.1_STARD3NL-207	4.5	3.31	4.58	4.51	6.44	4.72	5.39	4.58	6.88	3.89	5.21	5.38	4.67	3.19	2.52	4.55	6.32	5.51	2.95	3.38	3.88	23.07	2.66	3.28	4.45	4.98	4.07	4.52	5.12	7.26	6.14	4.14	5.68	5.57	5.27	4.15	7.13	5.48	4.23	4.02	7.64	2.78	3.33	3.65	6.11	3.4	6.61	2.62
ENSG00000010278.15_CD9	ENST00000009180.10_CD9-201,ENST00000382515.7_CD9-202,ENST00000382518.6_CD9-203,ENST00000382519.9_CD9-204,ENST00000481267.6_CD9-205,ENST00000536586.7_CD9-206,ENST00000538418.1_CD9-207,ENST00000538834.6_CD9-208,ENST00000540891.1_CD9-209,ENST00000543916.5_CD9-210,ENST00000546073.6_CD9-211,ENST00000610354.5_CD9-212,ENST00000642746.1_CD9-213,ENST00000645368.1_CD9-214,ENST00000645565.1_CD9-215,ENST0000…	196.65	211.74	307.79	202.97	377.19	303.53	512.78	206.16	233.26	194.1	266.77	300.76	252.88	200.49	173.15	139.38	299.71	296.99	176.53	211.8	227.65	1519.06	156.88	166.04	188.85	291.53	275.13	294.54	251.91	190.96	312.55	334.65	215.26	281.57	153.51	191.58	233.81	326.99	163.54	171.84	444.45	160.18	280.44	227.89	320.54	302.08	277.86	176.39
ENSG00000010282.15_HHATL	ENST00000310417.9_HHATL-201,ENST00000416756.5_HHATL-202,ENST00000417472.5_HHATL-203,ENST00000426666.5_HHATL-204,ENST00000441594.6_HHATL-205,ENST00000442469.1_HHATL-206,ENST00000455195.5_HHATL-207,ENST00000457462.5_HHATL-208,ENST00000466007.1_HHATL-209,ENST00000480939.1_HHATL-210,ENST00000490003.5_HHATL-211,ENST00000497000.1_HHATL-212	0	0.05	0	0	0.14	0	0	0	0	0	0	0	0.07	0	0	0	0.13	0	0.13	0	0	0	0.03	0	0	0	0	0	0	0	0	0	0	0	0	0	0	0	0	0	0	0	0	0	0	0	0.06	0
ENSG00000010292.13_NCAPD2	ENST00000315579.10_NCAPD2-201,ENST00000382457.8_NCAPD2-202,ENST00000535804.1_NCAPD2-203,ENST00000536090.1_NCAPD2-204,ENST00000536538.1_NCAPD2-205,ENST00000538600.1_NCAPD2-206,ENST00000539084.5_NCAPD2-207,ENST00000539714.5_NCAPD2-208,ENST00000539885.1_NCAPD2-209,ENST00000541399.1_NCAPD2-210,ENST00000542472.1_NCAPD2-211,ENST00000542492.1_NCAPD2-212,ENST00000545732.1_NCAPD2-213	5.45	2.72	4.71	7.54	2.31	11.55	5.79	9.86	10.02	4.79	6.18	6.58	3.7	7.01	1.75	3.64	4.65	6	3.75	7.07	7.12	17.99	2.14	7.46	7.45	5.62	3.49	3.65	4.48	9.42	4.61	3.54	3.43	3.26	3.92	2.87	9.96	5.06	1.58	2.91	4.4	2.4	3.59	7.5	4.47	3.47	20.19	2.43
ENSG00000010295.20_IFFO1	ENST00000336604.8_IFFO1-201,ENST00000356896.8_IFFO1-202,ENST00000396830.2_IFFO1-203,ENST00000396840.6_IFFO1-204,ENST00000465801.5_IFFO1-205,ENST00000471408.5_IFFO1-206,ENST00000472558.6_IFFO1-207,ENST00000487279.6_IFFO1-208,ENST00000488007.5_IFFO1-209,ENST00000619571.5_IFFO1-210	0.05	0.03	0.02	0.01	0.05	0.02	0.01	0.07	0.16	0.04	0.04	0.01	0	0.05	0.01	0.2	0.07	0.03	0.02	0.03	0.02	0	0.01	0.02	0	0.01	0	0	0.03	0.01	0.02	0.01	0.01	0.02	0.21	0.16	0.12	0	0.06	0.04	0.02	0.02	0	0.01	0.08	0.01	0.02	0.01
ENSG00000010310.9_GIPR	ENST00000263281.7_GIPR-201,ENST00000304207.12_GIPR-202,ENST00000585889.1_GIPR-203,ENST00000588816.1_GIPR-204,ENST00000590918.6_GIPR-205,ENST00000591224.1_GIPR-206,ENST00000591322.1_GIPR-207,ENST00000593127.1_GIPR-208,ENST00000652180.1_GIPR-209	0.02	0.36	0.06	0.03	0.26	0.06	0.23	0.33	0.11	0.03	0.11	0.07	0.17	0.04	0.12	0.05	0.1	0.12	0.02	0.09	0.1	0.55	0.13	0.01	0.26	0.04	0.09	0.2	0.1	0.09	0.1	0.11	0	0.05	0	0.27	0.04	0.13	0.02	0.25	0.17	0.32	0.09	0.09	0.17	0.05	0.31	0.26
ENSG00000010318.22_PHF7	ENST00000327906.8_PHF7-201,ENST00000347025.6_PHF7-202,ENST00000459935.1_PHF7-203,ENST00000461861.5_PHF7-204,ENST00000465863.1_PHF7-205,ENST00000472337.5_PHF7-206,ENST00000473145.5_PHF7-207,ENST00000482327.5_PHF7-208,ENST00000498509.2_PHF7-209,ENST00000614886.4_PHF7-210	0.48	0.27	0.44	0.58	0.42	1.05	0.63	0.65	1.4	0.19	0.71	0.63	0.5	0.14	0.22	0.86	1.35	0.33	0.3	0.48	0.29	1.37	0.25	0.82	0.94	0.55	0.24	0.24	0.33	0.88	0.52	0.32	0.5	0.92	1.13	0.5	0.82	0.2	0.52	0.39	0.41	0.44	0.16	0.34	0.31	0.31	0.95	0.23
ENSG00000010319.7_SEMA3G	ENST00000231721.7_SEMA3G-201,ENST00000465657.1_SEMA3G-202,ENST00000475739.1_SEMA3G-203	0.05	0	0	0	0.02	0	0.01	0.01	0.02	0	0	0	0	0	0	0	0	0	0	0	0.03	0.31	0	0	0	0.01	0.01	0	0	0	0.01	0.01	0	0.01	0	0	0.03	0	0	0	0.01	0	0.01	0.01	0	0	0.05	0
ENSG00000010322.16_NISCH	ENST00000345716.9_NISCH-201,ENST00000420808.2_NISCH-202,ENST00000460759.1_NISCH-203,ENST00000464280.5_NISCH-204,ENST00000467594.1_NISCH-205,ENST00000474188.1_NISCH-206,ENST00000479054.5_NISCH-207,ENST00000481211.1_NISCH-208,ENST00000485765.5_NISCH-209,ENST00000488157.5_NISCH-210,ENST00000488243.1_NISCH-211,ENST00000488380.5_NISCH-212,ENST00000489895.5_NISCH-213,ENST00000490425.1_NISCH-214	3.62	4.57	5.18	5.16	8.76	4.58	8.15	12.67	7.36	2.92	4.22	4.76	5.08	4.83	2.9	3.09	6.7	3.67	2.36	3.29	4.06	19.69	2.48	7.44	5.26	5.5	4.26	4.47	2.66	8.52	7.64	5.6	6.71	5.83	7.47	6.67	7.05	4.93	6.7	5.91	4.51	3.96	5.16	3.75	7.59	3.97	10.21	4.41
ENSG00000010327.10_STAB1	ENST00000321725.10_STAB1-201,ENST00000461325.1_STAB1-202,ENST00000462681.1_STAB1-203,ENST00000462741.5_STAB1-204,ENST00000469989.1_STAB1-205,ENST00000479355.1_STAB1-206,ENST00000481607.1_STAB1-207,ENST00000481626.5_STAB1-208,ENST00000484850.1_STAB1-209	0	0.01	0	0	0.05	0.02	0	0	0	0	0	0	0	0.06	0	0	0	0	0	0	0	0	0	0	0	0	0	0	0	0	0	0	0	0.02	0	0	0	0	0	0	0	0	0	0	0	0	0	0
ENSG00000010361.14_FUZ	ENST00000313777.9_FUZ-201,ENST00000377092.8_FUZ-202,ENST00000525130.5_FUZ-203,ENST00000525370.5_FUZ-204,ENST00000525800.5_FUZ-205,ENST00000526435.1_FUZ-206,ENST00000526575.1_FUZ-207,ENST00000527111.2_FUZ-208,ENST00000527585.5_FUZ-209,ENST00000527973.1_FUZ-210,ENST00000528043.5_FUZ-211,ENST00000528094.5_FUZ-212,ENST00000529302.1_FUZ-213,ENST00000529634.2_FUZ-214,ENST00000531017.5_FUZ-215,ENST00000…	1.74	0.93	1.04	0.93	1.52	1.17	2.13	1.19	1.94	0.96	1.05	1.62	1.48	0.8	0.8	2.53	3.28	1.11	1.13	0.96	1.01	3.76	0.55	1.87	1.24	0.99	1.07	1.05	0.94	1.79	1.87	0.94	2.04	1.72	0.66	1.35	1.78	0.74	1.56	1.22	0.69	1.09	0.55	1.05	1.87	0.75	2.09	0.83
ENSG00000010379.16_SLC6A13	ENST00000343164.9_SLC6A13-201,ENST00000436453.1_SLC6A13-202,ENST00000445055.6_SLC6A13-203,ENST00000534887.1_SLC6A13-204,ENST00000536842.5_SLC6A13-205,ENST00000539260.1_SLC6A13-206,ENST00000539668.1_SLC6A13-207,ENST00000542272.5_SLC6A13-208,ENST00000542379.1_SLC6A13-209,ENST00000542947.1_SLC6A13-210,ENST00000543722.1_SLC6A13-211,ENST00000546319.5_SLC6A13-212	0	0.02	0	0	0.11	0	0	0	0	0	0	0	0	0.03	0	0	0	0	0	0	0.01	0	0	0	0.09	0	0.05	0	0	0	0	0	0	0	0.06	0	0	0.01	0	0	0.11	0	0	0	0	0.02	0.03	0
ENSG00000010404.18_IDS	ENST00000340855.11_IDS-201,ENST00000370441.8_IDS-202,ENST00000428056.6_IDS-203,ENST00000464251.5_IDS-204,ENST00000466019.1_IDS-205,ENST00000466323.5_IDS-206,ENST00000490775.5_IDS-207,ENST00000521702.1_IDS-208	35.7	39.68	59.58	29.57	63.34	27.74	63.31	41.4	44.65	28.96	33.87	40.58	23.56	23.41	29.52	28.02	35.07	43.01	9.98	25.68	25.79	299.96	27.61	34.42	34.19	59.58	58.11	60.56	37.22	38.13	34.59	64.95	26.56	30.4	30.96	35.53	45.52	64.5	22.41	29.33	74.81	32.78	65.19	24.89	36.85	57.92	45.51	32.45
ENSG00000010438.17_PRSS3	ENST00000342836.9_PRSS3-201,ENST00000361005.10_PRSS3-202,ENST00000379405.4_PRSS3-203,ENST00000429677.8_PRSS3-204,ENST00000468152.2_PRSS3-205,ENST00000477653.2_PRSS3-206,ENST00000495682.1_PRSS3-207	0.07	0.03	0.24	0.22	0	0	0	0	0	0.11	0	0.29	0.03	0.07	0.09	0.06	0	0.03	0	0.02	0.06	0	0.02	0	0	0.17	0.07	0	0.09	0	0	0	0.29	0.03	0	0.05	0.24	0	0.35	0.07	0	0.03	0.03	0.05	0.13	0	0.14	0.07
ENSG00000010539.12_ZNF200	ENST00000396868.7_ZNF200-201,ENST00000396870.8_ZNF200-202,ENST00000396871.8_ZNF200-203,ENST00000414144.7_ZNF200-204,ENST00000431561.7_ZNF200-205,ENST00000575285.1_ZNF200-206,ENST00000575617.1_ZNF200-207,ENST00000575630.1_ZNF200-208,ENST00000575948.1_ZNF200-209,ENST00000577015.1_ZNF200-210	2.48	2.45	1.6	1.39	1.34	1.55	1.66	3.48	1.8	1.47	1.72	1.5	1.26	1.02	1.99	2.2	1.03	2.1	0.48	1.37	1.19	7.37	1.32	1.88	1.48	1.13	1.47	1.38	1.99	3.25	1.37	2.42	1.9	1.33	3.02	1.01	2.4	1.42	1.77	0.78	2.03	1.68	2.05	1.63	1.29	1.58	1.73	1.88
ENSG00000010610.10_CD4	ENST00000011653.9_CD4-201,ENST00000437800.6_CD4-202,ENST00000535466.5_CD4-203,ENST00000535707.5_CD4-204,ENST00000536563.1_CD4-205,ENST00000536590.1_CD4-206,ENST00000536610.5_CD4-207,ENST00000538827.5_CD4-208,ENST00000539492.1_CD4-209,ENST00000541982.5_CD4-210,ENST00000543755.1_CD4-211,ENST00000544344.5_CD4-212	0.01	0.01	0	0.01	0.05	0.03	0.01	0	0	0.02	0.01	0	0.06	0	0.01	0.01	0.01	0.12	0	0	0	0.08	0	0	0.07	0.01	0.06	0	0.03	0.03	0.01	0	0	0.01	0	0	0	0	0	0	0.12	0	0.01	0	0.07	0.03	0.47	0
ENSG00000010626.15_LRRC23	ENST00000007969.12_LRRC23-201,ENST00000323702.9_LRRC23-202,ENST00000415834.5_LRRC23-203,ENST00000428946.5_LRRC23-204,ENST00000429740.1_LRRC23-205,ENST00000431207.5_LRRC23-206,ENST00000433346.5_LRRC23-207,ENST00000436789.5_LRRC23-208,ENST00000443597.7_LRRC23-209,ENST00000449039.5_LRRC23-210,ENST00000451681.5_LRRC23-211,ENST00000457146.5_LRRC23-212,ENST00000472633.1_LRRC23-213,ENST00000486401.1_LRR…	2.09	0.57	0.45	0.59	1.07	0.73	0.84	4.29	4.98	0.31	1.29	0.92	1.16	0.5	0.37	1.97	1.07	0.88	1.03	0.52	0.42	2.26	0.54	1.81	3.18	0.8	0.49	0.93	0.53	2.21	1.32	0.99	4.31	0.68	2.95	0.54	3	1	3	0.57	0.6	0.41	0.36	0.48	1.25	0.77	2.73	0.35
ENSG00000010671.17_BTK	ENST00000308731.8_BTK-201,ENST00000372880.5_BTK-202,ENST00000464006.1_BTK-203,ENST00000464567.1_BTK-204,ENST00000470069.1_BTK-205,ENST00000470329.1_BTK-206,ENST00000478995.1_BTK-207,ENST00000488970.1_BTK-208,ENST00000621635.4_BTK-209	0.01	0	0	0.08	0	0	0	0.04	0	0.1	0.01	0	0	0.07	0	0.02	0.18	0.01	0	0.01	0.01	0	0.01	0	0	0	0	0	0	0	0	0	0.01	0.01	0	0	0.03	0	0	0.02	0	0	0	0.02	0.04	0	0	0
ENSG00000010704.19_HFE	ENST00000309234.10_HFE-201,ENST00000317896.11_HFE-202,ENST00000336625.12_HFE-203,ENST00000349999.8_HFE-204,ENST00000352392.8_HFE-205,ENST00000353147.9_HFE-206,ENST00000357618.10_HFE-207,ENST00000397022.7_HFE-208,ENST00000461397.5_HFE-209,ENST00000470149.5_HFE-210,ENST00000483782.1_HFE-211,ENST00000485729.1_HFE-212,ENST00000486147.1_HFE-213,ENST00000488199.5_HFE-214	0.63	0.44	0.65	0.35	0.94	1.18	0.89	1.17	2.93	0.23	0.96	0.67	1.27	0.3	0.56	0.4	0.99	0.39	0.38	0.5	0.32	2.28	0.39	0.89	1.22	0.67	0.32	0.4	0.57	1.03	1.18	0.49	1.85	0.83	0.16	1.01	0.69	0.82	1.02	1.14	0.77	0.49	0.27	0.5	1.42	0.58	2.56	0.57
ENSG00000010803.16_SCMH1	ENST00000326197.11_SCMH1-201,ENST00000337495.9_SCMH1-202,ENST00000361191.9_SCMH1-203,ENST00000361705.7_SCMH1-204,ENST00000372595.5_SCMH1-205,ENST00000372596.5_SCMH1-206,ENST00000372597.5_SCMH1-207,ENST00000397171.6_SCMH1-208,ENST00000397174.6_SCMH1-209,ENST00000402904.6_SCMH1-210,ENST00000456518.3_SCMH1-211,ENST00000460215.5_SCMH1-212,ENST00000472037.5_SCMH1-213,ENST00000482530.1_SCMH1-214,ENST00…	1.59	0.52	2.25	0.9	1.38	1.9	1.5	3.06	1.78	0.51	1.45	1.41	0.9	0.85	0.5	1.03	2.2	1.11	1.26	0.43	0.57	8.58	0.43	2.67	2.37	2.42	1.21	1.54	1.2	2.29	2.08	1.3	0.88	1.02	1.67	0.96	2.9	2.66	0.84	0.33	2.74	0.49	1.89	0.4	1.62	1.28	2.49	0.77
ENSG00000010810.17_FYN	ENST00000229471.8_FYN-201,ENST00000354650.7_FYN-202,ENST00000368667.6_FYN-203,ENST00000368678.8_FYN-204,ENST00000368682.7_FYN-205,ENST00000462598.7_FYN-206,ENST00000462856.6_FYN-207,ENST00000467899.5_FYN-208,ENST00000467921.6_FYN-209,ENST00000471959.2_FYN-210,ENST00000476769.6_FYN-211,ENST00000484067.6_FYN-212,ENST00000487824.2_FYN-213,ENST00000491885.6_FYN-214,ENST00000495927.5_FYN-215,ENST00000…	17.92	6.51	10.68	15.29	8.91	9.21	17.44	26.53	24.35	10.4	9.64	8.84	10.04	9	6.56	14.42	12.68	8.26	4.68	9.26	8.88	46.41	3.94	27.24	14.52	15.33	10.51	11.6	8.79	21.99	10.87	11.93	18.08	10.64	21.66	10.93	20.45	12.9	15.02	8.72	16.96	8.38	12.86	10.81	11.43	11.5	19.8	6.61
ENSG00000010818.10_HIVEP2	ENST00000012134.7_HIVEP2-201,ENST00000367603.8_HIVEP2-202,ENST00000367604.6_HIVEP2-203,ENST00000421237.1_HIVEP2-204,ENST00000474532.1_HIVEP2-205	3.08	1.55	2.38	1.51	4.08	1.69	3.48	5.8	3.07	1.32	3.16	2.15	4.01	1.21	2.56	1.97	6.3	2.48	1.3	1.63	1.61	19.51	0.99	2.5	3.17	2.82	4.13	2.53	2.21	3.4	6.32	6.05	7.57	5.27	6.41	3.74	3.64	2.81	8.53	2.55	4.77	1.97	5.56	1.43	7.32	4.07	3.28	1.64
ENSG00000010932.17_FMO1	ENST00000354841.4_FMO1-201,ENST00000367750.7_FMO1-202,ENST00000402921.6_FMO1-203,ENST00000459868.1_FMO1-204,ENST00000469112.5_FMO1-205,ENST00000469711.1_FMO1-206,ENST00000472893.1_FMO1-207,ENST00000617670.6_FMO1-208	0	0	0.01	0	0.01	0	0	0	0	0	0	0	0	0	0	0	0.03	0	0	0	0	0	0	0	0	0.01	0	0	0	0.01	0	0	0	0	0	0	0	0	0	0	0	0	0	0	0	0	0	0
ENSG00000011007.13_ELOA	ENST00000418390.7_ELOA-201,ENST00000487554.1_ELOA-202,ENST00000609199.2_ELOA-203,ENST00000613537.5_ELOA-204	8.84	6.18	6.58	5.24	8.43	5.74	6.98	10.31	10.21	5.3	5.87	6.37	4.7	4.52	5.45	5.97	7.6	6.36	2.23	5.16	5.43	30.37	4.71	8.22	8.41	7.36	6.02	5.42	5.68	8.45	7.09	7.41	6.63	5.63	12.16	6.36	10.51	6.86	6.42	5.61	8.47	6.22	6.95	4.95	7.3	5.68	8.6	5.73
ENSG00000011009.11_LYPLA2	ENST00000374501.1_LYPLA2-201,ENST00000374502.7_LYPLA2-202,ENST00000374503.7_LYPLA2-203,ENST00000374505.6_LYPLA2-204,ENST00000374514.8_LYPLA2-205,ENST00000420982.5_LYPLA2-206,ENST00000421070.1_LYPLA2-207,ENST00000472213.1_LYPLA2-208,ENST00000492577.1_LYPLA2-209,ENST00000495365.5_LYPLA2-210	11.39	18.72	15.97	15.44	16.7	13.04	14.34	11.75	16.1	13.26	11.83	16.96	10.35	14.26	16.27	9.26	16.29	13.83	8.48	16.19	15.85	69.46	12.87	14.03	14.14	14.16	14.74	14.91	11.18	16.11	14.16	15.17	12.75	15.01	11.33	17.17	13.43	15.63	6.39	13.11	18.64	12.64	13.38	15.66	15.65	13.61	16.62	15.03
ENSG00000011021.23_CLCN6	ENST00000312413.10_CLCN6-201,ENST00000346436.11_CLCN6-202,ENST00000376490.7_CLCN6-203,ENST00000376491.7_CLCN6-204,ENST00000376492.3_CLCN6-205,ENST00000376496.4_CLCN6-206,ENST00000376497.7_CLCN6-207,ENST00000400892.3_CLCN6-208,ENST00000446542.5_CLCN6-209,ENST00000494028.1_CLCN6-210	0.74	0.57	1	0.31	0.67	0.44	0.73	2.33	1.31	0.45	0.45	0.61	0.19	0.18	0.47	0.6	0.71	0.53	0.2	0.31	0.3	2.36	0.19	0.2	0.73	0.64	0.45	0.35	0.72	0.98	0.82	0.53	0.91	0.4	0.58	1.17	1.8	0.59	1.26	0.34	0.63	0.44	0.54	0.16	0.86	0.46	1.54	0.58
ENSG00000011028.14_MRC2	ENST00000303375.10_MRC2-201,ENST00000446119.2_MRC2-202,ENST00000579432.1_MRC2-203,ENST00000580916.1_MRC2-204,ENST00000583597.5_MRC2-205,ENST00000584265.1_MRC2-206,ENST00000584682.1_MRC2-207	0.55	5.6	0.74	1.55	0.53	0.48	0.97	1.19	0.61	2.43	0.31	0.52	0.52	1.66	5.64	1.03	0.56	0.36	0.21	1.26	1.95	2.41	4.54	1	0.67	0.41	0.62	0.52	0.41	0.99	0.3	0.52	1.47	0.46	1.74	5.73	0.72	0.54	1.38	5.93	0.67	4.52	0.77	1.53	0.54	0.28	2.07	4.74
ENSG00000011052.21_NME1-NME2	ENST00000376392.10_NME1-NME2-201,ENST00000393193.6_NME1-NME2-202,ENST00000555572.1_NME1-NME2-203	3.62	5.06	1.74	4.36	1.32	4.03	2.01	2.8	3.52	4.27	3.66	5.73	3.12	4.25	4.31	1.09	2.52	3.38	2.2	4.6	4.39	5.23	3.8	4.64	4.15	1.12	1.21	0.93	3.42	0.82	2.88	0.8	1.6	3.09	2.16	4.68	4.56	1.11	0.68	3.33	0.65	3.04	1.14	4.62	3.43	1.33	3.57	5.75
ENSG00000011083.9_SLC6A7	ENST00000230671.7_SLC6A7-201,ENST00000513403.1_SLC6A7-202,ENST00000524041.1_SLC6A7-203	0	0	0	0	0.07	0	0	0	0	0	0	0	0.01	0	0	0	0	0	0	0	0	0	0	0	0	0	0	0	0	0	0	0	0	0	0.01	0	0	0	0.01	0	0	0	0	0	0	0	0.02	0.01
ENSG00000011105.14_TSPAN9	ENST00000011898.10_TSPAN9-201,ENST00000407263.2_TSPAN9-202,ENST00000431374.6_TSPAN9-203,ENST00000444315.6_TSPAN9-204,ENST00000492305.1_TSPAN9-205,ENST00000537971.5_TSPAN9-206,ENST00000539631.1_TSPAN9-207,ENST00000640568.1_TSPAN9-208,ENST00000649909.1_TSPAN9-209	1.45	7.57	2.45	4.59	5.06	3.56	4.24	1.1	1.8	3.01	1.84	3.58	3.35	3.32	5.93	1.16	4.55	3.42	2.02	2.95	3.89	11.62	4.97	1.85	1.3	2.18	2.52	2.38	1.75	0.75	3.63	2.9	4.23	4.23	1.52	7.59	1.26	2.47	1.64	5.86	3.58	6.12	2.92	4.09	4.12	2.94	3.1	6.05
ENSG00000011114.15_BTBD7	ENST00000298896.7_BTBD7-201,ENST00000334746.10_BTBD7-202,ENST00000355125.3_BTBD7-203,ENST00000553975.1_BTBD7-204,ENST00000554565.5_BTBD7-205,ENST00000554644.1_BTBD7-206,ENST00000554968.1_BTBD7-207,ENST00000555525.1_BTBD7-208	6.32	4.38	5.3	3.83	5.82	4.26	6.61	8.15	7.33	3.86	5.08	5.67	3.53	3.59	4.63	4.97	5.23	6.66	2.06	3.49	4.31	30.88	3.35	6.45	4.69	5.93	9.57	4.84	5.32	5.19	5.06	7.22	4.05	4.18	10.35	6.31	7.91	7.27	5.44	4.19	8.78	4.89	9.34	3.45	6.44	6.82	7.88	4.12
ENSG00000011132.12_APBA3	ENST00000316757.4_APBA3-201,ENST00000586991.1_APBA3-202,ENST00000588984.5_APBA3-203,ENST00000589934.1_APBA3-204,ENST00000590064.1_APBA3-205,ENST00000590238.1_APBA3-206,ENST00000591678.1_APBA3-207,ENST00000592826.1_APBA3-208	2.82	1.98	2.75	1.9	1.89	4.5	2.29	5.83	5.15	2.36	2.26	3.18	1.97	2.48	1.69	2.96	2.09	3.48	2.03	1.96	2.27	10.33	1.07	1.82	2.38	2.89	2.01	1.76	1.8	2.09	1.89	1.44	3.46	1.95	0.93	3.01	2.98	2.68	1.37	2.01	2.1	2.05	2.46	1.82	2.68	1.9	5.78	1.85
ENSG00000011143.19_MKS1	ENST00000313863.11_MKS1-201,ENST00000393119.7_MKS1-202,ENST00000393120.6_MKS1-203,ENST00000537529.7_MKS1-204,ENST00000577824.5_MKS1-205,ENST00000578789.1_MKS1-206,ENST00000579358.1_MKS1-207,ENST00000580127.6_MKS1-208,ENST00000581180.2_MKS1-209,ENST00000581761.6_MKS1-210,ENST00000583577.1_MKS1-211,ENST00000585134.2_MKS1-212,ENST00000675753.2_MKS1-213,ENST00000676787.1_MKS1-214,ENST00000676975.1_MK…	0.53	0.46	1	1.28	1.36	1.03	1.37	1.42	1.63	0.74	1.03	1.28	0.71	0.94	0.42	0.6	0.61	0.52	0.85	0.87	1.01	3.42	0.47	1.01	1.73	1	0.45	0.98	0.68	1.8	0.74	0.68	1.28	1.23	0.36	0.88	1.83	1.09	0.86	0.65	0.8	0.98	1.03	1.13	0.78	0.32	3.25	0.6
ENSG00000011198.10_ABHD5	ENST00000013894.3_ABHD5-201,ENST00000413300.2_ABHD5-202,ENST00000454293.2_ABHD5-203,ENST00000456453.5_ABHD5-204,ENST00000458276.7_ABHD5-205,ENST00000463153.2_ABHD5-206,ENST00000486764.1_ABHD5-207,ENST00000642351.1_ABHD5-208,ENST00000643140.1_ABHD5-209,ENST00000643477.1_ABHD5-210,ENST00000643500.1_ABHD5-211,ENST00000643520.1_ABHD5-212,ENST00000644371.2_ABHD5-213,ENST00000646378.1_ABHD5-214,ENST000…	8.67	4.64	5.03	3.94	5.31	4.78	5.11	8.17	9.76	3.78	5.92	5.38	3.52	3.64	4.36	4.3	6.05	6.38	2.46	3.87	3.53	21.43	3.42	5.17	6.57	4.36	5.08	5.81	5.71	6.81	6.37	6.44	6.99	5.9	6.67	4.69	7.34	5.08	5.41	3.26	7.51	4.13	4.64	3.43	6.91	4.25	8.64	4.11
ENSG00000011201.12_ANOS1	ENST00000262648.8_ANOS1-201,ENST00000481896.1_ANOS1-202,ENST00000488294.1_ANOS1-203	2.21	0.97	12.44	0.78	15.57	4.77	23.01	2.81	2.7	0.96	3.76	3.05	2.99	0.76	0.45	1.93	3.37	3.04	1.9	0.83	1.12	61.59	0.68	1.95	2.25	12.4	10.78	13.12	2.51	2.41	3.82	15.09	3.79	3.24	1.24	0.82	3.24	14.77	2.16	0.84	15.01	0.87	11.23	0.71	3.39	11.44	2.09	0.59
ENSG00000011243.19_AKAP8L	ENST00000397410.10_AKAP8L-201,ENST00000593845.5_AKAP8L-202,ENST00000594594.6_AKAP8L-203,ENST00000594893.5_AKAP8L-204,ENST00000595067.1_AKAP8L-205,ENST00000595087.6_AKAP8L-206,ENST00000595136.5_AKAP8L-207,ENST00000595465.6_AKAP8L-208,ENST00000595879.6_AKAP8L-209,ENST00000596195.5_AKAP8L-210,ENST00000596213.6_AKAP8L-211,ENST00000596750.2_AKAP8L-212,ENST00000597994.5_AKAP8L-213,ENST00000598292.1_AKA…	8.61	7.75	6.53	6.64	8.41	7.77	6.97	14.64	12.19	7.3	7.52	7.61	8.95	6.62	7.5	7.24	10.74	7.16	4.58	6.69	7.43	24.28	5.46	7.15	9.5	7.02	4.71	6.04	7.81	7.67	12.12	5.26	13.53	8.79	10.22	11.44	10.38	6.3	14.52	9.69	7.15	10.39	5.85	5.63	9.41	4.13	12.82	8.94
ENSG00000011258.16_MBTD1	ENST00000376381.3_MBTD1-201,ENST00000405860.7_MBTD1-202,ENST00000415868.5_MBTD1-203,ENST00000586178.6_MBTD1-204,ENST00000586898.1_MBTD1-205,ENST00000591270.1_MBTD1-206,ENST00000593259.1_MBTD1-207	1.37	0.89	0.98	1.05	1.83	1.32	1.28	2.46	1.93	0.74	1.53	1.42	0.99	0.93	0.64	1.02	1.7	1.65	0.51	0.79	0.9	4.56	0.55	1.52	1.3	1.14	1.23	0.92	1.24	1.79	2.2	1.42	2.23	1.24	2.79	0.99	2.2	1.71	3.58	0.81	1.33	1.08	1.58	0.89	1.64	1.21	1.54	0.8
ENSG00000011260.14_UTP18	ENST00000225298.12_UTP18-201,ENST00000508506.3_UTP18-202,ENST00000579261.6_UTP18-203,ENST00000582150.1_UTP18-204,ENST00000582832.1_UTP18-205,ENST00000583205.5_UTP18-206,ENST00000583725.5_UTP18-207	7.49	4.69	4.9	4.39	6.39	5.85	4.29	8.4	11.79	6.12	6.27	6.8	4.26	4.63	3.86	5.01	6.47	5.69	2.94	4.16	5.01	21.8	3.24	6.18	6.48	4.87	3.9	4.97	5.51	8.48	6.18	4.09	7.18	5.22	8.96	5.99	8.87	5.21	6.45	5.17	5.97	3.8	3.19	5.12	7.32	3.67	9.3	4.29
ENSG00000011275.19_RNF216	ENST00000389900.8_RNF216-201,ENST00000389902.8_RNF216-202,ENST00000411812.1_RNF216-203,ENST00000416985.5_RNF216-204,ENST00000425013.6_RNF216-205,ENST00000469375.1_RNF216-206,ENST00000476345.1_RNF216-207,ENST00000479541.1_RNF216-208,ENST00000484458.2_RNF216-209	5.39	2.67	4.01	2.71	3.8	3.47	4.15	8.36	5.72	3.04	3.87	4.18	1.72	2.92	2.07	3.87	2.54	4.27	1.51	2.83	2.71	17.17	1.58	4.77	5.13	4.34	3.56	3.85	3.37	5.79	2.95	3.73	2.65	2.47	7.9	2.3	6.94	4.35	3.38	1.6	4.63	2.45	3.76	2.75	3.16	3.55	7.28	2.19
ENSG00000011295.16_TTC19	ENST00000261647.10_TTC19-201,ENST00000465567.1_TTC19-202,ENST00000466729.5_TTC19-203,ENST00000470399.1_TTC19-204,ENST00000470649.1_TTC19-205,ENST00000475723.5_TTC19-206,ENST00000481107.1_TTC19-207,ENST00000497842.6_TTC19-208,ENST00000578103.1_TTC19-209,ENST00000583704.1_TTC19-210	15.81	10.84	12.91	9.46	10.14	8.44	9.73	20.93	19.63	10.84	10.21	15.71	8.66	9.2	8.65	15.56	13.45	9.45	5.71	8.32	8.29	42.93	7.61	25.44	21.58	13.39	7.41	12.41	9.24	21.35	10.51	8.25	14.75	9.24	13.41	11.87	18.48	12.45	10.96	8.57	10.59	7.45	6.66	8.76	11.09	6.15	20.73	9.14
ENSG00000011304.22_PTBP1	ENST00000349038.8_PTBP1-201,ENST00000350092.8_PTBP1-202,ENST00000356948.11_PTBP1-203,ENST00000394601.8_PTBP1-204,ENST00000585535.2_PTBP1-205,ENST00000585856.2_PTBP1-206,ENST00000585932.5_PTBP1-207,ENST00000585956.5_PTBP1-208,ENST00000586481.5_PTBP1-209,ENST00000586944.5_PTBP1-210,ENST00000587136.1_PTBP1-211,ENST00000587191.3_PTBP1-212,ENST00000589575.5_PTBP1-213,ENST00000589883.1_PTBP1-214,ENST00…	62.83	57.88	41.56	44.64	35.35	55.4	43.1	78.48	77.87	54.1	44.58	47.89	36.71	43.6	46.91	43.04	42.62	57.87	21.43	49.35	49.67	251.94	40.56	51.12	51.3	47.79	55.94	36.44	53.62	61.05	49.94	59.79	54.71	42.75	72.94	52	74.05	49.77	37.66	40.31	66.33	51.21	70.22	45.25	48.59	45.78	85.22	57.55
ENSG00000011332.22_DPF1	ENST00000355526.10_DPF1-201,ENST00000412732.5_DPF1-202,ENST00000414789.5_DPF1-203,ENST00000416611.5_DPF1-204,ENST00000418517.5_DPF1-205,ENST00000420980.8_DPF1-206,ENST00000438060.5_DPF1-207,ENST00000438365.5_DPF1-208,ENST00000456296.5_DPF1-209,ENST00000471976.5_DPF1-210,ENST00000472656.5_DPF1-211,ENST00000473716.5_DPF1-212,ENST00000475938.1_DPF1-213,ENST00000488378.1_DPF1-214,ENST00000494031.5_DP…	0	0	0.08	0.07	0.13	0.28	0.05	0.07	0	0.33	0.1	0.07	0	0.04	0.09	0	0.04	0.02	0.11	0.2	0.32	0.44	0.03	0.3	0	0.1	0.07	0	0.06	0.6	0.09	0.02	0	0.07	0	0.06	0.06	0.07	0.11	0.13	0.02	0.05	0.01	0.05	0.18	0	0.08	0.07
ENSG00000011347.10_SYT7	ENST00000263846.8_SYT7-201,ENST00000535826.5_SYT7-202,ENST00000539008.6_SYT7-203,ENST00000539246.5_SYT7-204,ENST00000539468.5_SYT7-205,ENST00000540677.5_SYT7-206,ENST00000540831.1_SYT7-207,ENST00000542670.5_SYT7-208,ENST00000542836.5_SYT7-209,ENST00000545053.1_SYT7-210	2.12	0.55	0.61	0.37	1.52	0.12	0.76	0.74	0.72	0.14	0.08	0.18	0.22	0.1	0.28	1.65	1.13	0.39	0.02	0.17	0.18	4.92	0.46	0.49	0.42	0.34	1.02	0.53	0.24	0.4	0.59	1.58	1.74	0.35	2.35	0.85	0.75	0.68	2.94	0.82	1.42	0.58	1.19	0.19	0.39	0.91	2.8	0.9
ENSG00000011376.12_LARS2	ENST00000265537.8_LARS2-201,ENST00000414984.5_LARS2-202,ENST00000430399.1_LARS2-203,ENST00000431023.6_LARS2-204,ENST00000467936.5_LARS2-205,ENST00000474585.1_LARS2-206,ENST00000485461.1_LARS2-207,ENST00000642274.1_LARS2-208,ENST00000645846.2_LARS2-209,ENST00000650792.2_LARS2-210,ENST00000651549.1_LARS2-211,ENST00000652135.1_LARS2-212	1.73	1.18	1.91	1.78	1.47	1.81	2.16	4.15	2.26	2.24	2.08	2.32	1.02	1.64	1.02	1.73	1.94	2.1	0.96	1.81	2.12	6.44	1	2.48	2.03	1.99	1.38	1.84	1.77	1.8	1.24	1.58	1.3	1.26	2.01	1.48	2.96	1.92	1.59	1.2	2.09	0.97	1.5	1.46	1.58	1.37	3.24	0.97
ENSG00000011405.14_PIK3C2A	ENST00000265970.11_PIK3C2A-201,ENST00000503729.2_PIK3C2A-202,ENST00000531428.1_PIK3C2A-203,ENST00000532035.1_PIK3C2A-204,ENST00000533645.1_PIK3C2A-205,ENST00000691414.1_PIK3C2A-206	5.58	2.21	6.69	2.75	3.75	3.64	5.08	9.69	6.56	2.8	4.7	3.46	2.38	2.94	1.66	4.15	5.82	4.22	1.67	3.08	3.81	21.88	1.5	7.24	4.43	4.26	3.61	5.12	3.26	4.33	4.09	3.43	3.03	3.31	4.78	2.99	7.48	5.34	7.83	3.05	5.33	2.51	4.76	2.8	4.99	3.56	7.8	2.12
ENSG00000011422.12_PLAUR	ENST00000221264.8_PLAUR-201,ENST00000339082.7_PLAUR-202,ENST00000340093.8_PLAUR-203,ENST00000593396.1_PLAUR-204,ENST00000593447.5_PLAUR-205,ENST00000593714.5_PLAUR-206,ENST00000593939.5_PLAUR-207,ENST00000594364.1_PLAUR-208,ENST00000595038.5_PLAUR-209,ENST00000597107.1_PLAUR-210,ENST00000598875.1_PLAUR-211,ENST00000599546.1_PLAUR-212,ENST00000599892.5_PLAUR-213,ENST00000601723.5_PLAUR-214,ENST000…	8.04	4.31	1.65	3.09	1.59	2.68	1.36	11.44	12.03	3.76	2.46	4.95	4.01	4.91	4.37	9.32	3.16	2.76	1.63	3.57	4	7.61	3.51	6.33	6.36	1.47	0.91	1.64	2.26	7.27	3.94	1.38	14.87	3.53	7.75	4.39	9	1.17	9.97	4.18	1.46	4.59	1.08	3.42	5.26	0.97	13.96	5.24
ENSG00000011426.11_ANLN	ENST00000265748.7_ANLN-201,ENST00000396068.6_ANLN-202,ENST00000418118.1_ANLN-203,ENST00000424865.1_ANLN-204,ENST00000428612.5_ANLN-205,ENST00000429082.1_ANLN-206,ENST00000441696.5_ANLN-207,ENST00000446635.5_ANLN-208,ENST00000452877.5_ANLN-209,ENST00000457743.1_ANLN-210,ENST00000460598.1_ANLN-211,ENST00000491782.1_ANLN-212,ENST00000495714.1_ANLN-213	2.84	2.29	0.52	4.17	0.82	8.21	1.84	4.77	7.69	1.04	2.04	1.94	1.56	4.19	1.37	1.65	1.83	2.7	2.48	5.44	5.89	2.96	1.45	2.6	1.95	0.34	0.91	0.69	2.14	3.01	3.49	1.2	4.1	1.41	6.78	0.81	7.17	0.86	2.53	1.49	0.62	1.79	0.98	3.38	2.86	0.33	12.58	1.26
ENSG00000011451.21_WIZ	ENST00000263381.12_WIZ-201,ENST00000389282.8_WIZ-202,ENST00000545156.5_WIZ-203,ENST00000595214.2_WIZ-204,ENST00000596159.1_WIZ-205,ENST00000599910.6_WIZ-206,ENST00000600632.1_WIZ-207,ENST00000643092.1_WIZ-208,ENST00000648664.1_WIZ-209,ENST00000673675.1_WIZ-210,ENST00000674001.1_WIZ-211,ENST00000674089.4_WIZ-212	6.15	3.15	4.55	3.17	5.04	4.13	3.93	9.4	6.3	3.59	3.48	3.65	2.66	2.71	2.67	3.72	4.3	3.77	1.45	3.32	3.26	20.39	2.24	5.25	4.95	4.32	4.74	3.87	3.6	4.26	3.97	5.01	4.32	3.53	11.02	4.86	6.11	4.49	3.77	2.87	5.64	3.28	5.33	3.33	4.44	3.58	8.81	2.94
ENSG00000011454.18_RABGAP1	ENST00000317419.7_RABGAP1-201,ENST00000373647.9_RABGAP1-202,ENST00000402311.5_RABGAP1-203,ENST00000426918.2_RABGAP1-204,ENST00000456584.5_RABGAP1-205,ENST00000459903.5_RABGAP1-206,ENST00000474707.1_RABGAP1-207,ENST00000475607.1_RABGAP1-208,ENST00000480054.1_RABGAP1-209,ENST00000485090.1_RABGAP1-210,ENST00000493854.5_RABGAP1-211	13.44	7.53	9.59	5.96	6.82	8.95	10.31	13.41	12.66	6.35	10.61	7.93	6.82	6.05	6.2	7.95	11.89	13.45	3.36	6.94	6.26	54.55	5.43	8.77	6.59	8.24	10.1	8.8	12.87	11.48	12.69	13.97	7.28	8.18	14.18	7.5	11.39	11.25	12.83	5.03	14.08	7.04	13.55	5.06	11.23	11.43	11.16	5.75
ENSG00000011465.18_DCN	ENST00000052754.10_DCN-201,ENST00000393155.6_DCN-202,ENST00000420120.6_DCN-203,ENST00000425043.5_DCN-204,ENST00000441303.6_DCN-205,ENST00000456569.2_DCN-206,ENST00000546370.5_DCN-207,ENST00000546391.5_DCN-208,ENST00000546745.5_DCN-209,ENST00000547568.6_DCN-210,ENST00000547937.5_DCN-211,ENST00000548218.1_DCN-212,ENST00000548768.1_DCN-213,ENST00000549513.5_DCN-214,ENST00000550099.5_DCN-215,ENST0000…	0	0	0.04	0	0.04	0	0	0	0	0	0	0	0	0	0	0	0.11	0	0	0	0	0	0	0	0	0	0	0.09	0	0	0.02	0	0	0	0	0	0	0	0	0	0	0	0	0	0	0	0	0
ENSG00000011478.13_QPCTL	ENST00000012049.10_QPCTL-201,ENST00000366382.8_QPCTL-202,ENST00000591606.1_QPCTL-203,ENST00000592769.1_QPCTL-204,ENST00000677024.1_QPCTL-205,ENST00000677542.1_QPCTL-206,ENST00000678102.1_QPCTL-207,ENST00000678862.1_QPCTL-208	0.76	0.47	0.76	0.39	0.77	0.79	0.83	0.48	2.59	0.37	0.37	0.8	0.58	0.38	0.42	0.52	0.64	0.62	0.49	0.45	0.44	3.49	0.38	0.51	1.44	0.72	0.8	0.62	0.45	0.47	0.82	0.83	0.98	0.92	0.63	0.63	0.7	0.72	2.98	0.58	1.05	0.58	0.47	0.4	1.2	0.8	0.97	0.48
ENSG00000011485.15_PPP5C	ENST00000012443.9_PPP5C-201,ENST00000391919.1_PPP5C-202,ENST00000467502.6_PPP5C-203,ENST00000467902.2_PPP5C-204,ENST00000478046.5_PPP5C-205,ENST00000486994.5_PPP5C-206,ENST00000487483.6_PPP5C-207,ENST00000491003.5_PPP5C-208,ENST00000492109.6_PPP5C-209,ENST00000493347.5_PPP5C-210,ENST00000525507.5_PPP5C-211,ENST00000527193.1_PPP5C-212,ENST00000527623.1_PPP5C-213,ENST00000532058.1_PPP5C-214,ENST000…	8.19	7.12	13.53	11.84	10.24	15.44	12.26	22.16	20.72	9.2	13.12	15.51	7.84	11.77	5.93	10.66	10.85	9.92	9.53	12.61	12.2	42.43	5.06	18.88	18.12	13.52	8.08	10.14	8.23	17.13	11.49	9.11	7.79	11.39	7.67	8.68	18.19	12.87	7.77	6.46	11.28	5	8.64	10.54	12.85	10.13	22.52	5.27
ENSG00000011523.14_CEP68	ENST00000260569.4_CEP68-201,ENST00000377990.7_CEP68-202,ENST00000475851.1_CEP68-203,ENST00000497039.1_CEP68-204,ENST00000537589.1_CEP68-205	1.32	0.51	1.27	0.69	2.02	0.91	1.16	2.33	1.49	0.6	1.04	1.2	1.22	0.59	0.49	1.46	1.96	0.95	0.34	0.56	0.72	4.85	0.32	1.23	1.97	1.08	0.99	1.13	0.8	1.18	1.26	0.7	1.57	1.11	2.3	1.1	1.77	1.11	1.26	0.77	1.23	0.92	1.18	0.54	1.47	0.78	1.36	0.56
ENSG00000011566.15_MAP4K3	ENST00000263881.8_MAP4K3-201,ENST00000341681.9_MAP4K3-202,ENST00000414968.1_MAP4K3-203,ENST00000429397.5_MAP4K3-204,ENST00000437545.5_MAP4K3-205,ENST00000437968.1_MAP4K3-206,ENST00000465701.1_MAP4K3-207,ENST00000474502.5_MAP4K3-208,ENST00000475457.1_MAP4K3-209,ENST00000479708.1_MAP4K3-210,ENST00000484274.1_MAP4K3-211,ENST00000495648.3_MAP4K3-212,ENST00000497566.5_MAP4K3-213	10.07	7.2	9.47	4.29	8.18	8.66	5.52	14.92	11.37	3.48	6.63	11.24	6.07	3.83	4.62	6.19	14.67	7.55	2.63	3.86	5.74	43.77	3.77	6.64	5.77	5.54	9.32	5.76	6.03	10.24	11.75	10.08	7.25	6.16	14.87	7.28	9	7.18	7.81	3.94	14.56	5.59	7.26	4.77	9.95	5.95	11.79	4.84
ENSG00000011590.14_ZBTB32	ENST00000262630.7_ZBTB32-201,ENST00000392197.7_ZBTB32-202,ENST00000426659.6_ZBTB32-203,ENST00000442282.1_ZBTB32-204,ENST00000451726.1_ZBTB32-205,ENST00000481182.1_ZBTB32-206	0.03	0.07	0.08	0.19	0.11	0.09	0.08	0.53	0.38	0.04	0.19	0.28	0.14	0.31	0.17	0.22	0.13	0.15	0.04	0.05	0.05	0.12	0.01	0.6	0.3	0.04	0.04	0.05	0.05	0.06	0.27	0.24	0.07	0.01	0	0.08	0.1	0.04	0	0.03	0.08	0.04	0.06	0	0.49	0.03	0.45	0.03
ENSG00000011600.12_TYROBP	ENST00000262629.9_TYROBP-201,ENST00000424586.7_TYROBP-202,ENST00000544690.6_TYROBP-203,ENST00000585626.1_TYROBP-204,ENST00000585901.6_TYROBP-205,ENST00000586946.1_TYROBP-206,ENST00000587837.5_TYROBP-207,ENST00000588439.1_TYROBP-208,ENST00000589517.1_TYROBP-209	0	0	0	0	0	0	0	0	0	0	0	0	0	0	0	0.03	0	0	0	0	0	0	0	0	0	0	0	0	0	0	0	0	0	0	0	0	0	0	0	0	0	0	0	0	0	0	0	0
ENSG00000011638.11_LDAF1	ENST00000233047.9_LDAF1-201,ENST00000261388.7_LDAF1-202,ENST00000451578.6_LDAF1-203,ENST00000572258.5_LDAF1-204,ENST00000572599.5_LDAF1-205,ENST00000573487.5_LDAF1-206,ENST00000573688.1_LDAF1-207,ENST00000574092.1_LDAF1-208,ENST00000577162.1_LDAF1-209	10.66	10.26	10.29	8.61	11.26	8.59	11.37	7.82	12.85	6.21	9.12	9.88	9.41	6.59	10.85	8.13	15.18	10.45	5.45	5.51	7.04	45.85	7.2	7.39	10.66	8.56	9.28	8.48	8.21	7.83	12.53	12.52	16.69	11.02	10.05	11.52	9.37	9.5	8.61	10.04	16.26	9.4	10.74	6.53	13.04	7.69	7.96	9.44
ENSG00000011677.13_GABRA3	ENST00000370314.9_GABRA3-201,ENST00000417858.1_GABRA3-202,ENST00000497894.1_GABRA3-203,ENST00000535043.1_GABRA3-204	0.04	0.08	0.07	0.13	0.35	0.04	0.06	0	0.02	0.03	0	0	0.04	0.03	0.04	0.14	0.13	0.01	0	0.03	0.06	1.15	0.03	0.02	0	0.14	0.14	0.09	0.1	0	0.04	0.19	0.08	0.04	0.06	0.13	0.06	0.1	0.06	0.1	0.22	0.04	0.32	0.03	0.04	0.14	0.01	0.11
ENSG00000012048.23_BRCA1	ENST00000352993.7_BRCA1-201,ENST00000354071.7_BRCA1-202,ENST00000357654.9_BRCA1-203,ENST00000412061.3_BRCA1-204,ENST00000461221.5_BRCA1-205,ENST00000461574.1_BRCA1-206,ENST00000461798.5_BRCA1-207,ENST00000468300.5_BRCA1-208,ENST00000470026.5_BRCA1-209,ENST00000471181.7_BRCA1-210,ENST00000472490.1_BRCA1-211,ENST00000473961.5_BRCA1-212,ENST00000476777.5_BRCA1-213,ENST00000477152.5_BRCA1-214,ENST000…	0.98	0.52	0.7	1.58	0.5	3.11	0.91	7.67	6.1	0.63	1.52	2.47	1.01	1.79	0.27	0.56	0.92	0.52	1.41	1.83	2.25	1	0.15	3.65	3.46	0.47	0.31	0.46	0.22	2	0.59	0.21	0.34	0.69	1.48	0.96	6	0.6	0.96	0.31	0.58	0.55	0.12	0.95	0.76	0.16	8	0.73
ENSG00000012061.16_ERCC1	ENST00000013807.9_ERCC1-201,ENST00000300853.8_ERCC1-202,ENST00000340192.11_ERCC1-203,ENST00000423698.6_ERCC1-204,ENST00000587888.5_ERCC1-205,ENST00000588300.1_ERCC1-206,ENST00000588738.5_ERCC1-207,ENST00000589165.5_ERCC1-208,ENST00000589214.1_ERCC1-209,ENST00000589381.5_ERCC1-210,ENST00000590701.5_ERCC1-211,ENST00000591636.5_ERCC1-212,ENST00000592023.5_ERCC1-213,ENST00000592083.5_ERCC1-214,ENST00…	7.13	6.45	5.08	8.5	5.63	5.61	6.91	8.16	6.49	5.43	4.3	5.86	6.65	4.56	5.9	5.73	6.81	5.02	4.66	4.93	6.38	28.95	5.85	7.44	6.82	4.1	4.86	4.57	5.02	4	5.83	5.8	7.6	6.85	4.08	8.39	6.06	5.18	4.48	7.11	7.36	6.55	4.01	5.61	6.7	5.22	3.52	5.17
ENSG00000012124.17_CD22	ENST00000085219.10_CD22-201,ENST00000341773.10_CD22-202,ENST00000419549.6_CD22-203,ENST00000536635.6_CD22-204,ENST00000544992.6_CD22-205,ENST00000593704.1_CD22-206,ENST00000593867.5_CD22-207,ENST00000594125.1_CD22-208,ENST00000594250.5_CD22-209,ENST00000594349.1_CD22-210,ENST00000594954.5_CD22-211,ENST00000595419.5_CD22-212,ENST00000595780.5_CD22-213,ENST00000596492.5_CD22-214,ENST00000597433.1_C…	0	0	0	0	0.22	0	0	0	0	0	0	0	0	0	0	0	0	0	0	0	0	0	0	0	0	0	0.01	0	0	0	0	0	0	0	0	0	0	0	0	0	0	0	0	0	0	0	0.03	0
ENSG00000012171.20_SEMA3B	ENST00000416295.1_SEMA3B-201,ENST00000418576.3_SEMA3B-202,ENST00000419007.5_SEMA3B-203,ENST00000433753.4_SEMA3B-204,ENST00000434030.1_SEMA3B-205,ENST00000439487.5_SEMA3B-206,ENST00000441915.5_SEMA3B-207,ENST00000456210.5_SEMA3B-208,ENST00000456560.6_SEMA3B-209,ENST00000611067.4_SEMA3B-210,ENST00000612509.4_SEMA3B-211,ENST00000616701.5_SEMA3B-212,ENST00000618865.4_SEMA3B-213,ENST00000619119.4_SEMA…	6.95	3.19	0.66	1.15	1.14	1.43	0.89	7.62	5.75	1.32	1.09	1.4	1.72	1.71	3.09	5.27	2.71	1.48	0.65	1.36	1.48	3.29	2.46	6.96	6.1	0.55	0.63	0.54	1.57	5.45	2.28	1.24	7.47	2.34	6.35	4.56	6.71	0.61	4.33	2.93	0.7	2.65	0.66	1.18	2.49	0.66	11.74	2.93
ENSG00000012174.12_MBTPS2	ENST00000365779.2_MBTPS2-201,ENST00000379484.10_MBTPS2-202,ENST00000465888.1_MBTPS2-203	1.64	0.7	1.97	1.27	1.15	1.67	2.34	2.54	2.4	1.28	1.93	1.5	0.77	0.9	0.81	1.68	1.34	1.8	0.57	1.19	1.21	5.94	0.64	1.9	1.71	2.07	1.27	2.16	1.46	1.72	1.39	1.89	0.96	1.05	1.59	0.93	2.09	2.11	1.51	0.74	1.85	0.77	1.73	1.15	1.64	1.22	2.02	0.92
ENSG00000012211.13_PRICKLE3	ENST00000376310.7_PRICKLE3-201,ENST00000376317.4_PRICKLE3-202,ENST00000432913.5_PRICKLE3-203,ENST00000453382.5_PRICKLE3-204,ENST00000540849.5_PRICKLE3-205,ENST00000599218.6_PRICKLE3-206,ENST00000611313.1_PRICKLE3-207,ENST00000614014.1_PRICKLE3-208	3.33	4.94	4.02	4.95	2.75	3.49	3.89	4.78	5.43	5.89	3.91	4.23	3.24	3.63	3.97	5.24	4.13	3.84	1.95	5.63	5.03	20.33	3.99	6.52	4.85	4.01	3.1	3.25	3.88	5.15	3.75	4.83	4.66	2.71	7.79	5.6	4.63	4.01	4.2	4.83	4.36	3.15	5.01	5.22	3.87	3.24	7.52	3.93
ENSG00000012223.13_LTF	ENST00000231751.9_LTF-201,ENST00000417439.5_LTF-202,ENST00000426532.6_LTF-203,ENST00000431944.1_LTF-204,ENST00000443496.5_LTF-205,ENST00000462667.1_LTF-206,ENST00000478874.2_LTF-207,ENST00000493056.5_LTF-208,ENST00000498301.1_LTF-209	0.04	0.06	0.01	0.05	0.04	0.08	0.13	0.07	0.1	0.01	0.02	0.06	0.03	0.03	0.08	0	0.01	0.05	0.02	0.06	0.04	0.17	0.02	0	0	0.01	0.08	0.04	0.02	0	0.01	0	0.01	0.02	0.1	0.05	0	0.04	0.01	0.03	0.22	0.14	0.06	0.03	0.14	0.05	0.03	0.09
ENSG00000012232.9_EXTL3	ENST00000220562.9_EXTL3-201,ENST00000454906.6_EXTL3-202,ENST00000517738.1_EXTL3-203,ENST00000518223.1_EXTL3-204,ENST00000519288.5_EXTL3-205,ENST00000519886.5_EXTL3-206,ENST00000520679.1_EXTL3-207,ENST00000520940.1_EXTL3-208,ENST00000521473.5_EXTL3-209,ENST00000521532.5_EXTL3-210,ENST00000522698.1_EXTL3-211,ENST00000522725.5_EXTL3-212,ENST00000523149.5_EXTL3-213,ENST00000523271.1_EXTL3-214	6.84	4.5	5.59	4.99	5.35	5.04	6.43	9.52	10.79	5.08	5.5	6.28	3.57	4.12	4.09	4.12	5.39	6.49	2.48	6.35	5.05	21.25	3.39	6.97	7.26	8.09	4.87	5.23	4.87	7.74	6.23	5.29	3.53	3.87	6.59	6.04	8.54	6.88	4.09	5.31	6.88	4.52	5.24	5.45	6.23	4.37	7.08	4.21
ENSG00000012504.15_NR1H4	ENST00000188403.7_NR1H4-201,ENST00000321046.9_NR1H4-202,ENST00000392986.8_NR1H4-203,ENST00000546380.1_NR1H4-204,ENST00000548621.2_NR1H4-205,ENST00000548884.5_NR1H4-206,ENST00000549996.5_NR1H4-207,ENST00000551184.1_NR1H4-208,ENST00000551379.5_NR1H4-209,ENST00000648861.1_NR1H4-210,ENST00000649582.1_NR1H4-211	0	0	0	0	0.01	0	0	0	0	0	0	0	0	0	0	0	0	0	0	0	0	0	0	0	0	0	0	0	0	0	0	0	0	0	0	0	0	0	0	0	0	0	0	0.01	0	0	0	0
ENSG00000012660.14_ELOVL5	ENST00000304434.11_ELOVL5-201,ENST00000370913.5_ELOVL5-202,ENST00000370918.8_ELOVL5-203,ENST00000465983.5_ELOVL5-204,ENST00000485336.5_ELOVL5-205,ENST00000486973.1_ELOVL5-206,ENST00000542638.5_ELOVL5-207	8.32	8	11.01	8.08	12.45	11.51	12.18	12.62	13.17	8.75	12.49	11.66	6.86	9.01	6.23	6.36	11.45	10.85	5.47	9.55	9.65	53.15	5.79	9.16	12.1	11.74	10.76	10.69	9.59	11.29	11.61	11.53	7.29	9	9.04	9.02	16.57	12.53	7.13	7.26	15.57	7.82	11.05	8.87	13.69	10.91	16.58	5.82
ENSG00000012779.12_ALOX5	ENST00000374391.7_ALOX5-201,ENST00000475300.1_ALOX5-202,ENST00000481117.1_ALOX5-203,ENST00000483623.2_ALOX5-204,ENST00000493336.1_ALOX5-205,ENST00000498461.1_ALOX5-206,ENST00000542434.5_ALOX5-207	0.05	0.01	0.02	0.05	0.04	0.05	0.02	0.09	0	0.01	0.07	0.26	0.14	0.01	0.03	0	0.18	0.05	0.03	0.01	0.01	0.19	0.05	0	0.29	0.03	0	0.02	0.09	0.03	0.12	0	0.1	0.06	0.91	0.05	0.14	0	0.06	0	0.11	0	0	0	0.06	0	0	0
ENSG00000012817.16_KDM5D	ENST00000317961.9_KDM5D-201,ENST00000382806.6_KDM5D-202,ENST00000415360.1_KDM5D-203,ENST00000440077.5_KDM5D-204,ENST00000447300.1_KDM5D-205,ENST00000469599.6_KDM5D-206,ENST00000478891.1_KDM5D-207,ENST00000485154.1_KDM5D-208,ENST00000492117.1_KDM5D-209,ENST00000541639.5_KDM5D-210	1.8	1.8	1.47	1.55	1.43	0	1.71	5.19	3.86	1.42	0	0	0	1.49	1.03	1.75	0	0	0	1.27	1.42	6.5	0.72	1.03	2.79	2.12	1.26	1.49	0	1.6	0	1.58	1.54	0	3.53	2.04	2.27	1.83	2.08	1.06	1.86	1.2	1.54	1.57	0	1.54	2.87	1.5
ENSG00000012822.16_CALCOCO1	ENST00000262059.8_CALCOCO1-201,ENST00000430117.6_CALCOCO1-202,ENST00000546443.5_CALCOCO1-203,ENST00000546619.5_CALCOCO1-204,ENST00000546774.1_CALCOCO1-205,ENST00000547885.5_CALCOCO1-206,ENST00000547949.6_CALCOCO1-207,ENST00000547988.5_CALCOCO1-208,ENST00000548177.5_CALCOCO1-209,ENST00000548263.5_CALCOCO1-210,ENST00000548431.1_CALCOCO1-211,ENST00000549173.5_CALCOCO1-212,ENST00000549349.5_CALCOCO1-…	13.25	11.67	13.3	6.85	30.34	8.02	15.56	17.38	15.91	3.48	8.21	8.87	17.34	6.78	11.62	8.96	25.88	8.21	3.77	6.11	7.12	91.1	7.54	9.39	15.63	13.63	18.11	10.45	7.01	11.18	17.45	20.44	17.51	17.65	19.5	14.61	10.26	11.8	18.24	12.26	22.23	9.55	21.35	5.63	20.97	17.9	8.35	8.65
ENSG00000012963.15_UBR7	ENST00000013070.11_UBR7-201,ENST00000553674.1_UBR7-202,ENST00000553857.5_UBR7-203,ENST00000554232.5_UBR7-204,ENST00000555113.5_UBR7-205,ENST00000555329.1_UBR7-206,ENST00000556871.5_UBR7-207	5.03	3.07	5.17	3.21	3.53	5.93	7.02	13.83	10.3	4.53	5.86	7.35	2.9	3.55	2.72	1.97	2.34	6.22	3.67	4.35	4.36	19.42	2.45	5.44	5.34	5.23	4.16	5.83	4.23	8.3	3.98	4.83	5.1	2.79	8.08	2.43	8.11	5.36	2.56	1.82	6.12	2.01	4.36	3.96	3.27	4.21	9.67	2.43
ENSG00000012983.12_MAP4K5	ENST00000013125.9_MAP4K5-201,ENST00000554066.1_MAP4K5-202,ENST00000554091.5_MAP4K5-203,ENST00000554990.6_MAP4K5-204,ENST00000555216.5_MAP4K5-205,ENST00000557124.1_MAP4K5-206,ENST00000557210.5_MAP4K5-207,ENST00000557390.6_MAP4K5-208,ENST00000557578.1_MAP4K5-209,ENST00000682126.1_MAP4K5-210	5.89	3.11	2.94	1.91	4.08	2.39	3.1	7.56	6.41	3.54	3.04	2.92	2.17	2.02	2.62	4.45	4.6	4.57	1.11	1.89	2.68	22.07	1.82	2.98	3.43	3.45	3.65	3.14	3.71	3.48	3.86	4.87	4.04	3.21	9.43	3.64	6.25	3.24	4.9	2.67	6.12	3.52	5.25	1.92	4.56	3.91	3.98	2.71
ENSG00000013016.16_EHD3	ENST00000322054.10_EHD3-201	0.55	1.09	0.6	0.8	0.92	0.46	0.82	0.86	0.62	0.48	0.32	0.38	0.37	0.72	1.08	0.55	0.66	0.31	0.22	0.61	0.69	2.49	0.68	0.66	0.7	0.65	0.45	0.43	0.25	0.61	0.45	0.61	0.62	0.65	0.79	1.2	0.84	0.52	0.66	0.85	0.6	0.88	0.59	0.6	0.7	0.42	0.64	0.94
ENSG00000013275.8_PSMC4	ENST00000157812.7_PSMC4-201,ENST00000455878.2_PSMC4-202,ENST00000593455.5_PSMC4-203,ENST00000596386.1_PSMC4-204,ENST00000601194.1_PSMC4-205,ENST00000601697.5_PSMC4-206	24.56	20.77	20.48	18.12	17.98	20.33	17.38	33.57	37.43	24.87	22.42	25.38	15.24	19.55	17.65	18.56	17.09	23.03	12.55	21.2	22.43	88.33	15.1	24.96	30.56	20.98	18.71	18.34	21.06	29.2	16.72	18.3	18.41	16.12	24.1	18.61	29.12	21.37	11.79	14.43	24.98	15.91	17.76	20.65	17.83	17.57	30.61	17.01
ENSG00000013288.9_MAN2B2	ENST00000285599.8_MAN2B2-201,ENST00000504248.5_MAN2B2-202,ENST00000504960.1_MAN2B2-203,ENST00000505907.1_MAN2B2-204,ENST00000510427.1_MAN2B2-205	3.66	2.42	2.93	2.26	3.83	4.3	3.83	5.31	4	1.88	3.37	4.01	3.45	2.45	2.21	2.59	4.95	4.02	1.93	2.31	2.53	15.84	1.85	3.28	3.13	2.86	3.41	2.71	3.54	2.47	4.48	3.26	3.46	4.08	3.42	2.98	4.22	3.05	2.89	2.19	4.05	2.46	3.81	2.45	5.36	2.88	5.25	2.74
ENSG00000013293.6_SLC7A14	ENST00000231706.6_SLC7A14-201,ENST00000466168.1_SLC7A14-202	0	0	0	0	0.02	0	0	0	0	0	0	0	0	0	0	0	0	0	0	0	0	0	0	0	0	0	0	0	0	0	0	0	0	0	0	0	0	0	0	0	0	0	0	0	0	0	0.01	0
ENSG00000013297.12_CLDN11	ENST00000064724.8_CLDN11-201,ENST00000468358.5_CLDN11-202,ENST00000477531.3_CLDN11-203,ENST00000486429.1_CLDN11-204,ENST00000488989.1_CLDN11-205,ENST00000489485.5_CLDN11-206,ENST00000643053.1_CLDN11-207	1.1	0.17	0.02	0.01	0.04	0	0.04	0.38	0.21	0.02	0.02	0.03	0.07	0.09	0.16	0.42	0.09	0.02	0.03	0.16	0.11	0.07	0.07	0.28	0.02	0.05	0.02	0.03	0.07	0.23	0.07	0.18	0.97	0.16	0.44	0.35	0.28	0.04	0.7	0.32	0	0.16	0.01	0.05	0.04	0.04	1.18	0.38
ENSG00000013306.16_SLC25A39	ENST00000225308.12_SLC25A39-201,ENST00000377095.10_SLC25A39-202,ENST00000537904.6_SLC25A39-203,ENST00000585523.1_SLC25A39-204,ENST00000585636.5_SLC25A39-205,ENST00000585695.5_SLC25A39-206,ENST00000586016.5_SLC25A39-207,ENST00000586633.5_SLC25A39-208,ENST00000588049.5_SLC25A39-209,ENST00000588315.5_SLC25A39-210,ENST00000588767.5_SLC25A39-211,ENST00000590194.5_SLC25A39-212,ENST00000591006.5_SLC25A3…	18.45	16.44	25.03	19.69	18.98	24.02	25.14	31.29	33.85	17.14	18.99	25.69	13.4	19.24	13.3	12.1	17.46	18.25	17.62	18.03	22.32	88.21	12.26	24.6	26.14	22.26	19.04	22.7	16.5	28.2	15.84	20.58	14.57	15.86	15.08	15.52	28.04	21.96	14.1	11.83	24.5	11.52	16.14	20.47	17.28	15.55	38.59	12.89
ENSG00000013364.19_MVP	ENST00000357402.10_MVP-201,ENST00000395353.5_MVP-202,ENST00000562463.5_MVP-203,ENST00000563096.1_MVP-204,ENST00000563123.1_MVP-205,ENST00000563558.5_MVP-206,ENST00000563915.5_MVP-207,ENST00000565164.1_MVP-208,ENST00000565830.5_MVP-209,ENST00000566066.5_MVP-210,ENST00000566252.1_MVP-211,ENST00000566554.1_MVP-212,ENST00000566859.5_MVP-213,ENST00000568068.1_MVP-214,ENST00000569612.1_MVP-215,ENST0000…	41.36	38.98	46.65	25.49	38.75	35	48.99	48.16	54.71	34.83	36.57	45.74	27.27	31.28	33.75	32.94	30.49	36.34	16.04	33.41	33.41	192.12	28.59	41.71	41.76	42.99	40.92	40.97	32.23	47.38	32.34	43.24	37.49	33	45.73	36.77	46.36	45.67	29.36	30.65	60.89	32.57	44.9	31.82	32.87	36.79	51.02	32.91
ENSG00000013374.17_NUB1	ENST00000413040.7_NUB1-201,ENST00000460712.1_NUB1-202,ENST00000468404.5_NUB1-203,ENST00000470229.6_NUB1-204,ENST00000470316.5_NUB1-205,ENST00000477666.1_NUB1-206,ENST00000480714.1_NUB1-207,ENST00000480907.5_NUB1-208,ENST00000483358.5_NUB1-209,ENST00000493588.5_NUB1-210,ENST00000497987.1_NUB1-211,ENST00000568733.6_NUB1-212	10.07	3.72	9.13	5.21	9.46	7.65	9.22	12.78	10.06	4.92	8.63	7.47	5.39	3.96	4.04	4.58	7.28	9.7	4.15	5.68	6.22	34.68	3.46	12.84	10.14	8.72	7.29	8.08	7.66	10.97	6.43	8.26	8.97	6.46	15.69	6.73	14.94	10.16	7.38	4.7	12.08	4.52	7.18	4.97	6.56	8.21	13.03	4.01
ENSG00000013375.16_PGM3	ENST00000283977.9_PGM3-201,ENST00000503094.1_PGM3-202,ENST00000504780.5_PGM3-203,ENST00000505470.5_PGM3-204,ENST00000506587.5_PGM3-205,ENST00000507404.1_PGM3-206,ENST00000507554.1_PGM3-207,ENST00000508748.5_PGM3-208,ENST00000509219.2_PGM3-209,ENST00000510258.1_PGM3-210,ENST00000512866.5_PGM3-211,ENST00000513973.6_PGM3-212,ENST00000515333.1_PGM3-213,ENST00000605602.1_PGM3-214,ENST00000616566.5_PGM…	6.32	3.81	5.06	3.4	5.01	4.73	6.3	8.89	7.18	3.04	4.75	5.22	5.72	4.09	1.39	4.71	4.57	6.31	2.43	4.41	3.16	25.06	1.98	6.4	7.2	5.41	5.15	4.82	3.99	6.86	4.94	5.65	5.7	5.34	5.99	3.78	7.97	6.2	7	2.09	6.08	2.89	5.68	3.48	6.59	5.5	6.37	3
ENSG00000013392.8_RWDD2A	ENST00000369724.5_RWDD2A-201	0.29	0.22	0.32	0.31	0.59	0.46	0.5	0.7	0.81	0.23	0.44	0.3	0.41	0.25	0.14	0.3	0.75	0.51	0.21	0.23	0.29	1.26	0.15	0.6	0.46	0.32	0.35	0.34	0.37	0.43	0.59	0.31	0.65	0.46	0.21	0.26	0.57	0.56	0.35	0.22	0.63	0.22	0.33	0.27	0.53	0.36	0.44	0.14
ENSG00000013441.17_CLK1	ENST00000321356.9_CLK1-201,ENST00000409403.6_CLK1-202,ENST00000409769.6_CLK1-203,ENST00000432425.5_CLK1-204,ENST00000434813.3_CLK1-205,ENST00000461326.1_CLK1-206,ENST00000461981.5_CLK1-207,ENST00000464454.1_CLK1-208,ENST00000472679.1_CLK1-209,ENST00000473565.5_CLK1-210,ENST00000481641.1_CLK1-211,ENST00000482590.1_CLK1-212,ENST00000492793.1_CLK1-213,ENST00000496205.1_CLK1-214	5.44	6.71	2.46	3.03	6.86	3.03	2.78	13.37	5.85	3.18	3.78	3.54	7.74	2.39	5.35	6.42	10.61	5.79	1.93	2.23	2.47	20.26	3.57	5.1	5.12	3.47	3.75	3.18	4.33	4.11	8.68	3.49	8.82	7.04	9.36	5.23	8.9	2.89	12.1	4.9	4.86	7.63	4.02	2.19	10.3	3.82	7.9	7.25
ENSG00000013503.10_POLR3B	ENST00000228347.9_POLR3B-201,ENST00000539066.5_POLR3B-202,ENST00000549195.1_POLR3B-203,ENST00000549569.1_POLR3B-204	1.28	1.2	1.42	1.83	1.5	2.15	1.36	3.27	3.03	1.2	1.94	2.22	0.72	1.2	1.02	2.15	2.01	1.11	0.7	1.19	1.6	4.24	0.85	1.88	1.79	1.64	1.04	1.38	1.11	1.58	1.82	1.1	0.81	1.22	2.29	1.2	2.54	1.69	0.89	1.06	2.2	1.15	0.88	0.82	1.46	1.57	2.73	1.23
ENSG00000013523.11_ANGEL1	ENST00000251089.8_ANGEL1-201,ENST00000554941.1_ANGEL1-202,ENST00000555079.1_ANGEL1-203,ENST00000556298.1_ANGEL1-204,ENST00000557179.5_ANGEL1-205,ENST00000557497.1_ANGEL1-206	1.03	0.72	1.45	1.54	1.37	1.54	1.8	2.18	3.39	1.22	1.55	1.85	1.28	1.27	0.83	0.98	1.91	0.83	0.83	1.3	1.9	5.89	0.94	1.36	1.35	1.74	0.87	1.43	1.26	2.11	1.61	0.92	0.97	1.62	2.28	1.18	2.04	1.68	1.72	1.16	1.08	1.15	1.18	2.06	1.63	1.05	2.98	0.87
ENSG00000013561.18_RNF14	ENST00000347642.7_RNF14-201,ENST00000356143.5_RNF14-202,ENST00000394514.6_RNF14-203,ENST00000394519.5_RNF14-204,ENST00000394520.7_RNF14-205,ENST00000502341.5_RNF14-206,ENST00000506004.5_RNF14-207,ENST00000506822.5_RNF14-208,ENST00000506938.5_RNF14-209,ENST00000507163.5_RNF14-210,ENST00000507291.1_RNF14-211,ENST00000511961.5_RNF14-212,ENST00000512565.5_RNF14-213,ENST00000513019.5_RNF14-214,ENST000…	10.85	6.34	13.1	8.03	9.21	9.22	13.11	12.86	20.16	7.83	9.34	11.15	4.98	7.01	6.47	9.17	5.96	14.05	3.58	7.34	6.85	60.39	4.3	7.66	14.04	13.99	14.13	12.17	9.53	9.84	6.26	13.3	6.91	5.94	9.17	4.81	14.71	15.76	2.73	4.2	21.07	5.68	12.21	7.13	6.57	12.14	13.5	5.49
ENSG00000013563.14_DNASE1L1	ENST00000014935.7_DNASE1L1-201,ENST00000309585.9_DNASE1L1-202,ENST00000369807.6_DNASE1L1-203,ENST00000369808.7_DNASE1L1-204,ENST00000369809.5_DNASE1L1-205,ENST00000393638.5_DNASE1L1-206,ENST00000412184.1_DNASE1L1-207,ENST00000424626.5_DNASE1L1-208,ENST00000432135.1_DNASE1L1-209,ENST00000447892.1_DNASE1L1-210,ENST00000451865.5_DNASE1L1-211,ENST00000497242.1_DNASE1L1-212	2.1	1.05	1.28	0.62	1.57	1.55	2.25	2.11	2.35	0.84	1.23	2.11	1.13	1.28	0.7	1.59	1.18	1.44	1.29	0.8	0.79	4.95	0.82	1.9	1.62	1.3	1	1.6	0.86	1.85	1.32	1.61	2.84	1.76	2.28	0.97	2.52	1.47	1.65	1.17	1.41	0.76	0.88	3.3	1.84	1.1	3.2	0.84
ENSG00000013573.17_DDX11	ENST00000228264.10_DDX11-201,ENST00000350437.8_DDX11-202,ENST00000415475.6_DDX11-203,ENST00000435753.6_DDX11-204,ENST00000438391.6_DDX11-205,ENST00000535158.5_DDX11-206,ENST00000535317.5_DDX11-207,ENST00000536265.5_DDX11-208,ENST00000536580.5_DDX11-209,ENST00000537136.1_DDX11-210,ENST00000538345.1_DDX11-211,ENST00000538740.1_DDX11-212,ENST00000539049.5_DDX11-213,ENST00000539673.5_DDX11-214,ENST00…	1.16	2.43	0.93	3.81	1.34	4.64	1.79	17.05	9.19	2.77	3.03	4.24	3.19	5.41	2.01	2.57	4.58	1.85	2.73	3.6	3.06	1.91	1.45	2.71	5.47	1.61	0.47	1.13	1.54	3.49	3.66	0.49	2.86	3.07	4.08	6.01	6.63	1.21	2.88	1.92	0.96	1.97	0.99	3.58	3.75	0.41	13.76	2.48
ENSG00000013583.10_HEBP1	ENST00000014930.9_HEBP1-201,ENST00000535636.1_HEBP1-202,ENST00000536942.1_HEBP1-203,ENST00000540916.1_HEBP1-204,ENST00000647702.1_HEBP1-205	8.27	5.24	11.56	8.08	9.5	10.32	10.41	14.64	16.25	5.87	9.49	10.22	6.86	7.08	4.81	7.81	8.74	7.07	7.42	7.79	7.58	32.78	3.99	9.19	9.79	11.08	6.48	9.23	6.17	11.7	6.71	7.98	9.85	9.06	6.75	5.31	13.42	10.88	7.15	4.71	9.99	4.55	5.84	6.65	7.2	5.89	10.79	4.7
ENSG00000013588.9_GPRC5A	ENST00000014914.6_GPRC5A-201,ENST00000534831.1_GPRC5A-202,ENST00000537783.1_GPRC5A-203,ENST00000540125.1_GPRC5A-204,ENST00000542056.1_GPRC5A-205,ENST00000648791.1_GPRC5A-206	34.15	9.54	26.42	8.43	34.86	11.48	30.22	34.39	34.47	13.78	13.9	17.15	22.05	10.88	7.71	22.13	29.24	14.85	3.78	12.33	13.42	142.4	6.85	22	27.9	24.53	28.84	31.94	15.27	29.65	31.42	33.84	32.07	26.98	30.68	13.5	39.89	30.28	32.57	11.02	35.46	10.39	34.39	11.27	34.46	25.6	19.22	8.89
ENSG00000013619.15_MAMLD1	ENST00000262858.8_MAMLD1-201,ENST00000358892.7_MAMLD1-202,ENST00000370401.7_MAMLD1-203,ENST00000426613.5_MAMLD1-204,ENST00000432680.7_MAMLD1-205,ENST00000464149.1_MAMLD1-206,ENST00000468306.1_MAMLD1-207,ENST00000682016.1_MAMLD1-208,ENST00000682253.1_MAMLD1-209,ENST00000683453.1_MAMLD1-210,ENST00000683696.1_MAMLD1-211	0.14	0.19	0.04	0.1	0.12	0.1	0.05	0.57	0.36	0.2	0.13	0.22	0.26	0.11	0.19	0.2	0.52	0.11	0.03	0.17	0.22	0.28	0.13	0.21	0.44	0.07	0.04	0.02	0.15	0.18	0.56	0.14	0.53	0.38	0.21	0.63	0.2	0.05	0.67	0.62	0.34	0.2	0.09	0.12	0.65	0.05	0.25	0.17
ENSG00000013725.14_CD6	ENST00000313421.11_CD6-201,ENST00000344931.9_CD6-202,ENST00000352009.9_CD6-203,ENST00000419282.2_CD6-204,ENST00000433107.6_CD6-205,ENST00000452451.6_CD6-206,ENST00000505761.2_CD6-207,ENST00000538288.1_CD6-208,ENST00000538611.1_CD6-209,ENST00000541964.1_CD6-210,ENST00000542157.5_CD6-211,ENST00000542254.5_CD6-212,ENST00000545105.5_CD6-213,ENST00000545320.1_CD6-214	0.01	0.02	0.02	0.11	0.03	0.04	0.11	0.38	0	0	0.01	0.12	0.2	0.11	0.02	0	0.01	0.06	0	0.14	0.01	0	0.03	0	0.13	0.06	0.01	0.01	0	0	0.05	0	0.01	0.02	0	0.25	0.05	0	0	0.13	0	0.05	0	0.01	0.1	0.01	0.01	0.07
ENSG00000013810.21_TACC3	ENST00000313288.9_TACC3-201,ENST00000404054.3_TACC3-202,ENST00000458173.4_TACC3-203,ENST00000466077.1_TACC3-204,ENST00000467746.6_TACC3-205,ENST00000470136.2_TACC3-206,ENST00000470808.1_TACC3-207,ENST00000484264.1_TACC3-208,ENST00000484651.5_TACC3-209,ENST00000493975.5_TACC3-210,ENST00000612220.5_TACC3-211,ENST00000650779.1_TACC3-212,ENST00000651251.1_TACC3-213,ENST00000651472.1_TACC3-214,ENST000…	4.14	3.62	0.81	6.58	1.27	11.92	1.85	10.68	9.31	3	2.95	3.66	2.93	7.12	3.45	2.73	3.83	2.73	5.74	7.07	7.76	2.17	2.31	9.32	4.73	0.71	1.06	0.49	3.58	7.56	3.92	1.05	4.1	2.92	5.44	5.27	9.15	1.17	3.67	3.43	1.21	2.72	0.73	6.47	3.81	0.78	22.68	4.62
ENSG00000014123.10_UFL1	ENST00000369278.5_UFL1-201,ENST00000461673.1_UFL1-202	3.01	2.42	3.84	2.26	3.42	3.53	4.33	4.75	4.01	2.94	4.16	3.63	2.44	2.27	1.98	2.9	4.06	4.11	1.1	2.83	2.87	16.91	1.55	2.98	3.29	4.24	3.16	3.67	3.34	3.44	3.97	3.32	3.09	3.33	2.41	2.45	4.82	4.16	3.7	2.18	4.93	2.72	4.07	2.37	3.78	3.47	4.51	2.11
ENSG00000014138.9_POLA2	ENST00000265465.8_POLA2-201,ENST00000525924.1_POLA2-202,ENST00000527618.5_POLA2-203,ENST00000527850.5_POLA2-204,ENST00000532391.1_POLA2-205,ENST00000532469.1_POLA2-206,ENST00000533192.1_POLA2-207,ENST00000534785.1_POLA2-208	0.81	0.62	1.46	1.8	0.32	5.08	1.36	6.94	5.55	1.43	1.99	2.8	1.01	2.03	0.27	0.93	1.03	0.79	2.59	1.86	2.33	0.57	0.32	2.6	4.77	1.38	0.42	0.96	0.65	3.35	0.87	0.44	1.31	1.02	1.44	0.66	3.71	1.11	0.68	0.6	0.79	0.59	0.22	2.08	0.47	0.49	6.16	0.41
ENSG00000014164.7_ZC3H3	ENST00000262577.6_ZC3H3-201,ENST00000528401.1_ZC3H3-202	5.1	2.77	2.72	2.71	3.38	2.49	2.6	5.35	6.02	2.69	2.52	2.72	1.78	2.45	2.46	3.4	2.53	3.5	1.22	2.42	2.44	14.96	2.23	3.03	3.27	3.04	3.26	2.42	3.26	3.93	2.93	3.79	3.62	2.77	4.97	3.24	4.25	2.87	2.75	1.89	3.8	3.07	4.07	2.53	2.98	2.75	5.02	2.88
ENSG00000014216.16_CAPN1	ENST00000279247.11_CAPN1-201,ENST00000524773.5_CAPN1-202,ENST00000525013.1_CAPN1-203,ENST00000526468.1_CAPN1-204,ENST00000526954.5_CAPN1-205,ENST00000526966.5_CAPN1-206,ENST00000527189.5_CAPN1-207,ENST00000527323.5_CAPN1-208,ENST00000527469.1_CAPN1-209,ENST00000527699.5_CAPN1-210,ENST00000527739.5_CAPN1-211,ENST00000527887.1_CAPN1-212,ENST00000527897.1_CAPN1-213,ENST00000528165.5_CAPN1-214,ENST00…	38.99	63.6	62.53	71.23	61.32	64.79	68.07	70.36	78.51	62.81	53.61	66.88	54.7	69.02	55.18	32.5	56.39	48.6	30.16	72.08	77.62	269.48	46.22	70.39	64.13	55.76	54.2	57.84	44.79	61.89	64.43	57.18	53.46	56.1	42.45	76.92	61.55	61.92	41.36	60.85	69.95	49.73	61.93	77.59	60.1	51.79	96.57	58.21
ENSG00000014257.16_ACP3	ENST00000336375.10_ACP3-201,ENST00000351273.11_ACP3-202,ENST00000475741.5_ACP3-203,ENST00000483689.1_ACP3-204,ENST00000489084.5_ACP3-205,ENST00000493235.5_ACP3-206,ENST00000495911.5_ACP3-207,ENST00000507647.1_ACP3-208,ENST00000512463.1_ACP3-209	0.4	0.82	0.47	1.07	2.17	1.45	1.63	0.76	0.3	0.3	0.68	0.8	0.77	0.63	1.01	0.29	1.68	0.56	0.49	0.84	0.49	3.17	0.74	0.44	0.68	0.54	0.78	0.68	0.31	0.36	1.41	1.56	0.63	0.98	0.4	1.37	0.31	0.77	0.82	0.93	1.21	0.7	0.81	0.51	1.47	0.81	0.34	0.44
ENSG00000014641.21_MDH1	ENST00000233114.13_MDH1-201,ENST00000409476.5_MDH1-202,ENST00000409908.5_MDH1-203,ENST00000421012.2_MDH1-204,ENST00000432309.6_MDH1-205,ENST00000436321.5_MDH1-206,ENST00000442225.5_MDH1-207,ENST00000454035.5_MDH1-208,ENST00000462944.1_MDH1-209,ENST00000472098.5_MDH1-210,ENST00000484538.1_MDH1-211,ENST00000485155.1_MDH1-212,ENST00000485781.5_MDH1-213,ENST00000495083.1_MDH1-214,ENST00000539945.7_MD…	18	18.41	20.22	18.07	22.16	26.92	25.81	25.94	27.49	15.01	24.83	24.41	15.39	17.4	16.07	10.93	24.57	20.54	19.5	18.97	20.62	88.46	13.24	20.16	17.24	19.54	15.95	18.92	18.87	25.69	20.32	20.97	17.89	19.05	19.19	18.33	27.63	21.05	16.97	14.66	21.49	15.31	14.66	18.46	21.21	17.26	26.84	16.53
ENSG00000014824.14_SLC30A9	ENST00000264451.12_SLC30A9-201,ENST00000505523.1_SLC30A9-202,ENST00000509683.5_SLC30A9-203,ENST00000510460.1_SLC30A9-204,ENST00000513699.5_SLC30A9-205	7.8	8.9	13.57	11.03	12.61	12.79	14.92	17.8	13.45	12.27	13.71	17	10.42	8.93	8.27	5.49	13.54	11.71	5.06	12.19	10.94	52.17	6.93	12.02	17.37	13.76	9.74	12.38	8.72	12.57	13.43	11.73	7.71	12.15	11.57	10.75	14.21	14.01	11.24	10.84	15.92	7.9	8.85	11.33	12.79	9.41	16.81	8.04
ENSG00000014914.21_MTMR11	ENST00000369140.7_MTMR11-201,ENST00000439741.4_MTMR11-202,ENST00000466496.5_MTMR11-203,ENST00000479272.1_MTMR11-204,ENST00000482025.5_MTMR11-205,ENST00000482343.5_MTMR11-206,ENST00000490310.1_MTMR11-207,ENST00000492824.5_MTMR11-208,ENST00000493562.1_MTMR11-209,ENST00000495054.1_MTMR11-210	1.67	0.15	0.11	0.4	0.14	0.29	0.1	0.67	0.38	0.1	0.19	0.14	0.33	0.21	0.26	0.44	0.58	0.24	0.14	0.2	0.18	1.3	0.18	0.13	0.24	0.1	0.15	0.25	0.19	0.41	0.34	0.1	1.02	0.34	0.34	0.76	0.64	0.04	0.36	0.3	0.21	0.19	0.14	0.2	0.3	0.1	0.86	0.28
ENSG00000014919.13_COX15	ENST00000016171.6_COX15-201,ENST00000370483.9_COX15-202,ENST00000497381.1_COX15-203	2.01	1.27	2.56	1.95	2.09	2.77	2.88	3.13	2.61	1.98	2.68	2.89	1.57	1.89	1.54	1.12	2.7	2.49	0.88	2.12	2.43	7.05	1.1	3.54	2.82	2.29	1.49	2.48	1.92	2.05	2.61	1.94	1.97	1.95	2.2	1.69	3.89	2.82	1.75	1.47	2	1.47	1.44	2.07	2.37	1.41	3.49	1.94
ENSG00000015133.20_CCDC88C	ENST00000334448.5_CCDC88C-201,ENST00000389856.9_CCDC88C-202,ENST00000389857.11_CCDC88C-203,ENST00000553403.1_CCDC88C-204,ENST00000553437.1_CCDC88C-205,ENST00000554051.1_CCDC88C-206,ENST00000554165.1_CCDC88C-207,ENST00000554872.5_CCDC88C-208,ENST00000555995.1_CCDC88C-209,ENST00000556726.5_CCDC88C-210,ENST00000556767.1_CCDC88C-211,ENST00000557455.1_CCDC88C-212,ENST00000557507.1_CCDC88C-213	5.54	1.91	6.59	2.3	8.03	5.31	6.34	20.86	9.69	1.96	5.48	6.31	7.35	1.42	1.53	4.22	6.73	5.77	1.75	1.32	2.07	22.3	0.83	6.61	5.36	6.48	3.41	5.63	3.39	7.44	8.18	3.97	5.12	6.35	8.03	4.22	13.47	6.19	4.42	3.42	5.65	1.53	4.64	1.48	8.76	3.37	10.29	1.77
ENSG00000015153.15_YAF2	ENST00000327791.8_YAF2-201,ENST00000380790.4_YAF2-202,ENST00000534854.7_YAF2-203,ENST00000541702.2_YAF2-204,ENST00000546726.5_YAF2-205,ENST00000546782.1_YAF2-206,ENST00000546972.5_YAF2-207,ENST00000547254.5_YAF2-208,ENST00000547351.5_YAF2-209,ENST00000547622.5_YAF2-210,ENST00000547724.1_YAF2-211,ENST00000548661.5_YAF2-212,ENST00000548917.1_YAF2-213,ENST00000550315.1_YAF2-214,ENST00000551268.5_YAF…	6.98	3.29	3.73	0.9	5.62	3.22	3.29	4.21	3.29	2.22	2.8	3.34	1.67	1.17	3.21	1.24	3.06	3.68	1.32	1.8	1.36	17.58	2.01	2.46	3.35	2.25	2.92	3.04	2.65	4.84	3.36	3.17	2.62	2.45	3.47	2.03	3.92	2.08	3.48	3.01	5.73	2.52	2.74	1.97	3.77	3.67	2.75	3.04
ENSG00000015171.20_ZMYND11	ENST00000309776.8_ZMYND11-201,ENST00000381584.5_ZMYND11-202,ENST00000381591.5_ZMYND11-203,ENST00000381604.9_ZMYND11-204,ENST00000381607.8_ZMYND11-205,ENST00000397955.7_ZMYND11-206,ENST00000397959.7_ZMYND11-207,ENST00000397962.8_ZMYND11-208,ENST00000402736.5_ZMYND11-209,ENST00000403354.5_ZMYND11-210,ENST00000439456.5_ZMYND11-211,ENST00000473115.1_ZMYND11-212,ENST00000488275.1_ZMYND11-213,ENST00000…	10.78	5.98	11.13	5.8	9.03	8.02	10.41	17.32	18.24	6.27	10.18	10.04	5.04	6.23	4.42	6.94	8.64	9.02	2.87	5.52	6.12	43.97	3.67	10.81	10.73	12.67	9.54	10.53	7.55	14.62	7.94	9.24	7.2	6.92	10.9	5.86	15.51	11.81	7.16	4.39	14.14	5.61	9.75	5.97	7.2	8.8	10.85	4.3
ENSG00000015285.11_WAS	ENST00000376701.5_WAS-201,ENST00000450772.5_WAS-202,ENST00000465982.5_WAS-203,ENST00000470107.1_WAS-204,ENST00000474174.1_WAS-205,ENST00000483750.5_WAS-206,ENST00000490627.1_WAS-207	0.21	0.01	0	0.07	0.03	0.06	0	0.28	0	0	0	0.03	0.01	0.01	0.02	0.23	0.12	0.04	0.07	0.14	0.05	0.17	0.11	0	0.1	0	0.03	0	0.14	0.27	0.14	0.07	0.08	0.05	0	0.04	0.07	0	0.15	0.06	0	0.07	0.04	0.02	0.14	0	0	0.21
ENSG00000015413.10_DPEP1	ENST00000261615.5_DPEP1-201,ENST00000393092.7_DPEP1-202,ENST00000421184.5_DPEP1-203,ENST00000561484.1_DPEP1-204,ENST00000564281.5_DPEP1-205,ENST00000564645.1_DPEP1-206,ENST00000565249.5_DPEP1-207,ENST00000568281.5_DPEP1-208,ENST00000570029.5_DPEP1-209,ENST00000690203.1_DPEP1-210	0	0	0	0	0	0	0	0	0	0	0	0	0	0	0	0	0	0	0	0	0	0	0	0	0	0	0	0	0	0	0	0	0	0	0	0.07	0	0	0	0	0	0	0	0	0	0	0	0
ENSG00000015475.19_BID	ENST00000317361.11_BID-201,ENST00000342111.9_BID-202,ENST00000399765.5_BID-203,ENST00000399767.6_BID-204,ENST00000473439.5_BID-205,ENST00000494097.5_BID-206,ENST00000550946.5_BID-207,ENST00000551952.5_BID-208,ENST00000552886.1_BID-209,ENST00000614949.4_BID-210,ENST00000622694.5_BID-211	24.32	18.38	19.55	15.61	23.07	15.35	15.51	26.23	34.33	14.89	17.27	26.13	16.19	12.66	15.01	19.92	19.66	20.06	13.05	10.33	12.58	86.99	15.44	20.39	30.67	21.16	13.75	18.96	17.94	27.42	18.67	17.86	24.58	14.83	22.48	16.12	24.95	19.37	15.02	13.17	24.8	10.29	12.9	14.05	18.49	15.37	31.9	15.08
ENSG00000015479.20_MATR3	ENST00000394805.8_MATR3-201,ENST00000502422.5_MATR3-202,ENST00000502499.5_MATR3-203,ENST00000502944.1_MATR3-204,ENST00000503340.1_MATR3-205,ENST00000503811.5_MATR3-206,ENST00000504023.1_MATR3-207,ENST00000504045.5_MATR3-208,ENST00000504311.5_MATR3-209,ENST00000504643.5_MATR3-210,ENST00000505625.5_MATR3-211,ENST00000507860.1_MATR3-212,ENST00000508689.1_MATR3-213,ENST00000509918.5_MATR3-214,ENST000…	37.88	30.9	45.37	27.12	45.64	40.9	52.03	63.13	60.22	27.1	47.03	40.38	32.71	24.59	27.73	30.57	44.82	43.72	14.65	32.64	32.65	182.76	24.24	43.51	49.49	44.19	37.38	40.08	35.77	51.56	48.88	44.4	49.35	39.15	59.54	37.14	64.51	50.02	46.44	30.95	59.13	33.41	42.52	28.06	52.97	40.19	61.3	30.35
ENSG00000015520.15_NPC1L1	ENST00000289547.8_NPC1L1-201,ENST00000381160.8_NPC1L1-202,ENST00000423141.1_NPC1L1-203,ENST00000546276.5_NPC1L1-204	0	0.01	0	0	0.01	0	0	0	0	0	0	0	0.02	0	0	0.01	0.01	0	0	0.01	0.01	0	0	0	0	0	0	0	0	0	0.01	0	0.02	0	0	0	0.01	0	0.02	0.01	0.01	0.01	0.01	0	0.01	0	0.02	0
ENSG00000015532.10_XYLT2	ENST00000017003.7_XYLT2-201,ENST00000376550.7_XYLT2-202,ENST00000507602.5_XYLT2-203,ENST00000509778.1_XYLT2-204,ENST00000511654.1_XYLT2-205,ENST00000571021.1_XYLT2-206,ENST00000574840.1_XYLT2-207	3.2	1.24	3.6	1.59	2.09	2.93	3.41	8.68	5.64	1.5	3.28	3.1	2.31	1.85	0.94	2.62	3	2.44	1.71	1.59	2	9.78	1	4.83	3.77	3.89	2.03	2.82	2.37	4.15	2.97	2.38	3.58	2.72	4.94	1.87	4.85	3.49	2.89	1.22	2.87	1.1	2.27	1.41	2.83	1.85	7.69	1.13
ENSG00000015568.13_RGPD5	ENST00000016946.8_RGPD5-201,ENST00000272454.10_RGPD5-202,ENST00000393283.5_RGPD5-203,ENST00000413468.1_RGPD5-204,ENST00000430736.5_RGPD5-205,ENST00000432606.1_RGPD5-206,ENST00000441344.1_RGPD5-207,ENST00000472794.1_RGPD5-208,ENST00000477523.1_RGPD5-209,ENST00000482778.1_RGPD5-210,ENST00000493394.1_RGPD5-211,ENST00000495473.1_RGPD5-212,ENST00000495582.1_RGPD5-213	5.78	2.14	3.18	4.07	3.52	2.85	3.78	10.57	5.5	2.77	3.04	2.43	3.36	2.16	3.44	6.1	3.8	4.12	1.35	3.73	3.11	26.69	2.35	3.83	5.5	4.53	5.71	4.38	3.93	4.77	2.4	4.12	6.06	3.1	11.59	1.47	7.1	4.3	6.3	1.72	6.03	3.03	5.54	2.09	4.82	5.07	3.28	2.77
ENSG00000015592.17_STMN4	ENST00000265770.11_STMN4-201,ENST00000350889.9_STMN4-202,ENST00000519614.5_STMN4-203,ENST00000519997.5_STMN4-204,ENST00000522750.1_STMN4-205,ENST00000522908.1_STMN4-206,ENST00000523048.5_STMN4-207	0.1	0	0	0.09	0.1	0	0	0.03	0.07	0	0.01	0.02	0	0	0	0	0	0.02	0	0	0	0	0	0	0	0	0	0	0	0.17	0	0.03	0	0	0.41	0	0.02	0	0	0	0	0	0	0	0	0	0	0
ENSG00000015676.18_NUDCD3	ENST00000338427.10_NUDCD3-201,ENST00000355451.8_NUDCD3-202,ENST00000460110.5_NUDCD3-203,ENST00000464812.1_NUDCD3-204,ENST00000472246.5_NUDCD3-205,ENST00000475952.1_NUDCD3-206,ENST00000478769.1_NUDCD3-207,ENST00000480209.1_NUDCD3-208,ENST00000487118.1_NUDCD3-209,ENST00000493613.5_NUDCD3-210,ENST00000497978.1_NUDCD3-211	14.41	9.95	15.13	12.69	10.88	13.61	12.83	17.27	32.29	14.51	11	16.8	8.31	10.5	6.48	8.18	10.87	11.96	6.56	11.08	10.58	32.34	5.59	11.91	19.9	14.88	8.54	13.28	8.57	13.19	11.55	8.78	13.77	11.39	15.3	10.45	17.58	13.13	7.33	10.75	13.43	6.91	8.05	11.48	9.79	7.79	25.99	8.06
ENSG00000016082.15_ISL1	ENST00000230658.12_ISL1-201,ENST00000505475.3_ISL1-202,ENST00000511384.1_ISL1-203	0	0	0	0	0.02	0.21	0	0	0	0	0.13	0.07	0.03	0	0	0	0.05	0.17	0.02	0	0	0	0	0	0	0.02	0	0	0.1	0	0.1	0	0	0.24	0	0	0	0	0	0	0	0	0	0	0.1	0	0	0
ENSG00000016391.11_CHDH	ENST00000315251.11_CHDH-201,ENST00000467802.1_CHDH-202,ENST00000481668.5_CHDH-203	0.39	0.24	0.43	0.16	0.51	0.78	0.41	2.2	0.77	0.44	0.65	0.81	0.88	0.47	0.64	0.25	0.57	0.32	0.43	0.33	0.17	0.67	0.18	4.1	0.51	0.56	0.15	0.42	0.25	1	0.56	0.26	0.94	0.75	0.52	0.38	0.91	0.3	0.55	0.59	0.19	0.32	0.48	0.46	0.92	0.15	3.53	0.21
ENSG00000016402.14_IL20RA	ENST00000316649.10_IL20RA-201,ENST00000367746.3_IL20RA-202,ENST00000367748.4_IL20RA-203,ENST00000460306.1_IL20RA-204,ENST00000461799.1_IL20RA-205,ENST00000468393.5_IL20RA-206,ENST00000541547.5_IL20RA-207,ENST00000635289.1_IL20RA-208	0.79	1.24	0.71	2.21	1.42	1.4	1.24	2.66	1.91	1.99	1.65	2	1.86	2.22	1.15	0.48	2.51	1.25	0.96	1.93	2.44	3.48	0.89	2.25	1.37	0.99	0.53	0.99	1.07	0.79	1.9	0.81	1.42	1.84	1.56	2.71	1.66	1.04	0.9	2.1	0.93	1.34	0.38	2.12	1.48	0.4	0.98	1.39
ENSG00000016490.16_CLCA1	ENST00000234701.7_CLCA1-201,ENST00000394711.2_CLCA1-202	0	0	0	0	0.01	0	0.01	0	0	0	0	0	0	0	0	0	0	0	0	0	0	0	0	0	0	0	0	0	0	0	0	0	0	0	0	0	0	0	0	0	0	0	0	0	0	0	0	0
ENSG00000016602.9_CLCA4	ENST00000370563.3_CLCA4-201,ENST00000496322.1_CLCA4-202	0.11	0.08	0.09	0.03	0.17	0.07	0.06	0.07	0.05	0.02	0.16	0.18	0.08	0	0.09	0.04	0.26	0.19	0.02	0.01	0.02	0.46	0.01	0.15	0.03	0.12	0.11	0.1	0.17	0.05	0.16	0.13	0	0.1	0.15	0.02	0.04	0.1	0.01	0.04	0.22	0.1	0.12	0	0.24	0.12	0	0.05
ENSG00000016864.19_GLT8D1	ENST00000266014.11_GLT8D1-201,ENST00000394783.7_GLT8D1-202,ENST00000463762.1_GLT8D1-203,ENST00000463827.1_GLT8D1-204,ENST00000464705.1_GLT8D1-205,ENST00000478968.6_GLT8D1-206,ENST00000479553.5_GLT8D1-207,ENST00000480080.1_GLT8D1-208,ENST00000481643.5_GLT8D1-209,ENST00000484163.5_GLT8D1-210,ENST00000485899.1_GLT8D1-211,ENST00000487642.5_GLT8D1-212,ENST00000491606.5_GLT8D1-213,ENST00000497436.5_GLT…	3.72	1.41	4.77	2.42	3.66	3.93	4.2	7.08	6.73	3.14	3.73	4.74	4.31	2.28	1.23	1.85	4.25	2.71	2.35	2.16	2.42	8.7	1.03	6.69	4.92	3.98	1.64	3.6	2.13	5.19	3.19	2.36	4.34	4.24	4.68	2.29	5.63	4.46	1.74	2.24	4.28	2.06	2.04	2.62	4.52	2.25	10.82	1.29
ENSG00000017260.20_ATP2C1	ENST00000328560.12_ATP2C1-201,ENST00000359644.7_ATP2C1-202,ENST00000422190.6_ATP2C1-203,ENST00000428331.6_ATP2C1-204,ENST00000504381.5_ATP2C1-205,ENST00000504571.5_ATP2C1-206,ENST00000504612.5_ATP2C1-207,ENST00000504948.5_ATP2C1-208,ENST00000505072.5_ATP2C1-209,ENST00000505330.5_ATP2C1-210,ENST00000507194.1_ATP2C1-211,ENST00000507488.6_ATP2C1-212,ENST00000508297.2_ATP2C1-213,ENST00000508532.5_ATP…	9.71	5.79	10.07	7.15	12.05	10.14	11.38	17.22	17.88	5.4	11.19	12.34	8.24	6.78	5.33	5.86	10.3	9.61	3.81	6.29	7.89	46.33	4.67	9.01	9.07	10.14	8.57	9.5	7.78	12.21	10.54	9.74	10.63	8.96	11.62	7.24	14.83	10.53	10.48	6.6	12.46	7.17	9.09	7.48	11.72	10.33	10.73	5.78
ENSG00000017427.17_IGF1	ENST00000307046.8_IGF1-201,ENST00000337514.11_IGF1-202,ENST00000392904.5_IGF1-203,ENST00000392905.7_IGF1-204,ENST00000424202.6_IGF1-205,ENST00000481539.1_IGF1-206,ENST00000644491.1_IGF1-207	0.12	0	0	0.04	0	0.05	0	0	0.59	0.05	0	0	0	0	0.03	0	0.22	0.04	0	0.02	0	0	0.02	0.16	0.01	0	0	0	0.03	0	0	0	0.05	0.02	0	0.03	0.03	0	0.06	0.08	0	0	0	0	0.01	0	0	0.12
ENSG00000017483.16_SLC38A5	ENST00000413668.5_SLC38A5-201,ENST00000416711.5_SLC38A5-202,ENST00000429543.2_SLC38A5-203,ENST00000440085.5_SLC38A5-204,ENST00000441948.5_SLC38A5-205,ENST00000480105.1_SLC38A5-206,ENST00000488083.5_SLC38A5-207,ENST00000494034.5_SLC38A5-208,ENST00000497336.1_SLC38A5-209,ENST00000595796.5_SLC38A5-210,ENST00000615300.4_SLC38A5-211,ENST00000619100.4_SLC38A5-212,ENST00000620913.5_SLC38A5-213	0.48	0.1	0	0	0.04	0.02	0.03	0.43	0.95	0.06	0.17	0.15	0	0.17	0	0.14	0	0.05	0.01	0.1	0.13	0	0.04	0.68	0.75	0	0.06	0	0.11	0	0.05	0	0.18	0	1.03	0.01	1.45	0.01	0.18	0	0	0	0	0.2	0.01	0	0.24	0.07
ENSG00000017797.13_RALBP1	ENST00000019317.8_RALBP1-201,ENST00000383432.8_RALBP1-202,ENST00000458039.3_RALBP1-203,ENST00000577221.1_RALBP1-204,ENST00000585015.6_RALBP1-205,ENST00000609094.2_RALBP1-206	11.78	7.34	9.92	6.7	9.72	8.66	10.11	15.06	12.6	7.8	9.41	10.38	5.84	6.83	6.79	6.52	8	9.11	3.96	7.32	8.4	42.21	5.34	8.82	10.74	10.24	7.97	10.01	7.12	11.35	7.71	8.32	8.88	7.37	12.25	8.18	15.04	9.7	7.53	6.57	10	8.32	9.96	6.79	9.84	8.21	16.65	7.27
ENSG00000018189.13_RUFY3	ENST00000226328.8_RUFY3-201,ENST00000381006.8_RUFY3-202,ENST00000417478.6_RUFY3-203,ENST00000502653.5_RUFY3-204,ENST00000503025.5_RUFY3-205,ENST00000503876.5_RUFY3-206,ENST00000504805.6_RUFY3-207,ENST00000507333.5_RUFY3-208,ENST00000512103.5_RUFY3-209,ENST00000512331.5_RUFY3-210,ENST00000513593.1_RUFY3-211,ENST00000513597.5_RUFY3-212,ENST00000514898.1_RUFY3-213,ENST00000515442.1_RUFY3-214,ENST000…	2.47	2.8	2.73	1.57	3.39	2.57	2.95	6.82	3.63	2.6	3.15	2.76	2.02	1.47	3	2.83	3.74	3.19	1.05	1.85	1.76	10.7	1.89	2.57	3.18	2.96	2.33	2.22	2.18	2.54	3.19	2.88	2.09	2.54	4.6	3.67	4.15	2.5	3.44	2.88	3.13	3.05	2.4	1.3	4	2.07	3.75	3.01
ENSG00000018236.15_CNTN1	ENST00000347616.5_CNTN1-201,ENST00000348761.2_CNTN1-202,ENST00000547702.5_CNTN1-203,ENST00000547849.5_CNTN1-204,ENST00000548005.5_CNTN1-205,ENST00000548481.1_CNTN1-206,ENST00000550305.1_CNTN1-207,ENST00000551295.7_CNTN1-208,ENST00000551424.5_CNTN1-209,ENST00000552248.5_CNTN1-210,ENST00000552913.5_CNTN1-211	0.01	0.08	1	0.05	1.49	0.49	1.5	0.35	0	0.04	0.37	0.19	0.55	0.03	0.14	0	0.55	0.52	0.26	0.05	0.07	6.94	0.09	0	0	0.97	1.21	0.82	0.29	0.04	0.7	1.68	0.01	0.43	0.01	0.1	0	1.21	0.06	0.07	1.66	0.06	1.53	0.12	0.47	1.26	0.32	0.16
ENSG00000018280.17_SLC11A1	ENST00000233202.11_SLC11A1-201,ENST00000354352.9_SLC11A1-202,ENST00000460592.1_SLC11A1-203,ENST00000465984.5_SLC11A1-204,ENST00000468221.5_SLC11A1-205,ENST00000468721.1_SLC11A1-206,ENST00000469449.1_SLC11A1-207,ENST00000469799.5_SLC11A1-208,ENST00000471875.5_SLC11A1-209,ENST00000473367.5_SLC11A1-210,ENST00000475225.5_SLC11A1-211,ENST00000481524.5_SLC11A1-212,ENST00000483487.2_SLC11A1-213,ENST0000…	0	0.01	0	0.02	0.31	0.04	0	0.07	0.07	0	0	0.01	0.03	0.04	0	0	0.01	0.01	0.01	0.02	0.01	0.09	0.02	0	0	0.01	0.03	0	0	0.08	0	0	0.07	0.06	0	0.03	0.01	0.01	0	0.03	0	0.02	0.01	0	0.02	0	0.01	0.03
ENSG00000018408.15_WWTR1	ENST00000360632.8_WWTR1-201,ENST00000460517.1_WWTR1-202,ENST00000465804.5_WWTR1-203,ENST00000467467.5_WWTR1-204,ENST00000471586.5_WWTR1-205,ENST00000472417.1_WWTR1-206,ENST00000474080.1_WWTR1-207,ENST00000475579.1_WWTR1-208,ENST00000479238.1_WWTR1-209,ENST00000485244.1_WWTR1-210,ENST00000485352.1_WWTR1-211,ENST00000494754.1_WWTR1-212	15.87	30.95	26.9	29.71	37.57	25.14	30.46	19.84	20.78	27.73	20.58	24.37	28.41	28.91	29.01	12.89	34.05	21.3	6.6	25.63	29.63	90.7	23.17	17.24	18.18	29.42	18.12	28.59	19.02	21.03	39.71	24.14	26.81	37.03	17.61	36.41	18.16	30.51	23.33	30.41	22.61	24.39	22.9	29.21	38.06	16.7	34.86	30.81
ENSG00000018510.18_AGPS	ENST00000264167.11_AGPS-201,ENST00000409888.1_AGPS-202,ENST00000460342.2_AGPS-203,ENST00000637633.2_AGPS-204,ENST00000642466.2_AGPS-205,ENST00000679421.1_AGPS-206,ENST00000679459.1_AGPS-207,ENST00000679478.1_AGPS-208,ENST00000679639.1_AGPS-209,ENST00000679994.1_AGPS-210,ENST00000680028.1_AGPS-211,ENST00000680155.1_AGPS-212,ENST00000680390.1_AGPS-213,ENST00000680677.1_AGPS-214,ENST00000680705.1_AG…	9.48	8.04	10.64	9.93	9.25	11.48	9.67	14.31	16.84	11.15	12.35	11.62	5.89	9.1	7.17	7.66	8.25	9.31	3.61	8.61	10.76	35.92	6.35	12.88	12.22	10.16	6.29	10.54	9.53	13.2	8.2	6.93	5.68	7.94	8.79	8.79	15.12	10.56	4.98	6.21	11.3	7.14	6.39	9.16	8.72	6.08	17.56	7.74
ENSG00000018607.8_ZNF806	ENST00000438300.1_ZNF806-201,ENST00000675302.1_ZNF806-202,ENST00000676277.1_ZNF806-203,ENST00000689661.1_ZNF806-204	0	0	0	0	0.06	0	0	0	0	0	0	0	0	0	0	0	0	0	0	0	0	0	0	0	0	0	0	0	0	0	0.01	0	0	0	0	0	0	0	0	0	0	0	0	0	0	0	0.08	0
ENSG00000018610.15_STEEP1	ENST00000320339.8_STEEP1-201,ENST00000469448.1_STEEP1-202,ENST00000536133.2_STEEP1-203,ENST00000644802.2_STEEP1-204	2.78	1.57	2.57	1.88	4.07	2.78	2.57	4.36	4.19	1.74	1.98	2.51	1.6	1.72	1.41	3.3	2.09	2.66	1.68	1.96	2.14	12.57	1.27	3.47	4.91	3.13	2.25	2.24	2.01	4.67	2.32	2.92	2.83	1.72	3.84	1.6	4.86	2.67	2.04	1.36	2.71	2.12	2.26	1.81	2.44	2.08	3.62	1.7
ENSG00000018625.15_ATP1A2	ENST00000361216.8_ATP1A2-201,ENST00000392233.7_ATP1A2-202,ENST00000447527.1_ATP1A2-203,ENST00000459972.1_ATP1A2-204,ENST00000463989.1_ATP1A2-205,ENST00000468587.1_ATP1A2-206,ENST00000472488.5_ATP1A2-207,ENST00000478587.1_ATP1A2-208	0	0	0.01	0	0.13	0	0	0	0	0	0	0	0	0	0	0	0	0	0	0	0	0	0	0	0	0	0	0	0	0	0	0	0	0	0	0	0	0	0.1	0	0	0	0	0	0.01	0	0.19	0
ENSG00000018699.13_TTC27	ENST00000317907.9_TTC27-201,ENST00000428527.1_TTC27-202,ENST00000433416.5_TTC27-203,ENST00000438654.1_TTC27-204,ENST00000448773.5_TTC27-205,ENST00000454690.1_TTC27-206,ENST00000647819.1_TTC27-207	2.07	0.8	1.22	1	1.13	1.87	1.76	2.18	2.99	2.07	2.17	1.78	0.86	1.28	1.13	0.87	1.59	1.5	0.82	1.38	1.53	3.76	0.85	2	1.74	1.31	0.54	1.65	1.24	2.18	1.53	1	0.98	0.86	1.56	0.77	3	1.71	1	0.77	0.89	0.94	0.9	2	1.72	0.92	2.07	0.66
ENSG00000018869.18_ZNF582	ENST00000301310.8_ZNF582-201,ENST00000586929.6_ZNF582-202,ENST00000587778.5_ZNF582-203,ENST00000589143.5_ZNF582-204,ENST00000589895.2_ZNF582-205,ENST00000593145.5_ZNF582-206	0.64	0.13	0.14	0.38	0.53	0.27	0.33	0.63	0.23	0.27	0.3	0.47	0.41	0.46	0.19	0.2	0.57	0.42	0.22	0.32	0.45	1.21	0.17	0.38	0.71	0.4	0.19	0.37	0.24	0.37	0.31	0.42	0.5	0.31	0.26	0.47	0.89	0.53	0.22	0.28	0.4	0.37	0.33	0.19	0.33	0.32	0.92	0.5
ENSG00000019102.12_VSIG2	ENST00000326621.10_VSIG2-201,ENST00000403470.1_VSIG2-202	0.59	0.05	0.73	0.02	0.63	0.31	0.51	0.54	0.46	0.06	0.42	0.9	0.62	0.22	0.13	0.26	0.68	0.63	0.2	0.09	0.1	2.13	0.13	1.17	0.23	0.69	0.36	0.66	0.5	0.18	0.75	0.65	0.51	0.75	0.43	0.07	0.37	0.38	0.44	0.28	0.62	0.03	0.42	0.08	0.6	0.39	0.29	0.04
ENSG00000019144.20_PHLDB1	ENST00000356063.9_PHLDB1-201,ENST00000361417.6_PHLDB1-202,ENST00000392852.7_PHLDB1-203,ENST00000524713.5_PHLDB1-204,ENST00000525226.5_PHLDB1-205,ENST00000525427.1_PHLDB1-206,ENST00000526374.5_PHLDB1-207,ENST00000526537.2_PHLDB1-208,ENST00000526699.5_PHLDB1-209,ENST00000526826.1_PHLDB1-210,ENST00000527259.5_PHLDB1-211,ENST00000527500.5_PHLDB1-212,ENST00000527898.5_PHLDB1-213,ENST00000528594.5_PHLD…	0.69	0.1	1.07	0.85	1	1.8	1.88	2.75	4.09	0.25	0.66	0.69	0.53	0.68	0.05	0.56	0.78	0.23	0.67	1	0.76	2.03	0.23	1.34	1.65	1.29	0.5	0.82	0.49	2.49	0.71	0.71	0.59	0.33	0.7	0.12	2.78	1.22	0.24	0.2	0.74	0.02	0.48	0.77	0.74	0.33	4.45	0.06
ENSG00000019169.11_MARCO	ENST00000327097.5_MARCO-201,ENST00000412481.1_MARCO-202,ENST00000494979.1_MARCO-203	0	0	0	0	0	0	0	0	0	0	0	0	0	0.08	0	0	0	0	0	0	0	0	0	0	0	0	0	0	0	0	0	0	0	0	0	0	0	0	0	0	0	0	0	0	0	0	0	0
ENSG00000019186.10_CYP24A1	ENST00000216862.8_CYP24A1-201,ENST00000395954.3_CYP24A1-202,ENST00000395955.7_CYP24A1-203,ENST00000460643.1_CYP24A1-204,ENST00000472970.1_CYP24A1-205,ENST00000487593.1_CYP24A1-206	0.17	0.02	0.01	0.03	0.61	0.01	0.01	0	0.23	0	0	0.04	0.16	0.03	0	0	0.1	0.01	0	0.06	0.03	0	0	0	0	0	0.02	0	0.01	0	0.07	0.03	0.13	0.13	0	0.05	0	0.01	0.46	0.04	0.02	0.02	0.01	0	0.21	0.02	0.27	0
ENSG00000019485.14_PRDM11	ENST00000424263.6_PRDM11-201,ENST00000528980.1_PRDM11-202,ENST00000530656.5_PRDM11-203,ENST00000534751.3_PRDM11-204,ENST00000622142.5_PRDM11-205,ENST00000683152.1_PRDM11-206	0.57	0.08	0.48	0.15	0.51	0.3	0.45	0.78	0.83	0.23	0.47	0.5	0.31	0.23	0.21	0.27	0.34	0.45	0.19	0.2	0.21	1.63	0.1	0.91	0.48	0.5	0.8	0.29	0.33	0.93	0.22	0.6	0.14	0.3	1.19	0.28	0.5	0.34	0.21	0.13	0.48	0.17	0.67	0.27	0.31	0.48	2.03	0.25
ENSG00000019505.8_SYT13	ENST00000020926.8_SYT13-201,ENST00000528101.1_SYT13-202,ENST00000533332.1_SYT13-203	0	0	0	0	0.03	0	0.01	0	0	0.06	0.01	0	0	0	0	0	0	0	0	0	0	0.07	0	0	0	0.06	0.08	0	0	0	0	0.02	0	0	0	0	0.02	0.01	0	0	0.01	0	0.01	0	0	0	0	0
ENSG00000019549.13_SNAI2	ENST00000020945.4_SNAI2-201,ENST00000396822.6_SNAI2-202,ENST00000649776.1_SNAI2-203	4.98	11.04	2.01	4.06	2.03	2.28	2.6	6.74	4.81	5.3	2.93	2.18	1.86	3.82	8.72	6.23	3.84	3.04	1.32	6.11	6.86	12.83	7.04	1.18	4.01	1.92	2.03	1.79	3.05	4.16	2.08	2.11	3.73	3.04	8.7	1.93	4.29	2.54	6.7	1.43	2.78	9.63	1.68	6.6	3.63	2.12	3.94	8.62
ENSG00000019582.17_CD74	ENST00000009530.13_CD74-201,ENST00000353334.11_CD74-202,ENST00000377795.7_CD74-203,ENST00000517752.5_CD74-204,ENST00000517791.1_CD74-205,ENST00000518797.6_CD74-206,ENST00000522153.1_CD74-207,ENST00000522246.5_CD74-208,ENST00000523208.6_CD74-209,ENST00000523813.2_CD74-210,ENST00000523836.6_CD74-211,ENST00000524315.6_CD74-212	46.71	15.88	128.73	11.81	131.72	42.71	131.2	41.23	51.32	12.91	42.54	46.86	44.45	9.67	14.33	35.66	46.74	49.9	23.52	9.83	9.91	634.39	12.29	35.12	40.23	131.59	125.97	118.24	44.66	40.79	52.98	145.63	48.17	51.09	49.08	17.56	37.49	134.25	41.4	14.64	159.27	13.23	145.21	9.6	54.24	124.26	35.14	14.13
ENSG00000019991.18_HGF	ENST00000222390.11_HGF-201,ENST00000354224.10_HGF-202,ENST00000412881.5_HGF-203,ENST00000421558.1_HGF-204,ENST00000423064.7_HGF-205,ENST00000444829.7_HGF-206,ENST00000453018.1_HGF-207,ENST00000453411.6_HGF-208,ENST00000457544.7_HGF-209,ENST00000465234.2_HGF-210,ENST00000643024.1_HGF-211	0	0	0	0	0.04	0	0	0	0	0	0	0	0.01	0	0	0	0	0	0	0	0	0	0	0	0	0	0	0	0	0	0	0	0	0	0	0	0	0	0	0	0	0	0	0	0	0	0	0
ENSG00000019995.6_ZRANB1	ENST00000359653.4_ZRANB1-201,ENST00000471421.1_ZRANB1-202	2.36	1.72	1.6	1.35	2.02	1.87	2.05	3.28	2.68	1.29	2.12	1.91	1.84	1.23	1.85	2.1	2.11	2.23	0.69	1.21	1.27	12.08	1.32	2.36	2.5	1.8	2.34	1.42	1.92	3.3	2.69	2.67	3.37	2.09	3.12	2.03	2.93	1.76	2.87	1.53	2.96	1.87	2.79	1.24	2.87	2.24	2.98	1.76
ENSG00000020129.16_NCDN	ENST00000356090.8_NCDN-201,ENST00000373243.7_NCDN-202,ENST00000373253.7_NCDN-203,ENST00000423723.1_NCDN-204,ENST00000437806.1_NCDN-205,ENST00000459931.1_NCDN-206	4.47	3.97	4.58	4.05	7.33	3.33	4.92	6.16	6.44	4.74	3.9	4.67	4.13	3.77	3.7	3.54	4.34	3.43	1.54	3.9	4.29	21.38	2.93	4.13	5.17	4.85	4.1	4.68	3.37	5.66	5.07	5.92	4.47	3.98	4.81	5.52	6.18	5.07	3.03	4.32	5.96	4.74	5.5	4.15	5.44	4.28	5.68	4.44
ENSG00000020181.18_ADGRA2	ENST00000315215.11_ADGRA2-201,ENST00000412232.3_ADGRA2-202,ENST00000428068.5_ADGRA2-203	0	0.03	0.01	0	0.07	0.01	0.01	0.11	0.1	0.01	0.01	0.02	0.01	0.02	0.03	0.01	0.02	0.02	0.01	0.02	0.01	0.09	0	0.05	0.03	0.01	0.02	0.01	0.01	0.08	0.02	0	0.08	0.06	0.02	0.02	0.07	0.01	0.06	0.01	0	0.01	0.01	0	0.03	0	0.13	0.02
ENSG00000020219.9_CCT8L1P	ENST00000465400.1_CCT8L1P-201	0	0	0	0	0.01	0	0	0	0	0	0	0	0	0	0	0	0	0.04	0	0	0	0	0	0	0	0	0	0	0	0	0	0	0	0	0	0	0	0	0	0	0	0	0	0	0	0	0.02	0
ENSG00000020256.20_ZFP64	ENST00000216923.5_ZFP64-201,ENST00000346617.8_ZFP64-202,ENST00000361387.6_ZFP64-203,ENST00000371515.8_ZFP64-204,ENST00000371518.6_ZFP64-205,ENST00000371523.8_ZFP64-206,ENST00000395979.1_ZFP64-207,ENST00000395989.7_ZFP64-208,ENST00000456175.5_ZFP64-209,ENST00000461898.1_ZFP64-210,ENST00000467811.5_ZFP64-211,ENST00000477786.5_ZFP64-212	3.17	2.7	3.05	2.32	3.96	2.64	3.25	3.88	4.77	2.46	3.19	3.08	2.64	2.13	1.96	2.22	3.78	3.17	1.46	3.16	3.11	12.77	1.77	3.39	5.02	3.27	2.58	2.78	2.87	4.69	3.86	2.4	3.7	3	4.16	4.61	4.68	3.26	4.43	3.3	3	2.46	2.66	2.6	4.17	2.42	4.21	2.26
ENSG00000020426.11_MNAT1	ENST00000261245.9_MNAT1-201,ENST00000539616.6_MNAT1-202,ENST00000553354.5_MNAT1-203,ENST00000554002.5_MNAT1-204,ENST00000554641.1_MNAT1-205,ENST00000555545.1_MNAT1-206,ENST00000556525.1_MNAT1-207,ENST00000556764.5_MNAT1-208,ENST00000557134.1_MNAT1-209	7.3	4.85	7.23	6.43	6.99	6.87	9.7	11.69	8.98	5.39	8.03	8.4	5.78	5.56	3.88	6.97	6.75	7.64	6.97	6.86	6.21	35.83	2.74	8.65	9.15	7.89	7.42	7.94	5.85	9.67	8.6	8.01	5.21	6.52	7.85	5.15	10.69	7.52	4.42	4.29	12.64	3.36	4.72	7.26	7.46	7.56	10.92	2.93
ENSG00000020577.14_SAMD4A	ENST00000251091.9_SAMD4A-201,ENST00000392067.7_SAMD4A-202,ENST00000553988.5_SAMD4A-203,ENST00000554335.6_SAMD4A-204,ENST00000554587.1_SAMD4A-205,ENST00000555091.1_SAMD4A-206,ENST00000555112.1_SAMD4A-207,ENST00000555192.1_SAMD4A-208,ENST00000555719.1_SAMD4A-209,ENST00000556069.5_SAMD4A-210,ENST00000557013.1_SAMD4A-211,ENST00000557692.2_SAMD4A-212,ENST00000631086.2_SAMD4A-213,ENST00000673751.1_SAMD…	9.15	1.82	3.62	0.71	4.12	1.33	3.51	11.76	9.67	1.12	2.22	1.68	1.17	0.76	2.01	5.63	3.86	3.45	0.68	1.11	1.76	26.39	0.98	6.45	6.4	3.93	5.4	3.13	2.19	5.71	2.46	5.63	4.18	1.85	12.64	1.96	9.26	4.15	5.59	1.2	5.21	1.49	6.82	1.29	3.33	4.84	5.14	1.71
ENSG00000020633.19_RUNX3	ENST00000308873.11_RUNX3-201,ENST00000338888.3_RUNX3-202,ENST00000399916.5_RUNX3-203,ENST00000479341.1_RUNX3-204,ENST00000496967.1_RUNX3-205	0.16	0.55	0.05	1.05	0.05	0.1	0.03	0.19	0.18	0.64	0.13	0.14	0.39	0.25	0.4	0.79	0.42	0.27	0.09	0.36	0.44	0.05	0.31	0.73	0.43	0.02	0.01	0.01	0.03	0.22	0.48	0.04	0.53	0.6	0.7	2.58	0.25	0.02	0.3	1.92	0.01	0.32	0.02	0.83	0.26	0.01	0.26	0.54
ENSG00000020922.13_MRE11	ENST00000323929.8_MRE11-201,ENST00000323977.7_MRE11-202,ENST00000393241.8_MRE11-203,ENST00000407439.7_MRE11-204,ENST00000535120.1_MRE11-205,ENST00000536144.1_MRE11-206,ENST00000536754.5_MRE11-207,ENST00000538923.1_MRE11-208,ENST00000540013.5_MRE11-209,ENST00000541157.5_MRE11-210	1.5	0.83	1.8	1.38	1.66	3.16	3.58	4.5	3.54	1.74	2.34	2.63	2.23	1.28	1.07	1.58	4.15	1.6	1.21	2.29	1.99	5.12	0.51	3.04	4.06	1.88	0.95	1.67	1.09	2.85	2.35	0.84	2.07	2.64	3.41	2.43	4.75	2.44	2.06	1.01	2.16	1.07	1.1	1.8	2.84	1.08	3.93	1.19
ENSG00000021300.14_PLEKHB1	ENST00000227214.10_PLEKHB1-201,ENST00000354190.10_PLEKHB1-202,ENST00000398492.8_PLEKHB1-203,ENST00000398494.8_PLEKHB1-204,ENST00000426191.2_PLEKHB1-205,ENST00000535129.5_PLEKHB1-206,ENST00000535582.5_PLEKHB1-207,ENST00000536527.5_PLEKHB1-208,ENST00000538227.5_PLEKHB1-209,ENST00000539157.5_PLEKHB1-210,ENST00000540157.1_PLEKHB1-211,ENST00000540431.1_PLEKHB1-212,ENST00000541597.5_PLEKHB1-213,ENST000…	2.84	1.54	5.81	0.86	10.55	1.46	6.35	2.08	1.11	1.41	2.3	1.45	1.69	0.52	1.2	1.52	2.5	2.59	0.49	0.71	0.67	38.91	1.06	1.23	2.24	6.06	9.68	6.04	2.95	0.87	3.28	8.79	2.97	2.73	3.65	2.47	2.29	7.53	3.66	1.84	10.45	1.57	6.96	0.73	3.12	7.19	5.22	1.43
ENSG00000021355.13_SERPINB1	ENST00000380739.6_SERPINB1-201,ENST00000460260.1_SERPINB1-202,ENST00000468511.5_SERPINB1-203,ENST00000476896.5_SERPINB1-204,ENST00000490094.5_SERPINB1-205	23.55	88.99	19.68	39.53	22.46	22.26	22.37	20.63	21.62	51.57	21.28	26.94	28	38.47	81.76	13.33	37.97	28.05	13.99	44.52	44.03	133.12	62.92	14.48	16.39	19.2	19.84	20.95	24.96	14.08	35.42	28.49	24.2	29.05	16.47	100.02	23.99	21.91	18.65	85.42	32.22	84.32	22.87	43.63	38.42	21.82	22.68	80.89
ENSG00000021461.18_CYP3A43	ENST00000222382.5_CYP3A43-201,ENST00000312017.9_CYP3A43-202,ENST00000354829.7_CYP3A43-203,ENST00000415413.5_CYP3A43-204,ENST00000417625.5_CYP3A43-205,ENST00000433277.5_CYP3A43-206,ENST00000434806.5_CYP3A43-207,ENST00000436834.5_CYP3A43-208,ENST00000444905.5_CYP3A43-209,ENST00000463915.5_CYP3A43-210,ENST00000472352.1_CYP3A43-211,ENST00000477658.5_CYP3A43-212,ENST00000481362.5_CYP3A43-213,ENST00000…	0	0	0	0	0.01	0	0	0	0	0	0.01	0	0	0	0	0	0	0	0	0	0	0	0	0	0	0	0	0	0	0	0	0	0	0	0	0	0	0	0	0	0	0	0	0	0	0	0	0
ENSG00000021488.13_SLC7A9	ENST00000023064.9_SLC7A9-201,ENST00000587772.1_SLC7A9-202,ENST00000589659.1_SLC7A9-203,ENST00000590341.5_SLC7A9-204,ENST00000590465.5_SLC7A9-205,ENST00000592232.5_SLC7A9-206	0.04	0	0.04	0.03	0.03	0	0	0.08	0	0.01	0	0.02	0	0	0.02	0	0.04	0	0	0	0	0.15	0	0	0.01	0	0	0	0	0	0.03	0.03	0	0	0	0	0	0	0	0.01	0	0.02	0	0.04	0	0	0.1	0
ENSG00000021574.13_SPAST	ENST00000315285.9_SPAST-201,ENST00000621856.2_SPAST-202,ENST00000642281.1_SPAST-203,ENST00000642455.1_SPAST-204,ENST00000642751.1_SPAST-205,ENST00000642999.1_SPAST-206,ENST00000643327.1_SPAST-207,ENST00000643334.1_SPAST-208,ENST00000644408.1_SPAST-209,ENST00000644954.1_SPAST-210,ENST00000645159.1_SPAST-211,ENST00000645400.1_SPAST-212,ENST00000645550.1_SPAST-213,ENST00000645671.1_SPAST-214,ENST000…	2.82	2.02	2.01	2.32	2.36	2.38	2.08	4.03	3.91	1.82	3.05	2.78	2.13	1.93	1.97	1.76	2.74	2.81	0.8	1.72	2.1	10.24	1.2	1.99	2.89	1.85	2.14	1.74	2.07	3.1	2.93	2.08	2.64	2.36	3.59	2.5	3.87	2.23	2.75	2.26	3.32	2.32	2.17	1.88	3.01	2.13	2.32	1.76
ENSG00000021645.20_NRXN3	ENST00000281127.11_NRXN3-201,ENST00000335750.7_NRXN3-202,ENST00000428277.6_NRXN3-203,ENST00000553363.6_NRXN3-204,ENST00000553631.1_NRXN3-205,ENST00000553803.5_NRXN3-206,ENST00000554719.5_NRXN3-207,ENST00000554738.5_NRXN3-208,ENST00000555073.5_NRXN3-209,ENST00000555387.1_NRXN3-210,ENST00000556003.1_NRXN3-211,ENST00000556088.1_NRXN3-212,ENST00000556496.2_NRXN3-213,ENST00000557081.1_NRXN3-214,ENST00…	0.44	0.22	0.79	0.43	3.93	0.48	1.97	1.34	0.59	0.09	0.33	0.39	0.8	0.16	0.13	0.19	1.05	0.51	0.14	0.22	0.24	7.15	0.07	0.67	0.27	0.97	1.35	0.64	0.29	0.41	1.42	1.36	1.18	0.8	1.02	0.26	0.5	1.02	1.16	0.21	1.8	0.2	1.81	0.16	1.22	1.42	0.84	0.16
ENSG00000021762.20_OSBPL5	ENST00000263650.12_OSBPL5-201,ENST00000348039.9_OSBPL5-202,ENST00000389989.7_OSBPL5-203,ENST00000459995.5_OSBPL5-204,ENST00000465323.1_OSBPL5-205,ENST00000471998.6_OSBPL5-206,ENST00000477622.1_OSBPL5-207,ENST00000478260.5_OSBPL5-208,ENST00000498536.5_OSBPL5-209,ENST00000525498.5_OSBPL5-210,ENST00000526122.5_OSBPL5-211,ENST00000528124.1_OSBPL5-212,ENST00000530372.5_OSBPL5-213,ENST00000532951.1_OSB…	1.29	1.1	1	0.61	1.44	1.53	1.31	2.84	2.25	1.2	1.51	1.53	1.09	1.15	0.79	1.1	1.23	1	0.82	0.69	1.09	3.37	0.95	0.83	2.68	1.22	0.94	0.65	0.83	4.22	1.28	1.11	1.22	1.05	1.96	1.18	1.96	1.26	0.96	1.09	1.15	0.95	1.64	1.71	1.69	0.68	2.05	0.72
ENSG00000021776.11_AQR	ENST00000156471.10_AQR-201,ENST00000543879.6_AQR-202,ENST00000558202.1_AQR-203,ENST00000559090.5_AQR-204,ENST00000559767.1_AQR-205,ENST00000560117.1_AQR-206	3.71	1.91	3.2	2.39	3.33	4.19	4.7	5.29	3.94	2.85	4.92	4.01	2.6	2.65	2.1	3.48	3.67	3.38	1.36	3.17	3	12.56	1.64	3.03	3.33	2.99	2.73	3.35	3.4	2.84	4.17	2.47	3.46	2.66	7.06	2.76	6.05	4.27	3.48	2.14	3.35	2.42	2.73	3.86	3.66	3.28	3.59	2.32
ENSG00000021826.18_CPS1	ENST00000233072.10_CPS1-201,ENST00000430249.7_CPS1-202,ENST00000451903.3_CPS1-203,ENST00000467353.1_CPS1-204,ENST00000470791.1_CPS1-205,ENST00000479988.1_CPS1-206,ENST00000497121.1_CPS1-207,ENST00000497163.1_CPS1-208,ENST00000645825.1_CPS1-209,ENST00000671984.1_CPS1-210,ENST00000673510.1_CPS1-211,ENST00000673630.1_CPS1-212,ENST00000673698.1_CPS1-213,ENST00000673711.1_CPS1-214,ENST00000674074.1_CP…	0.14	0.05	0.02	0.23	0.03	0.16	0.03	0.1	0.29	0.06	0.09	0.15	0.14	0.04	0.13	0.09	0.6	0.11	0.03	0.16	0.07	0.34	0.07	0.03	0.13	0.02	0	0	0.1	0.02	0.22	0.01	0.17	0.26	0.29	0.14	0.15	0.01	0.13	0.08	0.02	0.05	0	0.04	0.16	0.05	0.17	0.03
ENSG00000021852.13_C8B	ENST00000371237.9_C8B-201,ENST00000465658.1_C8B-202,ENST00000468990.1_C8B-203,ENST00000494324.1_C8B-204,ENST00000535057.5_C8B-205,ENST00000543257.5_C8B-206	0	0	0.01	0	0	0	0	0	0	0	0	0	0	0	0	0	0	0	0	0	0	0	0	0	0	0	0.01	0	0	0	0	0	0	0	0	0	0	0.02	0	0	0	0	0	0	0	0.01	0.33	0
ENSG00000022267.19_FHL1	ENST00000370674.3_FHL1-201,ENST00000370676.7_FHL1-202,ENST00000370683.6_FHL1-203,ENST00000394153.6_FHL1-204,ENST00000394155.8_FHL1-205,ENST00000420362.5_FHL1-206,ENST00000434885.5_FHL1-207,ENST00000449474.5_FHL1-208,ENST00000452016.5_FHL1-209,ENST00000456445.5_FHL1-210,ENST00000458357.5_FHL1-211,ENST00000477080.1_FHL1-212,ENST00000477204.5_FHL1-213,ENST00000535737.5_FHL1-214,ENST00000539015.5_FHL…	0.57	0	0.21	0.02	0.47	0.06	0.14	0.05	0.51	0	0.12	0	0.04	0	0.01	0.2	0.25	0.01	0.08	0.03	0.01	0.86	0	0.03	0.43	0.17	0.12	0.15	0	0.92	0.13	0.12	0.11	0.04	0	0	0.75	0.23	0.4	0.06	0.28	0.01	0.21	0.03	0.05	0.1	0.14	0.02
ENSG00000022277.13_RTF2	ENST00000023939.8_RTF2-201,ENST00000357348.10_RTF2-202,ENST00000395881.7_RTF2-203,ENST00000449062.1_RTF2-204,ENST00000466260.1_RTF2-205,ENST00000477485.1_RTF2-206,ENST00000477573.1_RTF2-207,ENST00000484084.5_RTF2-208,ENST00000487211.5_RTF2-209	18.21	16.34	17.33	14.02	17.03	15.87	16.22	21.69	20.86	17.81	15.24	19.02	11.66	13.76	14.25	12.63	13.61	14.96	9.53	15.46	15.29	69.81	11.36	19.12	16.79	17.74	11.84	15.44	13.91	16.34	13.88	15.97	13.49	14.28	17.07	15.57	21.04	16.62	11.17	13.94	17.81	13	12.68	15.64	14.59	13.89	19.57	13.7
ENSG00000022355.18_GABRA1	ENST00000023897.10_GABRA1-201,ENST00000393943.10_GABRA1-202,ENST00000428797.7_GABRA1-203,ENST00000437025.6_GABRA1-204,ENST00000519542.1_GABRA1-205,ENST00000519621.2_GABRA1-206,ENST00000521339.5_GABRA1-207,ENST00000522651.6_GABRA1-208,ENST00000634335.1_GABRA1-209,ENST00000635096.1_GABRA1-210,ENST00000635880.1_GABRA1-211,ENST00000635916.2_GABRA1-212,ENST00000636340.1_GABRA1-213,ENST00000636408.1_GA…	0	0.01	0	0.01	0.02	0	0	0	0	0.01	0	0	0	0	0	0	0.01	0	0	0	0	0	0	0	0	0	0	0	0	0	0	0	0	0	0	0	0	0	0	0	0	0	0	0	0	0	0.01	0
ENSG00000022556.16_NLRP2	ENST00000263437.10_NLRP2-201,ENST00000339757.11_NLRP2-202,ENST00000381637.3_NLRP2-203,ENST00000391721.8_NLRP2-204,ENST00000397169.3_NLRP2-205,ENST00000427260.6_NLRP2-206,ENST00000433772.6_NLRP2-207,ENST00000448584.7_NLRP2-208,ENST00000537859.5_NLRP2-209,ENST00000539848.5_NLRP2-210,ENST00000540005.1_NLRP2-211,ENST00000540597.5_NLRP2-212,ENST00000542755.1_NLRP2-213,ENST00000543010.5_NLRP2-214,ENST0…	0.82	0.01	0	0	0.12	0.68	0	1.76	1.26	0	1.04	0.97	0.48	0	0	0.89	0.87	1.38	0.35	0	0	0	0	0.97	1.14	0	0	0	0.63	2.3	0.81	0	1.18	0.56	2.11	0	1.55	0	0.99	0	0.03	0	0	0	0.73	0	1.69	0
ENSG00000022567.10_SLC45A4	ENST00000024061.7_SLC45A4-201,ENST00000517878.6_SLC45A4-202,ENST00000519067.5_SLC45A4-203,ENST00000519986.1_SLC45A4-204,ENST00000520137.1_SLC45A4-205,ENST00000521804.1_SLC45A4-206	6.38	3.33	5.11	2.56	4.86	4.57	7.3	7.82	7.79	2.01	5.99	6.67	4.19	4.03	2.11	4.63	3.41	4.76	2.71	3.08	3.36	21.43	2.37	7.07	7.98	6	3.93	5.9	3.58	7.85	4.94	5.02	5.26	4.19	6.73	3.02	10	4.56	4.7	2.57	3.88	2.63	6.16	3.12	5.41	3.53	11.24	2.54
ENSG00000022840.17_RNF10	ENST00000325954.9_RNF10-201,ENST00000366112.6_RNF10-202,ENST00000413266.6_RNF10-203,ENST00000535395.1_RNF10-204,ENST00000535417.1_RNF10-205,ENST00000535470.5_RNF10-206,ENST00000536869.5_RNF10-207,ENST00000537376.1_RNF10-208,ENST00000537740.1_RNF10-209,ENST00000537997.1_RNF10-210,ENST00000538254.1_RNF10-211,ENST00000538796.5_RNF10-212,ENST00000539486.1_RNF10-213,ENST00000540046.5_RNF10-214,ENST000…	44.64	31.37	38.51	30.62	33.39	29.99	36.28	64.42	57.75	38.04	28.52	37.52	24.51	26.14	26.83	35.37	25.52	36.32	15.81	27.96	24.97	171.03	24.29	41.35	41.07	38.59	39.09	38.75	34.63	65.79	26.26	35.36	37.39	29.91	55.03	33.3	49.59	43.15	33.46	26.68	46.71	26.7	43.5	28.92	29.9	31.51	55.07	31.77
ENSG00000022976.16_ZNF839	ENST00000420933.2_ZNF839-201,ENST00000442396.7_ZNF839-202,ENST00000557803.5_ZNF839-203,ENST00000558462.5_ZNF839-204,ENST00000558490.5_ZNF839-205,ENST00000558850.5_ZNF839-206,ENST00000559098.5_ZNF839-207,ENST00000559155.5_ZNF839-208,ENST00000559185.5_ZNF839-209,ENST00000560112.1_ZNF839-210,ENST00000560568.5_ZNF839-211,ENST00000561251.5_ZNF839-212	0.59	0.61	0.98	0.48	0.88	0.96	1.08	0.67	1.52	0.47	0.74	1.23	0.78	0.74	0.42	0.49	0.58	0.54	0.63	0.71	0.65	2.79	0.22	0.49	1.07	1.21	0.39	0.61	0.63	1.9	0.46	0.61	1.28	0.35	0.16	0.39	1.18	1.04	1.04	0.64	0.93	0.33	0.47	0.41	0.77	0.36	1.39	0.33
ENSG00000023041.12_ZDHHC6	ENST00000369404.3_ZDHHC6-201,ENST00000369405.7_ZDHHC6-202,ENST00000471035.1_ZDHHC6-203,ENST00000482410.5_ZDHHC6-204,ENST00000626395.2_ZDHHC6-205,ENST00000681964.1_ZDHHC6-206,ENST00000682006.1_ZDHHC6-207,ENST00000682055.1_ZDHHC6-208,ENST00000682143.1_ZDHHC6-209,ENST00000682182.1_ZDHHC6-210,ENST00000682195.1_ZDHHC6-211,ENST00000682267.1_ZDHHC6-212,ENST00000682441.1_ZDHHC6-213,ENST00000682616.1_ZDHH…	2.55	2.44	2.87	3.17	3.77	4.31	3.47	6.86	7.37	2.56	3.98	5.14	2.42	2.67	1.61	1.88	4.65	3.26	1.98	3.17	3.28	8.59	1.52	4.7	5.23	4.84	1.73	2.88	2.74	4.52	4.43	3.1	2.9	3.76	3.03	2.95	6.27	3.75	3.36	2.62	2.91	2.35	1.76	3.29	4.89	1.98	6.44	1.7
ENSG00000023171.20_GRAMD1B	ENST00000450171.2_GRAMD1B-201,ENST00000456860.6_GRAMD1B-202,ENST00000525757.1_GRAMD1B-203,ENST00000525945.1_GRAMD1B-204,ENST00000529432.5_GRAMD1B-205,ENST00000529750.5_GRAMD1B-206,ENST00000532581.5_GRAMD1B-207,ENST00000533341.3_GRAMD1B-208,ENST00000534764.1_GRAMD1B-209,ENST00000632815.1_GRAMD1B-210,ENST00000633087.1_GRAMD1B-211,ENST00000633646.1_GRAMD1B-212,ENST00000635736.2_GRAMD1B-213,ENST00000…	0	0.01	0	0	0.09	0	0	0	0	0	0	0	0.01	0	0.08	0.01	0.03	0.07	0	0	0	0	0	0	0	0	0	0	0	0	0	0	0	0.01	0.02	0	0.01	0	0	0	0	0	0	0	0	0	0.16	0
ENSG00000023191.17_RNH1	ENST00000354420.7_RNH1-201,ENST00000356187.9_RNH1-202,ENST00000397604.7_RNH1-203,ENST00000397614.5_RNH1-204,ENST00000397615.6_RNH1-205,ENST00000438658.6_RNH1-206,ENST00000524464.5_RNH1-207,ENST00000524780.5_RNH1-208,ENST00000525522.5_RNH1-209,ENST00000525701.5_RNH1-210,ENST00000526295.1_RNH1-211,ENST00000527485.5_RNH1-212,ENST00000528713.5_RNH1-213,ENST00000529115.5_RNH1-214,ENST00000529306.5_RNH…	22.57	28.19	27.4	25.07	23.9	22.1	29.26	26.73	29.45	28.47	23.2	26.93	18.58	25.36	23.75	19.47	20.62	21.02	13.26	27.82	28.58	121.84	21.76	24.82	23.79	25.54	24.06	24	20.19	23.07	21.23	25.82	21.19	20.57	24.92	26.67	26.68	25.39	17.82	22.65	31.86	23.03	24.97	28.24	22.82	22.67	32.43	25.62
ENSG00000023228.14_NDUFS1	ENST00000233190.11_NDUFS1-201,ENST00000423725.5_NDUFS1-202,ENST00000432169.5_NDUFS1-203,ENST00000440274.5_NDUFS1-204,ENST00000449699.5_NDUFS1-205,ENST00000454195.1_NDUFS1-206,ENST00000455934.6_NDUFS1-207,ENST00000456284.5_NDUFS1-208,ENST00000457011.5_NDUFS1-209,ENST00000498520.1_NDUFS1-210	12.73	8.7	11.75	8.42	11.18	11.9	12.78	15.63	13.89	8.99	11.9	12.45	8.25	8.29	6.65	9.09	10.35	13.05	4.85	9.57	9.44	52.39	6.15	9.62	12.2	11.01	10.66	11.2	11.38	10.94	11.11	12.23	8.93	8.56	16.77	9.71	16.49	13.9	9.95	7.88	14.85	8.31	11.15	8.68	11.95	11.82	11.44	7.4
ENSG00000023287.13_RB1CC1	ENST00000025008.10_RB1CC1-201,ENST00000435644.6_RB1CC1-202,ENST00000517963.1_RB1CC1-203,ENST00000518211.1_RB1CC1-204,ENST00000518468.1_RB1CC1-205,ENST00000518710.5_RB1CC1-206,ENST00000519912.1_RB1CC1-207,ENST00000521611.1_RB1CC1-208,ENST00000522957.1_RB1CC1-209,ENST00000523594.1_RB1CC1-210	6.76	4.15	4.45	2.78	6.04	3.89	4.56	8.07	5.68	3.32	3.56	4.41	2.83	2.49	3.78	4.44	6.1	5.16	0.88	2.84	3.44	25.73	2.29	3.86	5.34	3.82	5.08	3.92	4.34	5.82	4.8	6.5	4.59	3.8	5.34	4.59	6.73	4	6.35	3.23	6.44	4.43	5.42	2.69	6.21	4.14	4.35	3.52
ENSG00000023318.9_ERP44	ENST00000262455.7_ERP44-201,ENST00000684842.1_ERP44-202,ENST00000685319.1_ERP44-203,ENST00000685432.1_ERP44-204,ENST00000686275.1_ERP44-205,ENST00000687017.1_ERP44-206,ENST00000687025.1_ERP44-207,ENST00000687093.1_ERP44-208,ENST00000688230.1_ERP44-209,ENST00000689406.1_ERP44-210,ENST00000690306.1_ERP44-211,ENST00000690317.1_ERP44-212,ENST00000690739.1_ERP44-213,ENST00000691188.1_ERP44-214,ENST000…	3.97	2.57	4.15	2.35	3.93	4.67	5.51	4.76	5.84	3.61	4.34	4.23	2.52	2.46	2.12	2.69	4.39	4.69	2.33	2.85	2.87	18.43	2.1	4.35	3.84	4.24	3.63	4.1	3.72	4.17	4.22	3.92	3.47	3.79	4.52	2.41	6.15	4.8	3.31	2.8	5.29	3.34	4.2	2.61	4.58	4.16	4.72	2.61
ENSG00000023330.15_ALAS1	ENST00000310271.6_ALAS1-201,ENST00000394965.6_ALAS1-202,ENST00000459884.1_ALAS1-203,ENST00000469224.5_ALAS1-204,ENST00000484952.6_ALAS1-205,ENST00000493402.1_ALAS1-206	7.38	5.78	9.15	5.41	6.53	6.85	12.11	11.31	10.8	4.18	7.41	6.69	5.89	4.6	4.49	5.84	5.88	7.69	3.49	5.07	5.44	50.4	3.43	6.38	8.21	10.95	8.72	9.99	6.22	12.62	7.83	11.46	5.23	6.75	9.38	5.06	11.65	9.39	7.06	4.15	13.53	5.74	11.76	4.97	7.18	9.85	13.24	5.02
ENSG00000023445.16_BIRC3	ENST00000263464.9_BIRC3-201,ENST00000526421.6_BIRC3-202,ENST00000527309.2_BIRC3-203,ENST00000527336.1_BIRC3-204,ENST00000528940.1_BIRC3-205,ENST00000532808.5_BIRC3-206,ENST00000615299.4_BIRC3-207,ENST00000673846.1_BIRC3-208	1.3	0.31	1.27	0.22	0.68	0.62	1.02	2.69	2.18	0.65	0.85	0.55	1.17	0.27	0.53	1.55	1.09	1.2	0.34	0.29	0.45	4.36	0.44	0.86	1.37	1.74	1	0.84	1.27	1.75	0.65	1.21	1.82	0.52	1.23	0.32	2.4	1.6	2.43	0.17	1.95	0.5	1.27	0.3	0.85	1.39	4.05	0.61
ENSG00000023516.9_AKAP11	ENST00000025301.4_AKAP11-201	2.88	1.52	3.04	2.25	3.07	3.34	3.94	4.52	3.16	1.88	3.43	2.9	1.95	1.77	1.15	2.26	2.93	3.29	0.6	2.31	2.33	11.11	0.99	2.82	3	3.09	2.35	2.74	2.62	3.5	3.08	2.64	2.02	2.39	3.92	1.78	4.76	3.88	2.73	1.45	3.31	1.62	2.79	2.19	3.37	2.49	3.64	1.22
ENSG00000023572.10_GLRX2	ENST00000367439.8_GLRX2-201,ENST00000367440.3_GLRX2-202,ENST00000472197.1_GLRX2-203,ENST00000608166.2_GLRX2-204	3.34	2.84	1.7	1.96	2.03	2.78	2	2.15	3.52	1.66	3.77	3.36	1.42	1.63	1.83	2.5	3.48	2.95	2.01	2.25	2.05	11.18	2.34	5.04	3.32	1.58	1.4	1.75	2.7	3.35	2.42	2.16	3.41	2.47	1.73	3.4	4.34	2.03	2.93	3.53	2.95	3.18	1.28	2.47	2.76	1.98	3.8	3.07
ENSG00000023608.5_SNAPC1	ENST00000216294.5_SNAPC1-201	2.13	1.74	2.34	1.76	2.49	1.58	2.31	2.7	2.64	1.56	1.76	1.67	1.14	1.74	1.28	1.96	1.45	1.72	0.91	1.79	2.11	7.5	1.24	1.81	1.57	2.29	1.62	1.92	1.14	1.87	1.81	1.98	2.09	1.16	1.71	1.73	2.97	2.09	2.12	1.52	2.55	1.21	1.64	1.71	1.52	1.75	3.84	1.15
ENSG00000023697.13_DERA	ENST00000428559.7_DERA-201,ENST00000524480.5_DERA-202,ENST00000526521.5_DERA-203,ENST00000526530.1_DERA-204,ENST00000528821.5_DERA-205,ENST00000530274.5_DERA-206,ENST00000531803.5_DERA-207,ENST00000532573.1_DERA-208,ENST00000532964.5_DERA-209,ENST00000533447.5_DERA-210	6.57	6.14	6.95	6.21	4.57	8.76	5.92	11.95	8.44	5.48	8.23	7.91	6.03	6.82	5.23	3.85	8.71	7.91	5.36	5.7	8.16	25.04	4.22	6.38	4.61	5.9	3.58	5.52	5.63	10.94	7.58	4.66	6.53	6.85	9.61	7.19	10.2	7	4.53	6.23	6.03	6.18	3.36	7.64	7.23	4.56	8.78	5.39
ENSG00000023734.11_STRAP	ENST00000025399.10_STRAP-201,ENST00000419869.7_STRAP-202,ENST00000536737.1_STRAP-203,ENST00000538718.1_STRAP-204,ENST00000539887.1_STRAP-205,ENST00000541731.1_STRAP-206	20.28	19.92	20.9	17.43	15.48	18.93	21.95	26.45	29.22	23.06	20.36	23.43	12.03	17.77	16.74	16.73	16	23.37	12.49	20.15	21.96	81.57	14.1	20.67	20.85	22.77	15.27	19.91	20.03	19.08	16.96	17.78	14.37	14.51	23.2	17.4	26.59	21.96	12.09	16	25.27	18.43	15.28	20.31	18	17	25.31	17.05
ENSG00000023839.12_ABCC2	ENST00000370434.1_ABCC2-201,ENST00000496621.1_ABCC2-202,ENST00000647814.1_ABCC2-203,ENST00000647836.1_ABCC2-204,ENST00000648324.1_ABCC2-205,ENST00000648523.1_ABCC2-206,ENST00000648689.1_ABCC2-207,ENST00000649459.1_ABCC2-208,ENST00000649493.1_ABCC2-209,ENST00000649932.1_ABCC2-210	0.01	0.06	0.03	0.09	0.03	0	0	0.07	0.03	0.02	0.03	0	0	0.03	0.04	0.04	0	0.05	0	0.12	0.04	0.01	0.11	0.02	0.08	0.02	0.02	0.02	0.04	0.19	0.03	0.01	0	0	0.04	0.01	0.01	0.03	0.01	0.04	0.14	0.08	0	0.05	0.03	0.06	0.07	0.07
ENSG00000023892.11_DEF6	ENST00000316637.7_DEF6-201,ENST00000444278.2_DEF6-202,ENST00000468102.1_DEF6-203	0.82	1.32	0.51	1.46	0.49	1.36	0.64	2.28	3.07	1.21	1.29	1.49	1.33	1.03	1.15	1.08	2.02	0.64	0.87	1.37	1.42	1.42	0.92	2.07	1.92	0.78	0.31	0.45	0.59	1.69	1.55	0.29	2.42	1.72	0.85	2.5	1.99	0.45	2.07	2.07	0.48	1.56	0.39	1.35	1.6	0.39	7.1	1.76
ENSG00000023902.14_PLEKHO1	ENST00000369124.5_PLEKHO1-201,ENST00000369126.5_PLEKHO1-202,ENST00000441340.1_PLEKHO1-203,ENST00000477309.1_PLEKHO1-204,ENST00000479194.5_PLEKHO1-205,ENST00000485470.1_PLEKHO1-206,ENST00000492304.1_PLEKHO1-207,ENST00000502767.1_PLEKHO1-208,ENST00000607609.2_PLEKHO1-209	1.42	0.69	1.34	1.37	2.22	1.55	0.89	4.53	3.03	1.25	0.98	1.67	1.86	1.56	0.62	2.2	2.59	0.95	0.87	1.19	1.45	4.24	0.31	1.69	1.65	1.27	1.04	1.59	0.81	3.96	2.17	1.01	2.27	2.17	1.7	1.52	1.85	1.25	1.5	1.6	1.16	0.59	1	0.81	2.52	1.04	3.84	0.81
ENSG00000023909.10_GCLM	ENST00000370238.8_GCLM-201,ENST00000462183.1_GCLM-202,ENST00000467772.1_GCLM-203,ENST00000615724.1_GCLM-204	8.47	1.97	2.75	1.22	2.17	2.18	1.85	3.87	4.67	1.8	2.38	2.69	1.27	2	1.76	7.2	1.93	7.79	1.34	2.27	2.23	25.55	1.65	3.41	3.1	5.3	6.13	2.24	5.89	3.57	2.05	5.95	3.47	2.17	19.15	0.95	5.69	3.04	1.93	1.24	8.91	1.9	5.58	1.91	2.36	6.62	12.93	1.99
ENSG00000024048.11_UBR2	ENST00000372899.6_UBR2-201,ENST00000372901.2_UBR2-202,ENST00000372903.6_UBR2-203	2.92	1.93	2.33	1.72	2.29	2.62	3.3	4.75	3.68	1.86	3.13	2.65	1.33	1.82	1.55	2.29	2.24	3.07	0.73	2.15	2.02	10.26	1.39	2.7	2.32	2.65	2.29	2.27	2.86	3.02	2.47	2.39	1.64	1.98	3.32	2.26	3.95	2.81	1.77	1.67	3.08	2.05	2.54	1.95	2.51	2.37	3.25	1.86
ENSG00000024422.12_EHD2	ENST00000263277.8_EHD2-201,ENST00000538399.1_EHD2-202,ENST00000540884.1_EHD2-203,ENST00000596225.5_EHD2-204,ENST00000602215.1_EHD2-205	8.52	3.08	6.43	1.58	5.31	1.36	7.26	9.15	8.37	2.81	2.42	3.32	1.52	2.42	2.49	5.34	2.3	2.53	0.64	3.07	3.38	33.9	2.03	6.46	6.57	6.71	6.38	7.3	2.28	6.72	2.41	7.95	9.65	2.29	8.86	3.8	9.09	7.37	7.15	2.7	7.37	3.82	8.36	3.32	2.76	5.05	7.27	2.98
ENSG00000024526.17_DEPDC1	ENST00000370966.9_DEPDC1-201,ENST00000456315.7_DEPDC1-202,ENST00000488146.5_DEPDC1-203,ENST00000489862.1_DEPDC1-204,ENST00000525124.1_DEPDC1-205	0.45	0.3	0.07	0.97	0.13	1.62	0.18	0.76	0.79	0.4	0.31	0.21	0.2	0.68	0.26	0.58	0.09	0.49	0.22	1.17	0.93	0.13	0.28	0.19	1.23	0.02	0.01	0.02	0.61	0.65	0.11	0.19	0.24	0.12	0.21	0.1	0.86	0.06	0.09	0.2	0.23	0.25	0.02	1.12	0.1	0.02	0.63	0.27
ENSG00000024862.18_CCDC28A	ENST00000617445.5_CCDC28A-201	1.4	1.22	1.55	0.71	2.65	1.15	1.43	0.98	1.38	0.55	1.18	1.11	1.98	0.69	0.99	1.12	2.56	1.32	0.98	0.75	0.75	6.3	0.77	1.66	1.53	1.15	1.24	1.05	1.08	1.59	2.73	1.91	2.86	2.41	2	1.9	1.12	1.29	2.13	1.06	1.82	0.91	1.62	0.63	2.43	1.25	0.76	1.08
ENSG00000025039.15_RRAGD	ENST00000359203.3_RRAGD-201,ENST00000369415.9_RRAGD-202,ENST00000492783.1_RRAGD-203	1.97	1.82	4.68	0.85	5.46	1.91	3.98	2.76	3.79	1.21	2.32	2.24	1.67	0.51	1.54	2.1	3.57	3.8	1.35	0.75	0.71	23.23	0.87	1.86	3.66	5.07	4.57	4.67	3	3.07	3.13	5.75	3.09	2.22	5.02	1.19	3.96	5.04	3.4	1.06	8.39	1.24	5.57	0.74	3.01	5.39	2.63	0.92
ENSG00000025156.13_HSF2	ENST00000368455.9_HSF2-201,ENST00000452194.5_HSF2-202,ENST00000465214.2_HSF2-203	4.06	3.1	3.18	2.2	3.72	2.55	2.77	5.36	4.9	1.16	3.49	3.27	4.24	2.89	2.41	2.68	4.3	3.51	0.92	2.74	3.07	18.83	1.62	3.39	2.87	3.35	3.19	3.08	2.94	4.17	4.19	4.32	4.36	3.08	3.8	3.56	2.85	3.49	5.56	3.26	4.97	1.67	4.02	2.06	2.66	3.76	4.09	2.15
ENSG00000025293.17_PHF20	ENST00000339089.10_PHF20-201,ENST00000374000.8_PHF20-202,ENST00000374012.8_PHF20-203,ENST00000420233.1_PHF20-204,ENST00000449988.1_PHF20-205,ENST00000452270.5_PHF20-206,ENST00000461122.5_PHF20-207,ENST00000461405.1_PHF20-208,ENST00000473943.1_PHF20-209,ENST00000480940.1_PHF20-210,ENST00000481202.5_PHF20-211,ENST00000485604.1_PHF20-212,ENST00000486408.5_PHF20-213,ENST00000495338.5_PHF20-214,ENST00…	6.7	6.06	7.9	4.1	5.43	6.2	8.57	10.75	8.65	4	7.71	7.14	6.09	4.71	3.9	3.79	6.99	8.95	3.7	5.7	5.41	25.77	3.6	6.59	7.41	6.93	6.08	5.73	6.62	9.05	6.39	7.97	5.55	5.01	10.52	5.19	13.06	6.64	6.01	4.52	10.13	5.49	6.66	4.99	8.02	7.15	12.29	5.27
ENSG00000025423.11_HSD17B6	ENST00000322165.1_HSD17B6-201,ENST00000553476.1_HSD17B6-202,ENST00000554150.5_HSD17B6-203,ENST00000554155.1_HSD17B6-204,ENST00000554643.5_HSD17B6-205,ENST00000555159.5_HSD17B6-206,ENST00000555805.5_HSD17B6-207,ENST00000556481.5_HSD17B6-208,ENST00000556650.5_HSD17B6-209,ENST00000556875.5_HSD17B6-210	0.04	0.05	0.16	0	0.12	0.1	0.01	0.14	0.19	0	0	0.04	0	0.07	0.01	0	0.04	0	0.01	0	0.01	0.49	0	0	0	0.01	0.14	0.02	0.17	0.23	0	0.05	0.06	0.01	0	0	0.05	0.03	0	0	0.03	0	0.05	0.01	0.04	0.2	0.08	0
ENSG00000025434.19_NR1H3	ENST00000395397.7_NR1H3-201,ENST00000405576.5_NR1H3-202,ENST00000405853.7_NR1H3-203,ENST00000407404.5_NR1H3-204,ENST00000412937.5_NR1H3-205,ENST00000419652.5_NR1H3-206,ENST00000420369.5_NR1H3-207,ENST00000436029.5_NR1H3-208,ENST00000436778.5_NR1H3-209,ENST00000437276.1_NR1H3-210,ENST00000441012.7_NR1H3-211,ENST00000444396.5_NR1H3-212,ENST00000449369.5_NR1H3-213,ENST00000457932.5_NR1H3-214,ENST000…	1.13	1.27	0.81	1.3	1.19	0.64	0.41	1.95	3.14	0.58	1.37	2.48	0.92	0.66	0.52	1.11	0.6	0.82	0.86	0.6	0.95	3.37	0.4	3.15	6.1	0.66	0.34	0.66	0.41	2.14	1.13	0.42	1.29	0.79	4.21	0.92	2.44	0.49	0.93	0.77	0.53	0.66	0.17	0.51	1.21	0.09	2.89	0.39
ENSG00000025708.14_TYMP	ENST00000252029.8_TYMP-201,ENST00000395678.7_TYMP-202,ENST00000395680.6_TYMP-203,ENST00000395681.6_TYMP-204,ENST00000425169.1_TYMP-205,ENST00000476284.1_TYMP-206,ENST00000487162.1_TYMP-207,ENST00000487577.5_TYMP-208,ENST00000650719.1_TYMP-209,ENST00000651095.1_TYMP-210,ENST00000651196.1_TYMP-211,ENST00000651401.1_TYMP-212,ENST00000651490.1_TYMP-213,ENST00000651906.1_TYMP-214,ENST00000652237.1_TYM…	1.55	0.48	0.53	0.59	0.43	0.39	0.6	4.17	2.63	0.49	0.72	0.82	1.27	0.58	0.57	3.19	1.09	1.22	0.45	0.24	0.79	3.12	0.27	0.57	1.52	0.93	0.49	0.24	0.74	0.97	0.95	0.69	1.72	1.51	0.81	0.78	1.53	0.69	1.66	0.35	0.84	0.37	0.91	0.63	1.34	0.49	2.99	0.76
ENSG00000025770.19_NCAPH2	ENST00000299821.15_NCAPH2-201,ENST00000395698.7_NCAPH2-202,ENST00000395701.7_NCAPH2-203,ENST00000418794.1_NCAPH2-204,ENST00000420993.7_NCAPH2-205,ENST00000518394.5_NCAPH2-206,ENST00000520297.5_NCAPH2-207,ENST00000522048.1_NCAPH2-208,ENST00000522304.1_NCAPH2-209,ENST00000523045.5_NCAPH2-210	3.61	2.58	2.1	2.85	1.92	5.1	2.32	8.76	8.07	1.76	1.95	3.55	2.13	3.26	2.34	3.41	2.25	2.8	2.77	2.95	2.93	9.39	1.3	4.6	4.55	2.36	1.33	1.93	2.01	5.63	2.88	2.21	3	2.36	4.38	2.95	6.12	1.7	2.23	1.97	2.12	2.25	1.61	2.57	2.52	1.69	10.34	2.38
ENSG00000025772.8_TOMM34	ENST00000372813.4_TOMM34-201	6.92	7.4	7.19	7.7	6.71	8.78	8.13	11.71	12.86	7.51	7.3	8.74	5.03	7.96	6.08	5.23	7.28	8.29	5	8.63	8.84	36.89	5.32	7.44	8.1	8.88	6.87	7.86	7.08	10.37	6.88	7.84	5.2	6.46	10.04	7.35	11.55	8.24	4.11	6.03	8.97	6.41	8.05	8.15	7.66	6.55	12.37	6.85
ENSG00000025796.14_SEC63	ENST00000369002.9_SEC63-201,ENST00000429168.1_SEC63-202,ENST00000446496.1_SEC63-203,ENST00000459782.1_SEC63-204,ENST00000460009.1_SEC63-205,ENST00000465210.1_SEC63-206,ENST00000466419.1_SEC63-207,ENST00000473746.1_SEC63-208,ENST00000484803.5_SEC63-209,ENST00000489455.1_SEC63-210	12.02	7.27	11.65	6.97	12.39	11.49	11.47	17.05	17.58	5.47	11.05	11.12	7.62	7.91	6.88	8.47	11.04	10.33	3.54	6.91	7.58	61.72	5.27	9.52	11.86	13.24	10.31	11.46	9.45	8.99	11.17	11.34	9.78	9.24	16.24	8.2	16.55	12.68	13.13	7.04	14.2	7.87	13.33	7.68	11.64	10.9	12.45	6.89
ENSG00000025800.14_KPNA6	ENST00000373625.8_KPNA6-201,ENST00000446515.1_KPNA6-202,ENST00000469790.1_KPNA6-203,ENST00000471599.5_KPNA6-204	8.01	6.26	6.1	4.74	6.13	5.57	7.09	8.19	8.65	5.63	6.3	6.47	3.9	4.73	4.34	5.46	6.9	7.83	2.24	4.91	5.22	26.91	4.7	7.17	7.44	6.48	6.77	5.97	6.64	7.37	6.76	7.57	7.03	5.53	10.37	5.02	9.51	6.33	8.2	4.75	7.15	5.4	8.01	5.43	6.38	5.68	7.23	4.69
ENSG00000026025.16_VIM	ENST00000224237.9_VIM-201,ENST00000421459.2_VIM-202,ENST00000469543.5_VIM-203,ENST00000478746.1_VIM-204,ENST00000485947.1_VIM-205,ENST00000487938.5_VIM-206,ENST00000495528.1_VIM-207,ENST00000497849.1_VIM-208,ENST00000544301.7_VIM-209,ENST00000637053.1_VIM-210	98.55	9.92	17.65	6.7	23.43	10.11	9.25	70.61	76.25	6.93	24.56	27.51	30.66	4.42	9.43	77.47	42.14	45.78	5.69	6.83	5.06	113.9	7.35	49.98	50.65	18.67	27.39	17.38	39.54	57.77	43.48	27.11	97.43	39.69	109.56	10.75	70.98	20.33	77.49	7.62	35.55	9.65	27.95	4.72	44.73	26.57	33.3	9.57
ENSG00000026036.22_RTEL1-TNFRSF6B	ENST00000480273.5_RTEL1-TNFRSF6B-201,ENST00000492259.6_RTEL1-TNFRSF6B-202,ENST00000496281.2_RTEL1-TNFRSF6B-203	0.14	0.23	0.03	0.16	0.14	0.12	0.05	1.01	0.33	0.14	0.14	0.1	0.03	0.35	0.13	0.21	0.2	0.12	0.06	0.14	0.14	0.2	0.03	0.02	0.18	0.04	0.03	0.03	0.11	0.08	0.18	0.04	0.16	0.1	0.29	0.22	0.46	0.05	0.12	0.15	0.01	0.14	0.06	0.13	0.24	0.01	0.74	0.11
ENSG00000026103.23_FAS	ENST00000313771.9_FAS-201,ENST00000352159.8_FAS-202,ENST00000355279.2_FAS-203,ENST00000355740.7_FAS-204,ENST00000357339.6_FAS-205,ENST00000371857.7_FAS-206,ENST00000460510.5_FAS-207,ENST00000466081.5_FAS-208,ENST00000477270.5_FAS-209,ENST00000479522.5_FAS-210,ENST00000484444.5_FAS-211,ENST00000487314.1_FAS-212,ENST00000488877.5_FAS-213,ENST00000492756.5_FAS-214,ENST00000494410.5_FAS-215,ENST00000…	3.98	2.41	4.86	2.29	5.24	4.4	5.52	8.87	5.34	2.9	4.44	4.75	2.81	2.46	2.38	3.32	4.23	4.5	2.44	3.58	3.05	18.45	1.82	4.25	3.64	5.52	3.01	4.59	3.99	4.81	4.36	4.12	4.9	3.29	3.37	2.27	6.22	4.78	1.71	2.07	5.66	2.44	3.78	3.18	5.53	3.44	7.84	2.28
ENSG00000026297.17_RNASET2	ENST00000028008.9_RNASET2-201,ENST00000358165.7_RNASET2-202,ENST00000366855.10_RNASET2-203,ENST00000421787.5_RNASET2-204,ENST00000467705.6_RNASET2-205,ENST00000476238.6_RNASET2-206,ENST00000478180.6_RNASET2-207,ENST00000496851.6_RNASET2-208,ENST00000499370.6_RNASET2-209,ENST00000508775.6_RNASET2-210,ENST00000509073.1_RNASET2-211,ENST00000510083.1_RNASET2-212,ENST00000611959.2_RNASET2-213,ENST0000…	6.32	6.66	8.17	6.46	9.61	7.2	8.08	6.72	9.87	4.02	5.85	7.51	6.1	4.1	4.79	6.42	9.01	6.9	5.43	5.08	5.14	41.52	4.99	7.84	5.43	7.24	7.91	6.66	5.76	5.99	6.98	8.15	7.29	7.49	5.69	5.25	8.21	9.8	5.18	5.5	9.63	4.7	7.26	5.56	7.65	6.64	9.48	5.26
ENSG00000026508.21_CD44	ENST00000263398.11_CD44-201,ENST00000278385.10_CD44-202,ENST00000278386.10_CD44-203,ENST00000279452.10_CD44-204,ENST00000352818.8_CD44-205,ENST00000415148.6_CD44-206,ENST00000425428.6_CD44-207,ENST00000428726.8_CD44-208,ENST00000433892.6_CD44-209,ENST00000434472.6_CD44-210,ENST00000442151.6_CD44-211,ENST00000524922.1_CD44-212,ENST00000525209.5_CD44-213,ENST00000525211.6_CD44-214,ENST00000525241.1…	90.12	73.53	35.26	66.5	33.59	39.56	31.79	120.22	119.71	72.1	57.83	60.77	34.1	54.91	63.57	64.19	52.04	63.97	16.73	61.29	62.29	200.21	56.55	87.31	87.94	36.8	39.99	32.55	55.83	84.24	49.89	44.31	70.16	42.74	117.32	74.89	119.29	40.64	79.54	59.98	50.34	77.47	42.82	66.56	52.84	34.38	65.1	70.34
ENSG00000026559.14_KCNG1	ENST00000371571.5_KCNG1-201,ENST00000424171.5_KCNG1-202,ENST00000433903.5_KCNG1-203,ENST00000439216.5_KCNG1-204,ENST00000447736.1_KCNG1-205,ENST00000506387.1_KCNG1-206	0.18	0.03	0	0	0.12	0.04	0.07	0.03	0.1	0.05	0.01	0.01	0.01	0	0.01	0.01	0.03	0.02	0.09	0.13	0.04	0.03	0.05	0.31	0	0.04	0.01	0.03	0.07	0	0.04	0	0.2	0.03	0.11	0.03	0.31	0.04	0.38	0.14	0.14	0	0.04	0.03	0.13	0.04	0.78	0.03
ENSG00000026652.15_AGPAT4	ENST00000320285.9_AGPAT4-201,ENST00000366905.3_AGPAT4-202,ENST00000366911.9_AGPAT4-203,ENST00000436279.1_AGPAT4-204,ENST00000437165.1_AGPAT4-205,ENST00000624499.2_AGPAT4-206	0.66	0.79	0.51	0.39	0.75	0.23	0.75	1.07	0.44	0.2	0.37	0.5	0.77	0.29	0.87	0.41	1.46	0.86	0.25	0.4	0.47	2.39	0.52	0.52	0.52	0.29	0.58	0.24	0.75	0.4	1.68	0.51	1.57	1.16	1.49	1.44	1.12	0.47	1.98	0.89	0.74	1.09	0.76	0.47	1.58	0.52	0.78	0.75
ENSG00000026751.17_SLAMF7	ENST00000359331.8_SLAMF7-201,ENST00000368042.7_SLAMF7-202,ENST00000368043.8_SLAMF7-203,ENST00000441662.6_SLAMF7-204,ENST00000444090.6_SLAMF7-205,ENST00000458104.6_SLAMF7-206,ENST00000458602.6_SLAMF7-207,ENST00000484221.1_SLAMF7-208,ENST00000488819.1_SLAMF7-209,ENST00000495334.1_SLAMF7-210,ENST00000621377.4_SLAMF7-211	1.94	0.7	3.02	0.36	1.67	0.24	1.37	2.57	1.64	0.79	0.74	0.85	0.13	0.25	0.68	2.01	0.42	1.18	0.19	0.31	0.23	13.32	0.55	0.98	1.56	3.64	2.33	3.37	1.07	1.76	0.32	3.07	1.26	0.31	1.67	0.29	2.15	3.69	0.44	0.2	3.28	0.6	2.7	0.29	0.46	2.39	1.38	0.69
ENSG00000026950.17_BTN3A1	ENST00000082468.11_BTN3A1-201,ENST00000289361.11_BTN3A1-202,ENST00000414912.2_BTN3A1-203,ENST00000425234.6_BTN3A1-204,ENST00000427334.5_BTN3A1-205,ENST00000450085.6_BTN3A1-206,ENST00000465690.6_BTN3A1-207,ENST00000476549.6_BTN3A1-208,ENST00000502361.1_BTN3A1-209,ENST00000506698.1_BTN3A1-210,ENST00000513047.5_BTN3A1-211	0.12	0.11	0.12	0.11	0.42	0.21	0.38	0.14	0.39	0.11	0.09	0.14	0.13	0.19	0.03	0.01	0.18	0.07	0.08	0.23	0.2	0.79	0.08	0.05	0.08	0.15	0.08	0.09	0.06	0.73	0.2	0.21	0.38	0.18	1.08	0.26	0.24	0.13	0.24	0.16	0.12	0.17	0.12	0.3	0.31	0.09	0.4	0.09
ENSG00000027001.10_MIPEP	ENST00000382172.4_MIPEP-201,ENST00000433710.2_MIPEP-202,ENST00000464194.3_MIPEP-203,ENST00000469167.1_MIPEP-204,ENST00000494139.1_MIPEP-205	2.31	2.86	2.26	3.33	2.01	3.97	3.98	3.19	4.32	3.06	3.09	3.68	2.33	3.1	2.12	1.95	3	2.99	2.02	3.39	3.7	8.03	2.03	3.19	2.99	2.62	1.86	1.85	2.46	3.21	3.29	2.02	1.96	2.81	1.73	3.06	3.66	2.52	1.8	2.86	2.72	2.57	2	3.87	3.87	1.63	3.53	2.36
ENSG00000027075.17_PRKCH	ENST00000332981.11_PRKCH-201,ENST00000536400.5_PRKCH-202,ENST00000552875.2_PRKCH-203,ENST00000553265.5_PRKCH-204,ENST00000553726.5_PRKCH-205,ENST00000553830.1_PRKCH-206,ENST00000553831.5_PRKCH-207,ENST00000553846.1_PRKCH-208,ENST00000553889.5_PRKCH-209,ENST00000554835.1_PRKCH-210,ENST00000555082.5_PRKCH-211,ENST00000555110.1_PRKCH-212,ENST00000555185.5_PRKCH-213,ENST00000555233.5_PRKCH-214,ENST00…	1.8	2.63	3.13	3.43	5.19	2.44	3.6	3.31	4.01	3.24	2.52	3.31	2.48	1.63	1.66	2	3.59	2.37	1.27	2.3	2.21	13.76	1.52	2.76	3.55	3.02	2.72	2.76	2.43	3.05	3.88	3.42	2.63	2.59	2.28	3.42	3.48	3.29	2.72	2.96	3.84	2.32	3.04	1.74	3.91	2.85	3.82	2.39
ENSG00000027644.5_INSRR	ENST00000368195.4_INSRR-201	0	0	0	0	0	0	0	0	0	0	0	0	0	0	0	0	0	0	0	0	0	0	0	0	0	0	0	0	0	0	0	0	0	0	0	0	0	0	0	0	0	0	0	0	0	0	0	0
ENSG00000027697.15_IFNGR1	ENST00000367739.9_IFNGR1-201,ENST00000414770.5_IFNGR1-202,ENST00000458076.5_IFNGR1-203,ENST00000478333.1_IFNGR1-204,ENST00000642390.1_IFNGR1-205,ENST00000643119.1_IFNGR1-206,ENST00000644894.1_IFNGR1-207,ENST00000645045.1_IFNGR1-208,ENST00000645753.1_IFNGR1-209,ENST00000646036.1_IFNGR1-210,ENST00000646898.1_IFNGR1-211,ENST00000647124.1_IFNGR1-212	20.27	11.62	21.56	15.8	28.12	17.71	19.75	27.42	23.54	13.9	19.5	20.8	32.01	13.99	10.41	17.44	35.83	20.86	8.89	13.24	15.58	83.9	8.79	17.16	20.43	20.22	15.91	19.39	16.9	18.78	36.03	16.12	40.64	30.48	11.55	23.3	22.21	21.75	35.58	18.81	27.11	10.41	16.04	14.08	36.48	17.06	23.32	11.19
ENSG00000027847.14_B4GALT7	ENST00000029410.10_B4GALT7-201,ENST00000502420.1_B4GALT7-202,ENST00000505145.1_B4GALT7-203,ENST00000505433.5_B4GALT7-204,ENST00000505468.1_B4GALT7-205,ENST00000507061.1_B4GALT7-206,ENST00000510761.1_B4GALT7-207,ENST00000515353.1_B4GALT7-208	2.92	1.72	5.25	3.39	3.38	2.64	4.75	7.74	6.18	2.74	2.21	2.85	2.06	2.65	1.38	3.48	2.12	2.64	1.82	2.23	2.93	15.39	1.35	3.05	4.16	4.23	2.4	4.43	2.17	5.44	1.96	3.68	3.39	2.19	3.25	1.93	3.94	5.02	2.63	1.83	5.35	1.42	3.84	2.49	3.03	2.52	5.37	1.66
ENSG00000027869.12_SH2D2A	ENST00000368198.7_SH2D2A-201,ENST00000368199.8_SH2D2A-202,ENST00000392306.2_SH2D2A-203,ENST00000468744.5_SH2D2A-204,ENST00000486350.1_SH2D2A-205,ENST00000495306.1_SH2D2A-206	0.1	0	0	0	0.02	0.04	0	0	0.04	0.08	0	0	0	0	0	0	0	0.03	0	0	0	0.38	0	0.18	0.19	0	0	0.06	0	0	0.04	0.07	0	0	0	0.02	0	0.02	0	0	0	0.01	0.09	0	0.02	0	0	0
ENSG00000028116.18_VRK2	ENST00000340157.9_VRK2-201,ENST00000412104.6_VRK2-202,ENST00000417641.6_VRK2-203,ENST00000428021.1_VRK2-204,ENST00000432057.2_VRK2-205,ENST00000435505.6_VRK2-206,ENST00000440705.6_VRK2-207,ENST00000463222.1_VRK2-208,ENST00000478687.5_VRK2-209,ENST00000648897.1_VRK2-210	5.06	2.88	3.11	2	2.6	3.13	3.2	6.2	5.53	3.03	4.02	3.87	1.98	2.33	2.65	2.89	3.91	4.18	1.49	2.97	2.99	16.9	2.2	3.23	3.06	3	3.01	3.22	3.88	3.45	3.57	3.28	3.68	3	5.06	3.49	6.57	3.26	4.74	2.52	3.84	3.46	3.6	2.51	4	3.03	5.81	2.8
ENSG00000028137.19_TNFRSF1B	ENST00000376259.7_TNFRSF1B-201,ENST00000489921.1_TNFRSF1B-202,ENST00000492361.1_TNFRSF1B-203,ENST00000536782.2_TNFRSF1B-204	0.48	0.01	0.01	0.01	0.04	0	0.01	0	0	0.01	0	0	0.01	0	0	0	0.02	0	0.01	0	0	0.36	0.01	0	0	0	0.03	0	0	0	0.01	0	0	0.09	0	0.01	0	0.01	0	0.02	0.02	0	0.08	0.01	0.03	0.06	0.24	0.06
ENSG00000028203.19_VEZT	ENST00000356859.8_VEZT-201,ENST00000397792.8_VEZT-202,ENST00000436874.6_VEZT-203,ENST00000546365.5_VEZT-204,ENST00000546398.5_VEZT-205,ENST00000546409.5_VEZT-206,ENST00000546445.5_VEZT-207,ENST00000546557.5_VEZT-208,ENST00000546951.1_VEZT-209,ENST00000547484.5_VEZT-210,ENST00000547611.5_VEZT-211,ENST00000547894.5_VEZT-212,ENST00000547997.5_VEZT-213,ENST00000548245.5_VEZT-214,ENST00000548371.5_VEZ…	10.85	5.13	12.46	6.51	12.01	9.17	12.11	24	15.86	7.46	13.68	13.92	8.93	6.62	4.16	8.06	15.94	10.31	4.02	8.04	6.88	41.31	3.74	11.81	17.15	12.77	8.17	11.07	8.93	16.69	13.95	8.84	12.13	10.72	14.21	8.68	19.85	12.98	9.18	6.37	12.07	4.78	8.59	7.46	14.23	8.67	15.18	4.43
ENSG00000028277.22_POU2F2	ENST00000342301.8_POU2F2-201,ENST00000389341.9_POU2F2-202,ENST00000524801.6_POU2F2-203,ENST00000526816.6_POU2F2-204,ENST00000526831.2_POU2F2-205,ENST00000528894.8_POU2F2-206,ENST00000529067.5_POU2F2-207,ENST00000529952.5_POU2F2-208,ENST00000530982.7_POU2F2-209,ENST00000531773.5_POU2F2-210,ENST00000532176.2_POU2F2-211,ENST00000533548.1_POU2F2-212,ENST00000534559.5_POU2F2-213,ENST00000558596.4_POU2…	0.02	0.02	0.06	0	0.24	0	0	0.38	0.05	0	0.05	0.13	0.2	0.09	0.03	0.61	0.12	0.01	0	0	0	0.32	0.03	0	0.03	0	0.05	0.01	0.06	0	0.06	0.05	0.24	0.05	0.1	0.07	0.24	0.02	0.03	0.04	0.06	0.01	0.09	0	0.07	0.06	0.12	0.1
ENSG00000028310.18_BRD9	ENST00000466684.5_BRD9-201,ENST00000467963.6_BRD9-202,ENST00000475706.5_BRD9-203,ENST00000483173.5_BRD9-204,ENST00000483234.5_BRD9-205,ENST00000487688.1_BRD9-206,ENST00000489093.1_BRD9-207,ENST00000489816.5_BRD9-208,ENST00000490814.6_BRD9-209,ENST00000493082.5_BRD9-210,ENST00000494422.1_BRD9-211,ENST00000495265.5_BRD9-212,ENST00000495794.5_BRD9-213,ENST00000497410.5_BRD9-214,ENST00000518250.5_BRD…	6.73	3.92	5.71	4.04	3.09	4.3	4.48	13.55	10.6	5.63	3.79	5.41	2.75	4.53	3.09	5.93	3.93	4.73	2.53	4.01	4.55	16.64	2.42	6.62	6.72	5.32	2.83	4.95	4.12	8.38	3.53	2.65	4.83	3.02	7.62	4.65	8.8	5.28	3.36	2.62	4.15	3.46	3.25	3.94	4.74	3.15	12.46	3.94
ENSG00000028528.15_SNX1	ENST00000261889.9_SNX1-201,ENST00000380285.7_SNX1-202,ENST00000558040.5_SNX1-203,ENST00000559061.5_SNX1-204,ENST00000559339.1_SNX1-205,ENST00000559389.1_SNX1-206,ENST00000559401.1_SNX1-207,ENST00000559844.6_SNX1-208,ENST00000559961.1_SNX1-209,ENST00000560260.5_SNX1-210,ENST00000560829.5_SNX1-211,ENST00000560861.1_SNX1-212,ENST00000561026.5_SNX1-213,ENST00000625244.2_SNX1-214	13.09	8.95	11.23	11.53	12.5	11.58	12.28	16.13	18.98	10.14	10.2	12.17	9.71	9.2	9.37	10.9	11.38	14.56	7.4	9.38	11.46	55.89	6.89	17.84	12.39	13.93	11.21	11.82	10.21	10.72	12.29	10.47	8.08	12.04	11.24	12.42	14.56	13.43	8.84	8.8	14.32	8.19	10.85	11.28	12.74	10.17	17.71	7.46
ENSG00000028839.10_TBPL1	ENST00000237264.9_TBPL1-201,ENST00000367869.1_TBPL1-202,ENST00000367871.5_TBPL1-203,ENST00000416965.5_TBPL1-204,ENST00000457715.1_TBPL1-205,ENST00000477527.1_TBPL1-206,ENST00000481694.1_TBPL1-207,ENST00000613034.4_TBPL1-208	3.82	4.03	3.28	6.03	2.86	5.37	3.45	4.84	4.43	2.62	5.45	5.67	2.77	3.06	3.06	4.44	3.15	5.77	2.79	5.14	3.89	18.8	3.28	5.49	4.82	3.23	3.35	3.54	4.37	3.31	4.4	3.26	2.54	2.88	4.26	2.31	5.56	3.12	3.43	1.99	6.15	4.04	4.23	5.56	4.83	3.91	5.91	4.32
ENSG00000029153.15_ARNTL2	ENST00000261178.9_ARNTL2-201,ENST00000266503.10_ARNTL2-202,ENST00000311001.9_ARNTL2-203,ENST00000395901.6_ARNTL2-204,ENST00000457040.6_ARNTL2-205,ENST00000539558.1_ARNTL2-206,ENST00000542388.1_ARNTL2-207,ENST00000544915.5_ARNTL2-208,ENST00000546179.5_ARNTL2-209	3.59	2.91	3.01	2.77	1.23	3.29	2.66	5.34	6.87	4.28	3.82	4.92	1.6	3.16	2.47	2.11	2.44	3.4	1.19	3.93	3.92	8.97	2.24	4.52	7.43	3.44	1.8	3.22	2.9	5.01	2.42	1.75	2.8	1.85	2.91	2.64	7.05	3.04	2.16	2.3	2.37	2.96	2.06	3.53	2.3	1.54	7.33	2.75
ENSG00000029363.17_BCLAF1	ENST00000353331.8_BCLAF1-201,ENST00000392348.6_BCLAF1-202,ENST00000476194.1_BCLAF1-203,ENST00000526228.1_BCLAF1-204,ENST00000527536.5_BCLAF1-205,ENST00000527613.5_BCLAF1-206,ENST00000527759.5_BCLAF1-207,ENST00000528229.1_BCLAF1-208,ENST00000529522.5_BCLAF1-209,ENST00000529826.5_BCLAF1-210,ENST00000529917.5_BCLAF1-211,ENST00000530429.5_BCLAF1-212,ENST00000530767.5_BCLAF1-213,ENST00000531224.6_BCLA…	39.22	26.94	28.36	16.56	42.17	28.25	29.15	41.09	38	16.47	23.43	22.77	25.54	18.57	24.21	33.87	37.09	24.81	8.36	20.97	22.84	126.75	19.52	25.2	28.37	28.36	27.04	25.37	23.12	31.6	34.98	25.79	39.46	27.91	45.05	29.02	41.22	28.92	33.81	26.04	35.61	33.03	36.02	18.36	38.3	25.08	33.76	25.32
ENSG00000029364.12_SLC39A9	ENST00000031146.8_SLC39A9-201,ENST00000336643.10_SLC39A9-202,ENST00000538956.5_SLC39A9-203,ENST00000554023.1_SLC39A9-204,ENST00000554059.1_SLC39A9-205,ENST00000555245.5_SLC39A9-206,ENST00000555840.5_SLC39A9-207,ENST00000556125.5_SLC39A9-208,ENST00000556605.5_SLC39A9-209,ENST00000557046.1_SLC39A9-210,ENST00000628474.2_SLC39A9-211	10.62	10.63	12.08	9.87	11.95	10.5	13.11	11.74	12.66	10.05	10.53	12.1	9.73	7.62	8	7.32	12.08	13.57	3.65	7.24	8.73	53.93	6.9	7.97	15.22	10.94	11.16	11.3	12.22	13.09	14.06	12.44	12.08	13.51	9.47	9.91	12.84	13.2	8.99	8.84	16.57	8.13	13.08	8.76	14.15	10.66	13.41	9.52
ENSG00000029534.21_ANK1	ENST00000265709.13_ANK1-201,ENST00000289734.13_ANK1-202,ENST00000314214.12_ANK1-203,ENST00000335651.6_ANK1-204,ENST00000347528.8_ANK1-205,ENST00000348036.8_ANK1-206,ENST00000518061.1_ANK1-207,ENST00000518715.2_ANK1-208,ENST00000520299.5_ANK1-209,ENST00000521407.1_ANK1-210,ENST00000522231.5_ANK1-211,ENST00000522543.5_ANK1-212,ENST00000524227.5_ANK1-213,ENST00000645531.1_ANK1-214	0.05	0.02	0	0.01	0.07	0	0.03	0.17	0	0.01	0	0.02	0.02	0	0.01	0.04	0	0	0	0	0.04	0.03	0.02	0.09	0.09	0.01	0.01	0.03	0	0.02	0	0	0	0	0.03	0.02	0.03	0.01	0	0.01	0.01	0.02	0.06	0.02	0.02	0	0.33	0.12
ENSG00000029559.7_IBSP	ENST00000226284.7_IBSP-201	0	0	0	0	0.01	0	0	0	0	0	0	0	0	0	0	0	0	0	0	0	0	0	0	0	0	0	0	0	0	0	0	0	0	0	0	0	0	0	0	0	0	0	0	0	0	0	0.04	0
ENSG00000029639.11_TFB1M	ENST00000367166.5_TFB1M-201,ENST00000466349.1_TFB1M-202,ENST00000468889.5_TFB1M-203,ENST00000470239.1_TFB1M-204,ENST00000475849.1_TFB1M-205,ENST00000480390.1_TFB1M-206,ENST00000487586.5_TFB1M-207,ENST00000489874.5_TFB1M-208,ENST00000495806.1_TFB1M-209	0.73	0.86	0.94	2.13	0.63	0.7	0.87	1.85	2.14	1.63	0.76	1.52	0.4	1.55	1.43	1.28	0.85	1.04	0.99	1.69	2.49	3.67	1.33	1.36	1.96	0.53	0.46	0.73	0.93	2.18	1.46	0.42	1.81	0.73	1.44	1.42	1.68	1.06	1.23	1.7	0.89	0.83	0.56	2.46	1.19	0.5	1.93	0.98
ENSG00000029725.17_RABEP1	ENST00000341923.10_RABEP1-201,ENST00000537505.6_RABEP1-202,ENST00000570487.1_RABEP1-203,ENST00000572250.1_RABEP1-204,ENST00000574568.1_RABEP1-205,ENST00000575475.2_RABEP1-206,ENST00000575991.1_RABEP1-207	8.18	4.04	11.75	4.55	8.12	7.39	10.92	18.17	14.64	5.08	8.94	9.61	5.01	4.93	3.37	6.96	7.47	8.64	2.91	5.41	4.53	42.19	3.24	9.16	11.03	11.82	7.12	10.09	6.74	11.8	6.6	8.75	5.47	4.92	17.4	4.04	14.16	10.42	6.85	3.34	10.26	4.14	8.6	4.49	7.26	7.09	14.62	4.09
ENSG00000029993.15_HMGB3	ENST00000325307.12_HMGB3-201,ENST00000419110.5_HMGB3-202,ENST00000430118.1_HMGB3-203,ENST00000448905.6_HMGB3-204,ENST00000455596.5_HMGB3-205	34.89	29.44	38.22	18.48	34.52	33.3	34.41	43.05	40.1	21.78	27.24	30.16	30.83	25.68	25.69	32.01	41.49	34.18	19.12	25.94	27.09	145.86	21.08	29.13	35.11	38.65	31.81	30.67	26.49	40.6	38.64	33.23	27.69	33.62	24.52	27.24	47.28	31.69	20.69	25.06	47.94	25.37	28.94	25.57	39.71	34.29	38.13	24.83
ENSG00000030066.13_NUP160	ENST00000378460.6_NUP160-201,ENST00000526569.1_NUP160-202,ENST00000526870.1_NUP160-203,ENST00000527126.1_NUP160-204,ENST00000527750.1_NUP160-205,ENST00000528071.5_NUP160-206,ENST00000528501.5_NUP160-207,ENST00000529863.1_NUP160-208,ENST00000530326.5_NUP160-209,ENST00000531016.1_NUP160-210,ENST00000532773.1_NUP160-211	4.86	2.32	3.55	2.29	2.92	3.95	4.68	6.69	7.35	3.18	4.46	4.53	2.19	2.57	2.05	3.46	3.76	4.75	1.48	3.06	3.53	14.11	1.57	4.51	3.69	3.49	3.55	3.67	3.75	4.46	3.88	4.16	2.2	2.74	6.4	3.14	8	3.83	2.91	2.4	4.17	1.83	3.46	3.33	4.36	3.32	5.92	1.67
ENSG00000030110.14_BAK1	ENST00000374467.4_BAK1-201,ENST00000442998.6_BAK1-202	3.37	3.2	3.28	3.52	2.69	2.6	2.88	3.94	3.75	3.41	2.48	2.85	1.6	2.88	2.66	2.39	1.7	3.31	2.09	2.92	3.32	16.08	2.65	3.61	3.2	3.17	2.78	2.79	2.82	3.16	1.83	3.3	2.09	1.75	2.98	3.15	3.49	3.47	1.16	2.18	3.62	2.43	2.77	3.47	2.33	2.87	3.1	2.77
ENSG00000030304.15_MUSK	ENST00000189978.10_MUSK-201,ENST00000374438.1_MUSK-202,ENST00000374439.1_MUSK-203,ENST00000374448.9_MUSK-204,ENST00000416899.7_MUSK-205,ENST00000634612.1_MUSK-206	0	0	0.01	0	0.01	0	0	0.02	0.01	0	0	0	0	0	0.01	0	0	0	0	0	0	0	0	0	0	0	0	0	0	0	0.02	0	0	0	0	0	0	0	0	0	0	0	0	0	0.03	0	0.01	0
ENSG00000030419.17_IKZF2	ENST00000342002.6_IKZF2-201,ENST00000374319.8_IKZF2-202,ENST00000374326.7_IKZF2-203,ENST00000412444.5_IKZF2-204,ENST00000431520.5_IKZF2-205,ENST00000433134.5_IKZF2-206,ENST00000434687.6_IKZF2-207,ENST00000439848.5_IKZF2-208,ENST00000442445.1_IKZF2-209,ENST00000451136.6_IKZF2-210,ENST00000452786.2_IKZF2-211,ENST00000453575.5_IKZF2-212,ENST00000457361.5_IKZF2-213,ENST00000484040.1_IKZF2-214	1.65	1.48	2.19	1.3	6.33	3.47	2.58	5.21	6.49	0.75	2.64	3.02	8.24	1.46	1.09	1.78	8.49	2.16	0.55	0.97	1.4	6.47	1.08	2.92	4.45	2.27	1.18	1.89	1.49	3.72	9.19	1.39	5.41	7.9	0.67	4.3	4.18	2.17	6.39	4.03	1.73	2.46	1.74	1.84	10.19	1.34	4.46	1.3
ENSG00000030582.18_GRN	ENST00000053867.8_GRN-201,ENST00000585348.1_GRN-202,ENST00000585512.5_GRN-203,ENST00000586242.1_GRN-204,ENST00000586443.1_GRN-205,ENST00000586782.5_GRN-206,ENST00000587109.5_GRN-207,ENST00000587387.5_GRN-208,ENST00000587518.5_GRN-209,ENST00000587958.1_GRN-210,ENST00000588143.5_GRN-211,ENST00000588170.5_GRN-212,ENST00000588237.5_GRN-213,ENST00000589265.5_GRN-214,ENST00000589536.5_GRN-215,ENST00000…	73.85	36.08	85.34	32.92	87.01	47.91	77.07	61.5	72.82	33.6	42.98	55.35	48.52	29.41	35.98	54.36	46.5	53.38	22.7	28.91	31.67	432.76	30.01	65.95	61.07	88.76	86.32	78.33	50.21	58.52	55.98	92.2	71.7	56.72	65.28	41.73	60.33	88.39	56.58	30.49	115.41	33.6	93.09	31.31	59.25	80.77	63.96	37.7
ENSG00000031003.11_FAM13B	ENST00000033079.7_FAM13B-201,ENST00000420893.6_FAM13B-202,ENST00000425075.6_FAM13B-203,ENST00000502471.5_FAM13B-204,ENST00000505281.1_FAM13B-205,ENST00000505961.1_FAM13B-206,ENST00000508403.5_FAM13B-207,ENST00000509596.5_FAM13B-208,ENST00000510804.1_FAM13B-209,ENST00000513640.1_FAM13B-210,ENST00000514310.5_FAM13B-211,ENST00000689681.1_FAM13B-212	6.94	3.15	4.62	2.4	5.97	3.35	4.9	11.18	7.16	2.84	4.83	4.5	2.49	2.44	2.15	5.15	4.35	6.05	1.61	2.58	2.61	26.51	2.35	6.21	5.3	5.18	4.91	4.75	5.19	5.57	5.24	4.84	3.97	3.59	11.2	2.58	7.84	5.97	4.02	1.85	7.26	2.99	5.87	2.54	4.99	4.84	5.73	2.71
ENSG00000031081.11_ARHGAP31	ENST00000264245.9_ARHGAP31-201,ENST00000482743.1_ARHGAP31-202	0.09	0.11	0.22	0.2	0.41	0.05	0.11	0.14	0.09	0.14	0.06	0.04	0.02	0.09	0.1	0.03	0.04	0.04	0.01	0.08	0.12	1.34	0.06	0	0.02	0.21	0.29	0.24	0.05	0.11	0.08	0.32	0.08	0.07	0.02	0.16	0.07	0.17	0	0.09	0.32	0.11	0.39	0.07	0.06	0.25	0.05	0.11
ENSG00000031691.7_CENPQ	ENST00000335783.4_CENPQ-201	0.26	0.17	0.16	0.24	0.15	0.63	0.38	0.54	0.57	0.28	0.51	0.42	0.1	0.27	0.05	0.33	0.27	0.35	0.35	0.29	0.3	0.61	0.11	0.81	0.8	0.26	0.15	0.27	0.24	0.42	0.18	0.18	0.08	0.15	0.07	0.1	0.9	0.28	0.08	0.05	0.38	0.15	0.13	0.19	0.29	0.17	1.02	0.08
ENSG00000031698.13_SARS1	ENST00000234677.7_SARS1-201,ENST00000369923.4_SARS1-202,ENST00000468588.1_SARS1-203,ENST00000471705.1_SARS1-204,ENST00000477544.5_SARS1-205,ENST00000482384.1_SARS1-206	26.88	29.55	24.12	28.43	24.89	24.44	23.49	36.05	35.62	28.94	24.05	27.61	22.88	26.75	26.03	20.64	27.25	23.61	15.89	25.57	26.34	109.08	20.23	29.64	32.68	24.36	19.26	22.93	20.23	34.18	26.29	23.45	25.35	25.02	24.86	37.75	32.48	25.72	21.05	33.71	29.4	27.59	20.49	25.54	26.5	19.11	33.25	26.85
ENSG00000031823.14_RANBP3	ENST00000034275.12_RANBP3-201,ENST00000340578.10_RANBP3-202,ENST00000439268.6_RANBP3-203,ENST00000585339.5_RANBP3-204,ENST00000586117.5_RANBP3-205,ENST00000586344.5_RANBP3-206,ENST00000587159.5_RANBP3-207,ENST00000587263.5_RANBP3-208,ENST00000587411.5_RANBP3-209,ENST00000587463.5_RANBP3-210,ENST00000587479.2_RANBP3-211,ENST00000587799.1_RANBP3-212,ENST00000587956.5_RANBP3-213,ENST00000588010.5_RA…	22.92	14.4	20.05	13.96	17.12	16.32	20.47	21.65	41.74	18.91	18.25	17.52	13.45	10.42	12.41	26.19	16.58	16.92	10.29	10.58	15.33	79.24	11.66	19.62	29.69	19.56	17.18	15.98	15.67	28.82	15.63	17.78	18.77	14.36	33.21	13.35	34.3	22.48	14.67	12.13	24.33	15.48	22.27	15.69	16.91	18.56	26.86	16.42
ENSG00000032219.19_ARID4A	ENST00000348476.7_ARID4A-201,ENST00000355431.8_ARID4A-202,ENST00000395168.7_ARID4A-203,ENST00000417477.2_ARID4A-204,ENST00000424658.5_ARID4A-205,ENST00000431317.6_ARID4A-206,ENST00000431612.5_ARID4A-207,ENST00000445108.5_ARID4A-208,ENST00000466065.1_ARID4A-209,ENST00000469635.1_ARID4A-210,ENST00000553355.1_ARID4A-211	1.58	0.7	1.16	0.76	2.98	1.12	2.14	4.26	1.9	0.75	1.17	1.02	0.99	0.89	0.63	0.62	1.65	1.41	0.4	0.68	0.85	8.51	0.54	1.17	0.97	1.08	1.11	1.1	1.13	2.07	1.28	1.38	1.82	1.38	2.49	1.59	3.11	1.56	2.06	1.37	2.05	0.89	1.75	0.52	1.99	1.25	2.36	0.79
ENSG00000032389.13_EIPR1	ENST00000382125.9_EIPR1-201,ENST00000398659.8_EIPR1-202,ENST00000406835.6_EIPR1-203,ENST00000435721.5_EIPR1-204,ENST00000441271.1_EIPR1-205,ENST00000443925.6_EIPR1-206,ENST00000444776.1_EIPR1-207,ENST00000455162.5_EIPR1-208,ENST00000462515.1_EIPR1-209,ENST00000463662.5_EIPR1-210,ENST00000470625.1_EIPR1-211,ENST00000478754.5_EIPR1-212,ENST00000482570.5_EIPR1-213,ENST00000496433.5_EIPR1-214	4.49	3.76	4.56	4.92	3.85	6.58	5.36	9.24	6.78	5.34	4.29	6.75	3.44	4.23	3.64	4.08	4.62	3.08	2.9	5.01	6.11	14.59	2.55	6.54	6.58	4.04	2.19	3.95	3.35	8.19	3.75	2.02	2.56	4.16	3.48	5.21	7.05	4.66	2.54	3.59	4.25	2.44	2.5	6.63	3.65	2.85	10.06	3.35
ENSG00000032444.17_PNPLA6	ENST00000221249.10_PNPLA6-201,ENST00000414982.7_PNPLA6-202,ENST00000450331.7_PNPLA6-203,ENST00000545201.6_PNPLA6-204,ENST00000593924.5_PNPLA6-205,ENST00000594098.1_PNPLA6-206,ENST00000594551.1_PNPLA6-207,ENST00000594754.5_PNPLA6-208,ENST00000594864.1_PNPLA6-209,ENST00000595176.5_PNPLA6-210,ENST00000595264.5_PNPLA6-211,ENST00000595352.1_PNPLA6-212,ENST00000595889.1_PNPLA6-213,ENST00000596515.5_PNP…	11.72	10.87	17	15.71	14.65	18.09	18.58	20.92	21.09	13.82	16	17.15	15.67	16.34	9.08	10.69	19.06	12.52	8.42	15.09	15.19	60.41	7.92	15.02	19.53	18.51	11.81	14.93	9.93	22.11	17.48	17.73	18.46	13.89	13.96	18.73	20.27	16.51	11.11	15.15	14.79	11.17	15.6	14.56	20.06	11.81	34.04	10.51
ENSG00000032742.18_IFT88	ENST00000319980.10_IFT88-201,ENST00000351808.10_IFT88-202,ENST00000389373.3_IFT88-203,ENST00000461115.5_IFT88-204,ENST00000470695.1_IFT88-205,ENST00000482172.5_IFT88-206,ENST00000537103.2_IFT88-207	0.7	0.75	1.54	1.08	1.51	1.84	1.82	2.42	1.35	0.85	1.94	1.9	1.09	1.01	0.41	0.61	1.35	1.52	0.84	1.14	1.05	4.06	0.29	1.05	0.73	1.43	0.83	1.25	1.18	1.61	1.39	0.78	0.51	1	2.19	1.02	1.83	1.8	0.63	0.61	1.22	0.89	0.83	1.3	1.27	0.89	1.72	0.54
ENSG00000033011.14_ALG1	ENST00000262374.10_ALG1-201,ENST00000544428.1_ALG1-202,ENST00000586840.1_ALG1-203,ENST00000588623.5_ALG1-204,ENST00000591783.5_ALG1-205,ENST00000591822.5_ALG1-206,ENST00000592793.6_ALG1-207,ENST00000632058.1_ALG1-208,ENST00000650085.1_ALG1-209,ENST00000682020.1_ALG1-210,ENST00000682206.1_ALG1-211,ENST00000682314.1_ALG1-212,ENST00000682327.1_ALG1-213,ENST00000682349.1_ALG1-214,ENST00000682703.1_AL…	5.53	3.59	6.48	3.4	4.92	5.7	6.83	6.8	8.43	6.66	5.59	6.65	4.62	4.49	2.84	4.52	4.35	4.42	3.94	4.27	5.57	20.29	2.69	7.7	6.86	6.29	4.36	5.77	4.43	8.29	4.36	4.24	5.51	4.46	7.61	3.94	7.39	5.42	4.43	2.61	5.11	2.67	5.04	4.9	4.39	5.08	7.46	2.64
ENSG00000033030.15_ZCCHC8	ENST00000536306.5_ZCCHC8-201,ENST00000536663.5_ZCCHC8-202,ENST00000538116.5_ZCCHC8-203,ENST00000538493.1_ZCCHC8-204,ENST00000540586.1_ZCCHC8-205,ENST00000542892.2_ZCCHC8-206,ENST00000543897.5_ZCCHC8-207,ENST00000544054.5_ZCCHC8-208,ENST00000546149.1_ZCCHC8-209,ENST00000633063.3_ZCCHC8-210,ENST00000672018.1_ZCCHC8-211	2.46	1.41	1.45	0.85	2.03	1.86	1.37	3.53	2.5	1.39	1.66	1.75	1.45	0.98	0.88	1.88	1.79	1.94	0.94	1.06	1.21	8.02	0.51	2.12	1.83	1.87	1.62	1.45	1.52	1.88	1.81	1.44	2.44	1.38	4.21	1.38	3.17	1.5	1.44	1.09	2.01	1.05	1.57	0.99	2.29	1.63	1.99	1.41
ENSG00000033050.9_ABCF2	ENST00000287844.7_ABCF2-201,ENST00000441774.1_ABCF2-202,ENST00000468073.5_ABCF2-203,ENST00000473874.1_ABCF2-204,ENST00000477252.1_ABCF2-205	6.54	3.54	4.44	4.65	4.94	3.5	3.72	10.64	9.97	4.25	4.52	3.78	2.51	2.92	2.76	4.87	3.72	3.76	2.53	3.81	4.22	17.92	2.87	5.89	7.64	5.37	4.01	4.33	4.31	9.17	3.85	5.12	3.6	2.98	8.6	3.97	6.64	5.1	2.82	2.59	6.61	2.66	3.9	4.19	5.15	3.91	7.66	3.35
ENSG00000033100.17_CHPF2	ENST00000035307.7_CHPF2-201,ENST00000465601.2_CHPF2-202,ENST00000482173.6_CHPF2-203,ENST00000495645.5_CHPF2-204,ENST00000685322.1_CHPF2-205,ENST00000689322.1_CHPF2-206,ENST00000690444.1_CHPF2-207,ENST00000690577.1_CHPF2-208,ENST00000691224.1_CHPF2-209,ENST00000692651.1_CHPF2-210	8.37	7.61	7.94	5.57	11.25	5.62	8.12	12.51	11.41	7.17	5.82	7.53	6.59	5.44	5.84	7.4	7.55	7.67	2.58	4.74	5.09	35.17	4.55	7.35	8.03	8.14	6.66	6.97	6.64	8.02	8.42	7.75	8.19	7.32	10.21	7.86	10.34	7.64	6.35	6.49	7.67	6.06	7.7	4.53	9.17	5.83	11.5	6.72
ENSG00000033122.21_LRRC7	ENST00000310961.9_LRRC7-201,ENST00000370958.5_LRRC7-202,ENST00000415775.2_LRRC7-203,ENST00000441830.1_LRRC7-204,ENST00000565615.1_LRRC7-205,ENST00000588515.5_LRRC7-206,ENST00000607936.5_LRRC7-207,ENST00000608470.5_LRRC7-208,ENST00000608744.5_LRRC7-209,ENST00000608815.5_LRRC7-210,ENST00000609072.5_LRRC7-211,ENST00000609498.5_LRRC7-212,ENST00000651217.1_LRRC7-213,ENST00000651989.2_LRRC7-214	0	0.01	0	0	0.04	0.02	0	0	0	0.01	0.01	0	0	0	0	0	0	0	0.01	0.01	0	0	0	0	0	0.01	0	0	0.01	0.05	0	0	0	0.01	0	0	0.01	0.01	0.01	0.01	0.01	0.02	0	0	0.01	0.01	0.02	0.02
ENSG00000033170.17_FUT8	ENST00000342677.10_FUT8-201,ENST00000358307.6_FUT8-202,ENST00000360689.9_FUT8-203,ENST00000394586.6_FUT8-204,ENST00000549235.6_FUT8-205,ENST00000553924.5_FUT8-206,ENST00000554610.1_FUT8-207,ENST00000554667.1_FUT8-208,ENST00000554765.1_FUT8-209,ENST00000555559.5_FUT8-210,ENST00000556292.1_FUT8-211,ENST00000556518.5_FUT8-212,ENST00000557164.5_FUT8-213,ENST00000557338.5_FUT8-214,ENST00000557536.5_FU…	12.36	8.18	10.77	8.94	7.65	9.96	11.27	19.76	17.26	10.76	12.2	12.95	7.62	8.61	7.9	9.98	9.24	9.4	4.33	7.78	8.82	40.34	7.02	14.44	16.94	11.29	6.37	10.01	7.92	13.22	9.8	9.15	10.32	8.85	13.21	10.48	17.57	11.1	9.66	8.96	9.57	6.9	8.21	7.41	9.92	6.3	13.46	8.29
ENSG00000033178.13_UBA6	ENST00000322244.10_UBA6-201,ENST00000420827.2_UBA6-202,ENST00000429659.7_UBA6-203,ENST00000505673.2_UBA6-204,ENST00000506571.1_UBA6-205,ENST00000514261.1_UBA6-206	7.67	4.53	7.23	7.42	5.46	7.57	6.48	16.11	12.65	8.24	9.27	9.88	5.42	7.9	2.55	5.46	9.89	8.75	1.55	8.05	8.88	26.1	3.23	5.31	17.08	8.3	5.99	6.24	6.78	12.47	7.63	9.78	6.93	7.85	11.57	6.7	14.85	10.26	3.86	6.05	6.25	4.41	5.97	6.14	9.13	4.49	10.93	3.58
ENSG00000033327.13_GAB2	ENST00000340149.6_GAB2-201,ENST00000361507.5_GAB2-202,ENST00000526030.1_GAB2-203,ENST00000528329.1_GAB2-204,ENST00000528886.5_GAB2-205,ENST00000530915.1_GAB2-206,ENST00000534823.1_GAB2-207	1.99	0.64	1.79	0.52	2.42	0.54	0.97	2.05	1.47	0.57	0.72	0.8	0.52	0.43	1.37	1.89	1.44	2.96	0.47	0.33	0.24	12.32	0.87	1.25	0.81	1.72	2.84	1.91	1.39	1.84	1.25	3.05	0.97	0.74	4.19	1.2	1.38	1.67	1.09	0.45	3.28	0.93	4.18	0.32	1.65	2.27	1.72	0.64
ENSG00000033627.17_ATP6V0A1	ENST00000264649.10_ATP6V0A1-201,ENST00000343619.9_ATP6V0A1-202,ENST00000393829.6_ATP6V0A1-203,ENST00000537728.5_ATP6V0A1-204,ENST00000544137.5_ATP6V0A1-205,ENST00000585525.5_ATP6V0A1-206,ENST00000585828.5_ATP6V0A1-207,ENST00000586001.1_ATP6V0A1-208,ENST00000586201.5_ATP6V0A1-209,ENST00000586315.1_ATP6V0A1-210,ENST00000587299.1_ATP6V0A1-211,ENST00000587375.1_ATP6V0A1-212,ENST00000587510.5_ATP6V0A1…	5.45	8.06	11.64	8.42	8.56	8.49	12.55	11.59	11.21	11.53	11.94	10.69	6.53	7.32	7.74	3.94	6.68	7.95	3.12	5.69	7.88	38.66	6.28	10.84	6.51	10.62	10.28	10.95	6.03	11.64	9.84	10.38	8.68	6.73	11.48	9.66	11.9	11.62	6.83	7.72	12.18	9.75	10.32	5.65	10.49	8.74	10.94	7.96
ENSG00000033800.14_PIAS1	ENST00000249636.11_PIAS1-201,ENST00000545237.1_PIAS1-202,ENST00000562190.1_PIAS1-203,ENST00000563996.1_PIAS1-204,ENST00000564009.1_PIAS1-205,ENST00000564915.5_PIAS1-206,ENST00000567417.1_PIAS1-207,ENST00000611270.1_PIAS1-208	5.46	3.42	4.07	3.5	5.15	4.18	6.02	9.45	4.67	2.9	4.95	4.04	2.46	2.5	3	3.82	4.33	4.99	1.26	2.8	3.58	18.68	3.01	3.98	4.5	4.3	5.37	4.38	4.81	4.58	4.28	5.37	4	3.05	4.55	3.12	7.53	4.58	4.36	3.33	6.77	4.03	6.21	3.59	5.52	5.35	4.14	3.42
ENSG00000033867.17_SLC4A7	ENST00000295736.9_SLC4A7-201,ENST00000419036.5_SLC4A7-202,ENST00000425128.6_SLC4A7-203,ENST00000428005.1_SLC4A7-204,ENST00000428179.1_SLC4A7-205,ENST00000428386.5_SLC4A7-206,ENST00000437179.5_SLC4A7-207,ENST00000437266.5_SLC4A7-208,ENST00000438530.5_SLC4A7-209,ENST00000440156.5_SLC4A7-210,ENST00000445684.5_SLC4A7-211,ENST00000446700.5_SLC4A7-212,ENST00000454389.6_SLC4A7-213,ENST00000455077.5_SLC4…	7.85	4.09	8.64	4.65	5.1	6.13	8.21	12.42	9.52	6.23	7.9	7.3	4.15	4.76	4.4	5.41	6.2	8.8	1.63	6.75	6.25	34.56	3.83	7.3	6.09	8.58	6.11	8.71	6.61	7.51	7.77	8.62	4.13	5.5	9.73	5.61	10.68	10.2	5.25	4.23	11.23	4.82	7.7	5.84	6.83	7.19	7.73	3.85
ENSG00000034053.15_APBA2	ENST00000382938.3_APBA2-201,ENST00000411764.5_APBA2-202,ENST00000558206.1_APBA2-203,ENST00000558259.5_APBA2-204,ENST00000558330.5_APBA2-205,ENST00000558358.1_APBA2-206,ENST00000558402.5_APBA2-207,ENST00000558804.5_APBA2-208,ENST00000559709.5_APBA2-209,ENST00000559814.5_APBA2-210,ENST00000560283.5_APBA2-211,ENST00000561069.5_APBA2-212,ENST00000683413.1_APBA2-213	0	0	0.33	0	0.3	0	0.57	0	0	0	0	0	0	0.01	0	0	0	0	0	0.02	0	0.4	0	0.05	0	0.26	0.1	0.19	0	0	0	0.35	0	0	0	0	0.13	0.27	0	0	0.35	0	0.24	0.02	0.01	0.16	0.19	0
ENSG00000034152.19_MAP2K3	ENST00000316920.10_MAP2K3-201,ENST00000342679.9_MAP2K3-202,ENST00000361818.9_MAP2K3-203,ENST00000395491.6_MAP2K3-204,ENST00000477540.1_MAP2K3-205,ENST00000479129.5_MAP2K3-206,ENST00000483928.6_MAP2K3-207,ENST00000496046.5_MAP2K3-208,ENST00000526076.6_MAP2K3-209,ENST00000527123.1_MAP2K3-210,ENST00000529517.1_MAP2K3-211,ENST00000534743.1_MAP2K3-212,ENST00000583508.1_MAP2K3-213,ENST00000613338.4_MAP…	17.02	21.47	11.84	11.67	18.68	9.93	13.73	20.01	24.92	12.01	8.76	12.54	14.9	10.95	19.08	18.44	19.75	15.08	6.44	10.15	12.12	91.1	14.32	19.64	30.44	14.37	15.32	10.64	8.97	16.6	17.04	19.71	23.8	14.89	18.07	22.78	19.07	11.89	18.8	16.79	21.1	17.63	21.19	10.05	20.02	14.2	18.6	19.39
ENSG00000034239.11_EFCAB1	ENST00000262103.8_EFCAB1-201,ENST00000433756.1_EFCAB1-202,ENST00000519425.1_EFCAB1-203,ENST00000521002.5_EFCAB1-204,ENST00000521701.5_EFCAB1-205,ENST00000521721.1_EFCAB1-206,ENST00000522254.5_EFCAB1-207,ENST00000523008.5_EFCAB1-208,ENST00000523092.5_EFCAB1-209	0.49	0.16	0.08	0.1	0.16	0.12	0.09	0.18	0.36	0.02	0.05	0.24	0.21	0.04	0.04	0.26	0.19	0.21	0.02	0.05	0.01	0.93	0.05	0.71	0	0.3	0.09	0	0.05	0.07	0.19	0.1	0.71	0.23	0.69	0.12	0.03	0.06	0.86	0.01	0.17	0.11	0.05	0.21	0.22	0.14	0.77	0.04
ENSG00000034510.6_TMSB10	ENST00000233143.6_TMSB10-201	615.58	614.99	420.54	664.26	326.84	526.48	403.3	607.26	820.51	599.44	412.85	634.83	473.49	570.64	555.34	536.23	534.77	496.15	448.35	532.37	600.93	1514.76	508	633.93	679.14	397.56	260.53	390.04	419.34	643.82	510.13	298.75	769.64	482.45	465.43	643.31	574.86	372.66	363.29	577.93	474.66	412.39	184.47	619.57	518.79	260.34	739.61	551.94
ENSG00000034533.12_ASTE1	ENST00000264992.8_ASTE1-201,ENST00000504725.1_ASTE1-202,ENST00000504964.1_ASTE1-203,ENST00000505290.1_ASTE1-204,ENST00000505545.5_ASTE1-205,ENST00000507978.5_ASTE1-206,ENST00000509060.1_ASTE1-207,ENST00000514044.5_ASTE1-208	0.65	0.4	0.53	0.26	0.53	0.65	0.69	1.44	0.88	0.38	0.92	0.52	0.66	0.33	0.53	1.21	0.66	0.62	0.25	0.56	0.67	1.83	0.39	0.54	0.49	0.44	0.4	0.38	0.66	1.05	0.62	0.41	1.31	0.55	0.4	0.32	1.09	0.46	0.47	0.33	0.52	0.35	0.4	0.65	0.66	0.33	2.96	0.44
ENSG00000034677.13_RNF19A	ENST00000341084.7_RNF19A-201,ENST00000432381.2_RNF19A-202,ENST00000517584.5_RNF19A-203,ENST00000519342.1_RNF19A-204,ENST00000519449.5_RNF19A-205,ENST00000519527.5_RNF19A-206,ENST00000520071.1_RNF19A-207,ENST00000520903.1_RNF19A-208,ENST00000522182.1_RNF19A-209,ENST00000522369.5_RNF19A-210,ENST00000523167.1_RNF19A-211,ENST00000523255.5_RNF19A-212,ENST00000523481.5_RNF19A-213,ENST00000523644.1_RNF1…	19.95	15.68	9.63	13.68	15.3	12.33	7.91	19.57	17.58	12.56	12.49	11.94	20.01	12.72	12.25	11.97	26.43	15.28	4.34	13.65	14.31	44.13	11.3	10.85	11.13	10.7	10.15	8.73	10.8	14.45	25.65	12.74	16.44	20.95	37.49	17.74	17.71	10.57	20.47	14.11	12.61	14.36	10.84	13.24	26.49	9.76	20.71	15.07
ENSG00000034693.15_PEX3	ENST00000367591.5_PEX3-201,ENST00000367592.5_PEX3-202,ENST00000585848.1_PEX3-203	0.98	0.68	1.28	1.13	0.85	1.02	1.18	2.67	1.4	1.07	1.2	1.44	1.04	1.29	0.55	0.9	1	1.09	0.81	0.76	1.35	5.22	0.36	0.88	0.63	1.65	0.72	1.23	0.89	2.09	1.37	1.13	0.74	0.97	1.58	0.94	1.91	1.33	1.8	0.66	1.01	0.66	0.85	0.85	1.06	0.62	2.45	0.52
ENSG00000034713.8_GABARAPL2	ENST00000037243.7_GABARAPL2-201,ENST00000563744.1_GABARAPL2-202,ENST00000565057.5_GABARAPL2-203,ENST00000565985.1_GABARAPL2-204,ENST00000568455.1_GABARAPL2-205	19.44	15.68	19.03	15.71	20.57	15.93	20.72	20.97	22.2	12.11	18.46	20.77	17.75	12.87	12.8	16.34	20.86	18.84	12.54	13.3	14.23	79.36	11.29	19.94	19.37	18.93	14.1	17.38	15.39	20.78	19.07	18.34	20.62	18.14	14.97	15.93	23.52	17.79	13.61	13.9	24.86	12.44	14	13.75	21.6	16.94	24.09	14.46
ENSG00000034971.17_MYOC	ENST00000037502.11_MYOC-201,ENST00000638471.1_MYOC-202	0	0	0	0	0.01	0	0	0	0	0	0	0	0	0	0	0	0	0	0	0	0	0	0	0	0	0	0	0	0	0	0	0	0	0	0	0	0	0	0.06	0	0	0	0	0	0	0	0.04	0
ENSG00000035115.22_SH3YL1	ENST00000356150.10_SH3YL1-201,ENST00000402632.5_SH3YL1-202,ENST00000403657.5_SH3YL1-203,ENST00000403658.5_SH3YL1-204,ENST00000403712.6_SH3YL1-205,ENST00000405430.5_SH3YL1-206,ENST00000415368.5_SH3YL1-207,ENST00000431160.5_SH3YL1-208,ENST00000451005.5_SH3YL1-209,ENST00000454318.1_SH3YL1-210,ENST00000460974.1_SH3YL1-211,ENST00000462719.1_SH3YL1-212,ENST00000463865.5_SH3YL1-213,ENST00000465733.5_SH3…	9.03	8.92	13.1	9.87	17.63	12.07	14.64	16.43	12.47	4.66	10.31	13.52	10.91	6.2	7.09	6.06	20.45	11.32	6.69	7.33	6.93	55.45	6.54	11.12	10.82	12.28	10.82	8.62	8.62	7.97	18.47	11.04	12.6	15.07	8.43	10.46	11.74	10.39	9.01	8.93	15.1	8.71	8.58	7.05	16.92	10.79	11.86	8.63
ENSG00000035141.8_FAM136A	ENST00000037869.7_FAM136A-201,ENST00000430566.6_FAM136A-202,ENST00000438759.1_FAM136A-203,ENST00000450256.1_FAM136A-204,ENST00000460307.1_FAM136A-205,ENST00000498665.1_FAM136A-206	6.48	5.21	6.23	5.15	5.61	5.97	5.66	11.27	14.16	6.54	6.77	7.72	4.37	6.23	3.72	5.8	7.03	6.28	4	6.05	5.57	17.45	3	7.18	10.11	7.1	2.88	6.36	4.71	7.13	7.2	3.67	7.62	5.21	7.98	6.29	10.41	6.32	4.72	5.03	5.02	3.84	2.93	5.99	7.3	3.04	13.48	3.92
ENSG00000035403.18_VCL	ENST00000211998.10_VCL-201,ENST00000372755.7_VCL-202,ENST00000461383.1_VCL-203,ENST00000472585.1_VCL-204,ENST00000478896.2_VCL-205,ENST00000623461.3_VCL-206,ENST00000624354.3_VCL-207	17.73	13.92	21.91	13.4	14.07	14.84	19.86	31.18	30.87	18	19.01	20.58	11.16	14.1	13.08	14.1	14.91	14.27	5.28	16.12	16.03	74.08	9.86	25.86	23.16	21.79	14.47	21.81	14.6	25.27	16.74	17.58	14.63	14.21	20.02	16.77	31.57	23.12	15.71	13.43	19.4	14.05	18.66	13.97	17.48	13.25	28.41	13.65
ENSG00000035499.13_DEPDC1B	ENST00000265036.10_DEPDC1B-201,ENST00000453022.6_DEPDC1B-202,ENST00000505017.1_DEPDC1B-203,ENST00000509006.1_DEPDC1B-204,ENST00000512078.5_DEPDC1B-205,ENST00000512452.1_DEPDC1B-206	0.29	0.3	0.09	0.98	0.19	1.38	0.29	0.34	1.52	0.58	0.32	0.41	0.45	0.78	0.39	0.29	0.33	0.63	0.82	0.85	0.89	0.18	0.16	0.71	0.72	0.06	0.05	0.13	0.37	0.39	0.46	0.12	0.54	0.48	1.2	0.34	0.47	0.04	0.48	0.22	0.09	0.18	0.17	0.7	0.47	0.06	1.85	0.13
ENSG00000035664.11_DAPK2	ENST00000261891.7_DAPK2-201,ENST00000457488.5_DAPK2-202,ENST00000557867.1_DAPK2-203,ENST00000558064.1_DAPK2-204,ENST00000558069.5_DAPK2-205,ENST00000558076.1_DAPK2-206,ENST00000558482.5_DAPK2-207,ENST00000559007.5_DAPK2-208,ENST00000559306.1_DAPK2-209,ENST00000559731.5_DAPK2-210,ENST00000559897.1_DAPK2-211,ENST00000561162.5_DAPK2-212,ENST00000612884.4_DAPK2-213	1.18	0	0.44	0.01	1.26	0.2	0.32	0.79	2.28	0.03	0.21	0.43	0.5	0.02	0.06	0.93	0.54	0.23	0.09	0.09	0	4.34	0	0.06	1.05	0.57	0.7	0.31	0.5	0.58	1.04	0.77	1.67	0.31	0.73	0.01	1.19	0.36	2.11	0.01	0.77	0.06	0.88	0.1	0.92	0.57	1.05	0.06
ENSG00000035681.9_NSMAF	ENST00000038176.8_NSMAF-201,ENST00000427130.6_NSMAF-202,ENST00000517612.5_NSMAF-203,ENST00000518159.5_NSMAF-204,ENST00000518229.5_NSMAF-205,ENST00000519166.5_NSMAF-206,ENST00000519174.1_NSMAF-207,ENST00000519227.1_NSMAF-208,ENST00000519858.1_NSMAF-209,ENST00000519871.1_NSMAF-210,ENST00000521712.1_NSMAF-211,ENST00000521972.1_NSMAF-212,ENST00000522645.5_NSMAF-213,ENST00000523106.5_NSMAF-214,ENST000…	3.03	3.88	3.81	3.46	3.13	2.62	2.83	4.97	3.66	3.57	3.22	4.21	2.12	2.93	1.89	3.25	2.28	4.5	1.27	3.24	3.99	13.06	2.09	4.02	3.82	3.86	2.92	3.05	3.61	3.32	2.79	2.89	1.82	2.28	9.6	3.57	5.41	3.27	2.55	3.18	3.68	2.6	2.06	3.38	3.07	2.56	4.72	2.45
ENSG00000035687.10_ADSS2	ENST00000366535.4_ADSS2-201,ENST00000462358.1_ADSS2-202,ENST00000468215.1_ADSS2-203	6.48	3.97	6.53	3.68	6.86	5.84	6	9.62	9.77	4.09	8.54	6.73	3.87	3.27	3.18	5.75	6.15	6.65	2.66	4.16	4.21	21.81	2.73	7.09	6.53	5.97	5	5.93	6.15	9.66	6.31	5.17	3.24	4.64	8.78	4.39	11.94	7.74	2.78	3.59	6.93	4.48	4.66	3.89	7.2	5.39	10.64	3.74
ENSG00000035720.8_STAP1	ENST00000265404.7_STAP1-201,ENST00000396225.1_STAP1-202	0	0.02	0	0	0.02	0	0	0	0	0	0	0.02	0	0.01	0	0.02	0	0	0	0	0	0	0	0	0	0	0	0	0	0	0.03	0	0	0	0	0	0.02	0.02	0	0	0	0	0	0	0.02	0	0	0
ENSG00000035862.12_TIMP2	ENST00000262768.11_TIMP2-201,ENST00000536189.6_TIMP2-202,ENST00000585421.5_TIMP2-203,ENST00000586057.5_TIMP2-204,ENST00000592761.2_TIMP2-205	4.6	0.66	2.2	0.46	3.47	1.13	2.57	5.19	5.86	0.55	1.18	1.92	1.68	0.42	0.71	3.38	2.16	1.46	0.54	0.42	0.48	14.17	0.46	4.18	4.38	2.93	2.79	2.46	1.32	4.58	2.28	3.23	5.6	1.96	4.66	0.81	4.82	2.55	4.38	0.74	3.13	0.84	2.98	0.44	2.25	2.6	5.3	0.66
ENSG00000035928.17_RFC1	ENST00000349703.7_RFC1-201,ENST00000381897.5_RFC1-202,ENST00000418436.5_RFC1-203,ENST00000502706.1_RFC1-204,ENST00000502991.5_RFC1-205,ENST00000503784.1_RFC1-206,ENST00000504554.1_RFC1-207,ENST00000504849.5_RFC1-208,ENST00000504974.1_RFC1-209,ENST00000505077.1_RFC1-210,ENST00000509084.1_RFC1-211,ENST00000510783.5_RFC1-212,ENST00000512275.5_RFC1-213,ENST00000512726.1_RFC1-214,ENST00000512881.5_RFC…	5.8	2.77	6.44	2.89	7.08	5.76	8.62	17.25	14.71	3.78	7.27	5.87	3.5	2.94	1.95	5.27	5.76	4.64	3.23	5.19	5.96	23.7	2.31	7.56	6.65	7.04	5.82	5.8	4.24	9.11	4.11	4.66	6.43	3.83	7.99	2.42	12.96	6.5	4.4	2.71	7.19	3.23	5.79	4.03	3.41	5.49	10.9	2.31
ENSG00000036054.13_TBC1D23	ENST00000344949.9_TBC1D23-201,ENST00000394144.9_TBC1D23-202,ENST00000471098.1_TBC1D23-203,ENST00000471273.1_TBC1D23-204,ENST00000475134.1_TBC1D23-205,ENST00000484231.1_TBC1D23-206,ENST00000485687.5_TBC1D23-207,ENST00000486274.5_TBC1D23-208,ENST00000496167.1_TBC1D23-209	3.95	3.01	2.97	2.1	3.91	2.82	3.6	5.44	3.84	1.81	3.24	2.94	2.47	1.64	2.36	3.21	4.38	4.32	0.91	2.14	1.85	20.45	1.98	3.15	3.01	3.17	3.77	2.85	3.4	3.75	3.78	4.21	4.62	2.85	4.02	2.3	5.37	3.57	3.62	2.36	4.64	2.41	3.42	2.38	3.71	3.2	4.03	2.35
ENSG00000036257.14_CUL3	ENST00000264414.9_CUL3-201,ENST00000344951.8_CUL3-202,ENST00000409096.5_CUL3-203,ENST00000409777.5_CUL3-204,ENST00000432260.2_CUL3-205,ENST00000436172.1_CUL3-206,ENST00000451538.1_CUL3-207,ENST00000454323.1_CUL3-208,ENST00000481135.1_CUL3-209,ENST00000484081.1_CUL3-210,ENST00000487558.1_CUL3-211,ENST00000497715.1_CUL3-212,ENST00000536702.1_CUL3-213,ENST00000541548.5_CUL3-214,ENST00000546102.1_CUL…	15.2	9.47	8.66	6.11	13.43	9.21	12.24	14.98	15.06	6.7	11.24	9.84	6.63	6.88	7.45	10.45	11.82	11.98	4.05	8	8.69	53.3	7.46	8.31	9.77	9.35	11.25	9.39	9.84	10.6	12.41	12.88	10.33	9.96	14.26	9.75	15.71	11.21	16.57	9.03	14.75	10.2	13.18	7.82	12.23	10.02	13.57	7.98
ENSG00000036448.10_MYOM2	ENST00000262113.9_MYOM2-201,ENST00000517520.1_MYOM2-202,ENST00000518203.5_MYOM2-203,ENST00000518513.1_MYOM2-204,ENST00000518803.1_MYOM2-205,ENST00000519372.5_MYOM2-206,ENST00000519518.5_MYOM2-207,ENST00000519631.5_MYOM2-208,ENST00000520072.5_MYOM2-209,ENST00000520298.5_MYOM2-210,ENST00000520779.1_MYOM2-211,ENST00000523438.1_MYOM2-212,ENST00000523443.5_MYOM2-213,ENST00000612167.4_MYOM2-214,ENST000…	0	0.05	0.1	0.78	0.21	0.13	0.1	0.44	0.41	0.25	0.12	0.07	0.03	0.3	0.17	0	0.08	0.02	0.03	0.49	0.72	0.22	0.12	0	0.03	0.1	0	0.05	0.08	0.34	0.03	0.05	0.26	0.06	0.94	0.55	1.41	0.07	1.07	0.22	0	0.34	0	0.84	0.04	0.08	0.21	0.11
ENSG00000036473.8_OTC	ENST00000039007.5_OTC-201,ENST00000488812.1_OTC-202,ENST00000643344.1_OTC-203	0	0	0	0	0	0	0	0	0	0	0	0	0	0	0	0	0	0	0	0	0	0	0	0	0	0	0	0	0	0	0	0	0	0	0	0	0	0	0	0	0	0	0	0	0	0	0	0
ENSG00000036530.9_CYP46A1	ENST00000261835.8_CYP46A1-201,ENST00000380228.6_CYP46A1-202,ENST00000554176.5_CYP46A1-203,ENST00000554611.5_CYP46A1-204,ENST00000554917.5_CYP46A1-205,ENST00000556313.1_CYP46A1-206,ENST00000556822.1_CYP46A1-207	0.01	0.04	0.08	0.01	0.54	0.04	0.22	0.06	0	0	0.01	0.08	0.07	0.01	0	0.04	0	0.01	0.01	0	0.01	0.66	0.01	0	0.03	0.25	0.12	0.14	0.02	0	0.05	0.19	0.01	0.04	0.1	0.02	0.03	0.23	0.01	0.02	0.34	0.02	0.18	0.01	0.06	0.19	0.1	0.05
ENSG00000036549.13_ZZZ3	ENST00000370798.5_ZZZ3-201,ENST00000370801.8_ZZZ3-202,ENST00000414381.5_ZZZ3-203,ENST00000433749.5_ZZZ3-204,ENST00000458763.2_ZZZ3-205,ENST00000463166.5_ZZZ3-206,ENST00000469944.1_ZZZ3-207,ENST00000474746.1_ZZZ3-208,ENST00000476195.5_ZZZ3-209,ENST00000476275.5_ZZZ3-210,ENST00000481346.5_ZZZ3-211	7.96	5.98	5.2	3.62	6.34	6	6.36	13.86	9.67	4.17	7.21	7.89	3.34	3.88	4.81	5.35	8.2	7.52	3.11	6.1	5.16	24.13	3.9	6.05	7.87	5.23	4.79	5.3	7.12	8.95	7.83	5.33	7.23	5.31	7.53	7.95	10.86	6.58	7.84	4.82	6.82	5.19	5.31	5.3	7.2	4.94	12.11	4.6
ENSG00000036565.15_SLC18A1	ENST00000265808.11_SLC18A1-201,ENST00000276373.10_SLC18A1-202,ENST00000381608.8_SLC18A1-203,ENST00000437980.3_SLC18A1-204,ENST00000440926.3_SLC18A1-205,ENST00000517776.5_SLC18A1-206,ENST00000519026.5_SLC18A1-207,ENST00000519171.1_SLC18A1-208,ENST00000522513.5_SLC18A1-209,ENST00000524272.1_SLC18A1-210	0	0	0	0	0.15	0	0	0	0	0	0	0	0	0	0	0	0	0	0	0	0	0	0	0	0	0	0	0	0	0	0	0.02	0	0	0	0	0	0	0	0	0	0.02	0	0	0	0	0.16	0
ENSG00000036672.16_USP2	ENST00000260187.7_USP2-201,ENST00000455332.6_USP2-202,ENST00000525189.5_USP2-203,ENST00000525735.1_USP2-204,ENST00000527843.1_USP2-205,ENST00000531070.1_USP2-206,ENST00000532613.1_USP2-207	0.28	0.07	0.03	0.49	0.37	0.22	0.12	0.37	0.5	0.19	0.06	0.35	0.56	0.25	0.19	0.29	0.26	0.15	0.02	0.13	0.08	0.14	0.1	0.2	0.56	0.17	0.02	0.13	0.02	0.62	0.68	0.01	1.32	0.41	0.52	0.56	0.37	0.22	0.78	0.46	0.02	0.14	0.04	0.17	0.62	0.05	0.34	0.05
ENSG00000036828.17_CASR	ENST00000490131.7_CASR-201,ENST00000498619.4_CASR-202,ENST00000638296.1_CASR-203,ENST00000638421.1_CASR-204,ENST00000639785.2_CASR-205,ENST00000643573.1_CASR-206	0	0	0.01	0	0.05	0	0	0	0	0	0	0	0	0	0	0	0	0	0	0	0	0.03	0	0	0	0	0	0	0	0	0	0	0	0	0	0	0	0	0	0	0	0	0	0	0	0	0.02	0
ENSG00000037042.9_TUBG2	ENST00000251412.8_TUBG2-201,ENST00000588870.1_TUBG2-202,ENST00000590396.1_TUBG2-203	0.95	1.18	1.21	0.85	1.09	1.16	1.76	5.03	1.85	0.59	1.26	1.53	1.06	1.25	0.74	1.26	1.55	1.28	0.86	1.17	1.19	2.78	0.49	1.47	0.79	1.17	0.62	0.95	0.69	2.46	1.43	0.81	1.95	1.02	1.02	1.45	2.04	0.93	2.01	0.91	0.89	0.89	0.68	0.97	1.58	0.5	2.85	1.11
ENSG00000037241.7_RPL26L1	ENST00000265100.6_RPL26L1-201,ENST00000519156.1_RPL26L1-202,ENST00000519239.5_RPL26L1-203,ENST00000519522.1_RPL26L1-204,ENST00000519974.5_RPL26L1-205,ENST00000521476.5_RPL26L1-206	15.33	13.56	15.35	19.23	10.92	16.1	17.45	19.24	18.52	16.12	15.17	20.75	14.14	19.41	13.24	14.86	16.43	13.18	12.52	17.83	21.28	56.23	12.84	25.45	20.97	12.14	7.43	12.46	12	16.14	12.38	10.41	12.08	12.57	8.8	17.27	19.41	13.75	7.35	13.12	9.59	9.92	6.09	18.09	16.36	9.1	33.43	11.99
ENSG00000037280.16_FLT4	ENST00000261937.11_FLT4-201,ENST00000393347.7_FLT4-202,ENST00000424276.6_FLT4-203,ENST00000502293.5_FLT4-204,ENST00000502603.5_FLT4-205,ENST00000502649.5_FLT4-206,ENST00000507059.5_FLT4-207,ENST00000510000.1_FLT4-208,ENST00000512795.1_FLT4-209,ENST00000513527.1_FLT4-210,ENST00000514810.1_FLT4-211,ENST00000619105.4_FLT4-212	0.15	0.12	0.75	0.18	0.91	1.74	1.56	0.15	0.06	0.04	0.34	0.57	0.55	0.19	0.15	0.09	1.4	0.34	0.83	0.08	0.1	2.62	0.05	0.52	0.04	0.83	0.76	0.77	0.19	0.11	0.85	1.32	0.19	0.73	0	0.23	0.21	0.47	0.59	0.17	0.66	0.09	0.96	0.04	1.08	0.65	0.59	0.04
ENSG00000037474.15_NSUN2	ENST00000264670.11_NSUN2-201,ENST00000502932.1_NSUN2-202,ENST00000504374.5_NSUN2-203,ENST00000505264.1_NSUN2-204,ENST00000505892.5_NSUN2-205,ENST00000506139.5_NSUN2-206,ENST00000507888.1_NSUN2-207,ENST00000513888.5_NSUN2-208,ENST00000514127.1_NSUN2-209	10.11	8.02	8.16	5.94	6.58	7.65	7.13	13.2	13.01	9.91	8.62	8.82	4.55	6.86	6.24	8.89	6.73	9.1	4.25	7.97	7.89	34.63	4.66	9.88	10.05	8.95	6.55	8.11	8.81	10.76	6.29	8.38	6.77	5.7	13.59	6.71	14.64	8.68	5.2	5.9	9.15	7.01	8.04	7.8	6.29	7.41	14.53	6.56
ENSG00000037637.11_FBXO42	ENST00000375592.8_FBXO42-201,ENST00000444116.1_FBXO42-202,ENST00000456164.5_FBXO42-203,ENST00000478089.1_FBXO42-204	2.02	1.63	1.44	1.87	2.05	1.43	1.35	3.45	2.07	1.69	2.01	1.81	1.53	1.25	1.43	1.93	1.45	1.6	0.75	1.52	1.31	7.07	1.23	2.5	3.38	1.78	1.77	1.54	1.71	1.6	2.15	1.86	1.4	1.93	1.36	2.08	2.01	1.64	1.78	1.33	2.66	1.36	1.68	1.56	2.31	1.58	2.66	1.72
ENSG00000037749.13_MFAP3	ENST00000322602.9_MFAP3-201,ENST00000439768.2_MFAP3-202,ENST00000518497.6_MFAP3-203,ENST00000519325.1_MFAP3-204,ENST00000519612.5_MFAP3-205,ENST00000519928.2_MFAP3-206,ENST00000520327.6_MFAP3-207,ENST00000520899.1_MFAP3-208,ENST00000521527.5_MFAP3-209,ENST00000522177.1_MFAP3-210,ENST00000522440.5_MFAP3-211,ENST00000522782.6_MFAP3-212,ENST00000679729.1_MFAP3-213,ENST00000681641.1_MFAP3-214	7.02	4.13	5.5	2.87	5.16	4.22	6.53	6.92	5.18	3.34	5.71	4.66	2.92	3.2	4.25	6.32	3.31	7.21	1.6	3.88	3.33	29.39	2.79	6.41	8.29	5.24	5.06	5.43	6.31	5.82	5.78	5.67	5.23	3.64	6.97	2.18	7.38	5.84	3.2	2.5	8.49	4.43	5.88	3.62	4.95	6.29	6.29	3.12
ENSG00000037757.14_MRI1	ENST00000040663.8_MRI1-201,ENST00000319545.12_MRI1-202,ENST00000588526.5_MRI1-203,ENST00000589290.1_MRI1-204,ENST00000591688.5_MRI1-205,ENST00000593245.5_MRI1-206	1.76	1.82	1.28	2.36	1.55	1.52	1.27	7.3	4.33	2.09	1.52	2.26	1.56	1.83	1.86	1.97	0.97	0.94	0.92	1.7	1.99	5	1.57	3.98	2.54	1.49	0.76	1.05	0.9	2.6	1.4	1.02	1.28	1.22	0.61	1.46	3.36	0.82	0.83	1.25	1.17	1.96	1.03	2.21	1.87	0.84	3.4	1.58
ENSG00000037897.17_METTL1	ENST00000257848.7_METTL1-201,ENST00000324871.12_METTL1-202,ENST00000547653.1_METTL1-203,ENST00000548504.1_METTL1-204,ENST00000548681.1_METTL1-205,ENST00000549773.1_METTL1-206,ENST00000551117.1_METTL1-207,ENST00000553125.5_METTL1-208	5.72	2.14	2.43	2.86	2.68	2.44	1.72	6.74	6.6	4.35	2.79	3.32	2.39	2.03	2.01	3.65	3.6	2.73	2.11	2.77	3.68	8.68	1.54	3.1	5.93	2.44	1.53	1.95	2.53	7.14	3.35	2.14	3.39	3.45	4.93	2.34	4.87	2.53	2.96	1.57	1.78	1.6	1.59	2.22	3.27	1.59	5.37	1.54
ENSG00000037965.6_HOXC8	ENST00000040584.6_HOXC8-201	0.01	0	0	0	0.02	0	0	0	0	0	0	0	0	0	0	0	0	0	0	0	0	0	0	0	0	0	0	0.01	0	0	0	0	0	0	0	0	0	0	0	0	0	0	0	0	0	0	0	0
ENSG00000038002.9_AGA	ENST00000264595.7_AGA-201,ENST00000502310.5_AGA-202,ENST00000506853.5_AGA-203,ENST00000510635.1_AGA-204,ENST00000510955.5_AGA-205,ENST00000511231.1_AGA-206	5.05	4.41	6.77	3.05	8.72	7.04	9.41	3.21	3.04	2.98	8.69	6.51	5.04	2.75	2.87	3.53	6.49	7.63	4.02	3	2.5	38.16	3.41	5.67	4.72	6.49	6.99	6.38	6.4	5.04	7.35	8.35	4.1	6.59	3.35	3.3	5.87	8.43	7.05	3.34	9.39	3.14	5.76	3.08	8.29	7.95	5.82	3.21
ENSG00000038210.14_PI4K2B	ENST00000264864.8_PI4K2B-201,ENST00000512921.4_PI4K2B-202	3.95	3.42	5.75	5.33	3.96	5.72	5.55	8.23	7.09	4.24	5.84	5.88	2.78	4.46	2.04	2.9	4.6	4.77	2.35	5.55	5.2	15.26	2.19	4.67	6.87	5.1	3.17	5.07	4.13	4.67	3.58	3.71	3.55	3.81	5.05	3.63	7.35	5.7	2.83	3.1	4.56	3.08	2.74	5.29	4.62	2.83	7.69	2.62
ENSG00000038219.13_BOD1L1	ENST00000040738.10_BOD1L1-201,ENST00000482713.1_BOD1L1-202,ENST00000505343.1_BOD1L1-203,ENST00000507943.1_BOD1L1-204,ENST00000509897.1_BOD1L1-205,ENST00000511119.1_BOD1L1-206	5.1	1.55	2.91	1.15	3.95	2.7	2.96	6.98	3.85	1.52	2.48	2.47	1.23	1.34	1.5	2.95	2.02	3.1	0.59	1.57	2.14	21.92	1.23	3.09	3.29	4.04	4	2.84	2.5	4.31	1.94	4.09	2.25	1.53	9.89	2.2	7.86	3.23	3.16	1.36	5.17	2.31	6.26	1.59	2.52	3.91	4.77	1.94
ENSG00000038274.17_MAT2B	ENST00000280969.9_MAT2B-201,ENST00000321757.11_MAT2B-202,ENST00000421814.6_MAT2B-203,ENST00000518095.5_MAT2B-204,ENST00000519719.1_MAT2B-205,ENST00000520449.1_MAT2B-206,ENST00000521838.2_MAT2B-207,ENST00000523606.1_MAT2B-208	7.84	5.16	6.26	5.81	6.88	7.26	6.79	8.4	9.33	5.67	7.21	8.34	4.45	5.99	4.1	5.11	6.27	6.64	3.53	6.28	6.62	27.91	3.9	5.93	7.31	6.64	5.03	6.07	5.36	8.41	6.68	6.41	5.55	5.49	5.49	5.18	10.27	6.56	5.67	4.32	7.73	4.5	4.37	6.86	5.6	5.54	10.05	4.03
ENSG00000038295.8_TLL1	ENST00000061240.7_TLL1-201,ENST00000504560.5_TLL1-202,ENST00000506144.1_TLL1-203,ENST00000507499.5_TLL1-204,ENST00000509505.5_TLL1-205,ENST00000513213.5_TLL1-206	0	0	0.04	0	0.04	0	0.04	0	0	0	0	0	0	0	0	0	0	0.08	0	0	0.01	0.13	0	0	0	0.04	0.03	0.08	0	0	0	0.24	0	0.07	0	0	0	0.04	0	0	0.03	0	0.08	0	0.14	0.04	0.01	0
ENSG00000038358.15_EDC4	ENST00000358933.10_EDC4-201,ENST00000536072.6_EDC4-202,ENST00000572031.1_EDC4-203,ENST00000572221.5_EDC4-204,ENST00000572724.1_EDC4-205,ENST00000573985.5_EDC4-206,ENST00000573992.5_EDC4-207,ENST00000574770.5_EDC4-208,ENST00000575033.1_EDC4-209,ENST00000575507.1_EDC4-210,ENST00000575514.5_EDC4-211,ENST00000576972.5_EDC4-212,ENST00000577028.5_EDC4-213,ENST00000577105.1_EDC4-214	7.34	7.18	6.65	5.67	7.03	5.03	6.15	12.36	11.89	5.95	5.98	7.93	4.6	4.37	5.71	4.93	7.88	6.65	2.91	5.97	6.2	29.47	5.43	7.09	8.05	7.12	5.62	6.09	5.74	8.82	8.58	6.63	7.05	5.29	7.32	7.31	10.17	6.17	6.31	6.03	7.47	5.41	8.35	4.95	6.06	6.3	10.98	6.71
ENSG00000038382.21_TRIO	ENST00000344135.5_TRIO-201,ENST00000344204.9_TRIO-202,ENST00000502490.1_TRIO-203,ENST00000502816.1_TRIO-204,ENST00000503399.1_TRIO-205,ENST00000504606.1_TRIO-206,ENST00000505971.5_TRIO-207,ENST00000506611.1_TRIO-208,ENST00000507714.1_TRIO-209,ENST00000508283.5_TRIO-210,ENST00000508343.1_TRIO-211,ENST00000508717.1_TRIO-212,ENST00000509354.1_TRIO-213,ENST00000509967.6_TRIO-214,ENST00000510281.1_TRI…	21.07	10.87	15.86	7.91	11.61	8.4	14.03	50.04	32.54	10.71	13.31	11.58	7.53	11.58	7.96	22.54	14.72	14.83	3.8	8.07	10.1	74.83	6.26	18.67	20.19	18.48	15.92	16.85	11.91	20.46	15.66	15.32	15.76	9.61	48.57	14.16	29.8	19.66	14.92	7.17	18.08	10.62	22.31	7.03	14.67	15.41	18.3	9.97
ENSG00000038427.16_VCAN	ENST00000265077.8_VCAN-201,ENST00000342785.8_VCAN-202,ENST00000343200.9_VCAN-203,ENST00000502527.2_VCAN-204,ENST00000503923.1_VCAN-205,ENST00000505615.1_VCAN-206,ENST00000507162.1_VCAN-207,ENST00000512590.6_VCAN-208,ENST00000513016.5_VCAN-209,ENST00000513960.5_VCAN-210,ENST00000513984.5_VCAN-211,ENST00000515397.1_VCAN-212	1.01	1.19	0.96	0.28	3.8	0.64	0.81	3.01	0.81	0.56	0.92	0.84	1.62	0.28	0.93	1.57	1.97	1.45	0.24	0.56	0.37	12.59	0.79	1.1	1.49	0.59	3.47	0.62	0.78	1.44	1.84	3.13	1.06	1.97	2.8	2.19	1.89	0.69	3.45	1.79	2.64	1.73	3.19	0.68	1.84	2.94	1.46	1.46
ENSG00000038532.16_CLEC16A	ENST00000261657.5_CLEC16A-201,ENST00000409552.4_CLEC16A-202,ENST00000409790.6_CLEC16A-203,ENST00000428742.6_CLEC16A-204,ENST00000436973.5_CLEC16A-205,ENST00000459723.1_CLEC16A-206,ENST00000463459.1_CLEC16A-207,ENST00000463896.5_CLEC16A-208,ENST00000465491.5_CLEC16A-209,ENST00000476025.5_CLEC16A-210,ENST00000487189.5_CLEC16A-211,ENST00000494853.1_CLEC16A-212,ENST00000646363.1_CLEC16A-213	3.18	2.07	4.16	3.18	3.75	3.5	5.52	6.04	5.97	2.58	3.4	3.89	3.37	2.46	2.34	3.04	4.37	2.62	1.9	2.77	2.87	13.18	2.07	4.2	5.25	4.48	3.05	3.56	2.52	3.55	3.57	3.56	4.75	3.63	4.52	3.44	8.02	4.57	4.43	2.37	4.4	2.1	3.7	2.63	4.24	2.92	6.96	2.01
ENSG00000038945.15_MSR1	ENST00000262101.10_MSR1-201,ENST00000350896.3_MSR1-202,ENST00000355282.6_MSR1-203,ENST00000381998.8_MSR1-204,ENST00000445506.6_MSR1-205,ENST00000517522.1_MSR1-206,ENST00000518026.5_MSR1-207,ENST00000518343.5_MSR1-208,ENST00000518960.5_MSR1-209,ENST00000519060.6_MSR1-210,ENST00000520846.1_MSR1-211,ENST00000521876.5_MSR1-212,ENST00000522130.1_MSR1-213,ENST00000522672.5_MSR1-214	0	0	0	0	0.04	0	0	0	0	0	0	0	0	0	0	0	0	0	0	0	0	0	0	0	0	0	0	0	0	0	0	0	0	0	0	0	0	0	0	0	0	0	0	0	0	0	0.01	0
ENSG00000039068.20_CDH1	ENST00000261769.10_CDH1-201,ENST00000422392.6_CDH1-202,ENST00000561751.1_CDH1-203,ENST00000562118.1_CDH1-204,ENST00000562836.5_CDH1-205,ENST00000564676.5_CDH1-206,ENST00000564745.1_CDH1-207,ENST00000565810.1_CDH1-208,ENST00000566510.5_CDH1-209,ENST00000566612.5_CDH1-210,ENST00000567320.1_CDH1-211	107.82	79.18	89.36	75.25	82.29	76.57	124.84	127.1	149.45	80.9	101.81	99.73	67.91	60.52	70.55	69.07	88.46	94.58	24.57	71.28	74.67	392.19	53.71	94.37	112.87	88.59	87	92.16	80.79	103	92.25	103.7	77.16	72.94	116.58	71.18	155.48	101.62	87.51	64.48	107.1	81.03	109.57	72.8	103.42	76.4	111.17	67.77
ENSG00000039123.16_MTREX	ENST00000230640.10_MTREX-201,ENST00000502953.1_MTREX-202,ENST00000503165.5_MTREX-203,ENST00000504388.5_MTREX-204,ENST00000504997.1_MTREX-205,ENST00000505565.5_MTREX-206,ENST00000506750.5_MTREX-207,ENST00000508716.1_MTREX-208,ENST00000518955.1_MTREX-209	9.65	7.19	10.99	6.54	8	12.29	10.27	19.54	12.23	10.64	13.3	12.62	6.31	8.43	5.08	7.4	9.56	9.31	4.03	9.4	11.48	33.34	3.85	11.33	10.02	10.88	5.12	8.47	8.71	11.79	11.59	6.19	7.32	9.32	10.98	7.02	17.29	9.87	5.96	6.59	9.22	7.16	7.2	7.97	11.67	5.36	15.89	5.07
ENSG00000039139.11_DNAH5	ENST00000265104.5_DNAH5-201,ENST00000504001.3_DNAH5-202,ENST00000508040.1_DNAH5-203,ENST00000512443.1_DNAH5-204,ENST00000680213.2_DNAH5-205,ENST00000681290.1_DNAH5-206,ENST00000682376.1_DNAH5-207,ENST00000682586.1_DNAH5-208,ENST00000683011.1_DNAH5-209,ENST00000683090.1_DNAH5-210,ENST00000683611.1_DNAH5-211,ENST00000683967.1_DNAH5-212,ENST00000684013.1_DNAH5-213,ENST00000684099.1_DNAH5-214	2.94	0.61	0.96	0.26	1.15	0.7	0.8	4	1.94	0.4	1.37	0.94	1.11	0.4	0.51	2.34	1.82	1.24	0.32	0.35	0.36	4.2	0.33	1.7	2.5	1.14	0.73	1.13	1.05	1.86	1.69	0.91	1.83	0.95	3.8	0.48	2.42	1.06	4.7	0.51	1.48	0.6	1.04	0.3	1.49	0.96	1.91	0.47
ENSG00000039319.17_ZFYVE16	ENST00000338008.9_ZFYVE16-201,ENST00000505560.5_ZFYVE16-202,ENST00000507548.1_ZFYVE16-203,ENST00000509558.1_ZFYVE16-204,ENST00000509562.2_ZFYVE16-205,ENST00000510158.5_ZFYVE16-206,ENST00000510995.1_ZFYVE16-207,ENST00000511050.5_ZFYVE16-208,ENST00000511829.5_ZFYVE16-209,ENST00000512442.1_ZFYVE16-210,ENST00000512558.5_ZFYVE16-211,ENST00000512907.5_ZFYVE16-212,ENST00000513789.1_ZFYVE16-213	3.31	1.9	4.04	1.84	4.95	4.79	6.72	8.48	3.29	2.17	5.94	5.14	2.47	2.24	1.8	1.57	5.51	4.53	1.21	2.13	2.22	21.08	1	3.03	4.25	4.39	4.22	4.54	4.62	4.46	6.55	5.57	3.9	5.14	5.75	3.01	4.88	5.86	3.79	2.2	6.69	1.77	6.22	2.32	7.75	4.45	5.89	2.51
ENSG00000039523.20_RIPOR1	ENST00000042381.9_RIPOR1-201,ENST00000379312.7_RIPOR1-202,ENST00000422602.8_RIPOR1-203,ENST00000428437.6_RIPOR1-204,ENST00000540839.7_RIPOR1-205,ENST00000561534.5_RIPOR1-206,ENST00000562116.1_RIPOR1-207,ENST00000562755.5_RIPOR1-208,ENST00000564616.1_RIPOR1-209,ENST00000565176.5_RIPOR1-210,ENST00000565190.1_RIPOR1-211,ENST00000565679.1_RIPOR1-212,ENST00000566522.5_RIPOR1-213,ENST00000566559.5_RIPO…	4.52	3	5.12	1.88	4.7	4.62	4.12	13.19	9.96	2.55	6.47	6.36	2.19	3.31	3.08	4.67	2.94	2.89	2.23	3.52	2.66	35.7	2.02	7.85	7.61	6.35	6.78	3.68	3.86	10.28	4.68	7.79	6.86	3.37	14.8	3.77	9.01	4.29	3.68	1.91	7.27	2.65	8.38	3.39	3.16	5.25	12.15	2.71
ENSG00000039537.14_C6	ENST00000263413.7_C6-201,ENST00000337836.10_C6-202,ENST00000417809.1_C6-203,ENST00000433294.1_C6-204,ENST00000461473.1_C6-205,ENST00000473450.1_C6-206,ENST00000475349.5_C6-207,ENST00000511470.1_C6-208	0.02	0	0	0	0	0	0	0	0	0	0	0	0	0	0	0	0	0	0	0	0	0.19	0	0	0	0.01	0	0	0	0	0	0	0	0	0	0	0	0	0	0	0	0	0	0	0	0.07	0.14	0
ENSG00000039560.14_RAI14	ENST00000265109.8_RAI14-201,ENST00000428746.6_RAI14-202,ENST00000502736.5_RAI14-203,ENST00000503222.5_RAI14-204,ENST00000503673.5_RAI14-205,ENST00000504052.5_RAI14-206,ENST00000505185.5_RAI14-207,ENST00000506376.1_RAI14-208,ENST00000507276.5_RAI14-209,ENST00000507502.5_RAI14-210,ENST00000507883.1_RAI14-211,ENST00000508315.5_RAI14-212,ENST00000508777.5_RAI14-213,ENST00000509247.1_RAI14-214,ENST000…	5.15	3.58	5.36	1.44	11.99	6.14	4.83	6.93	5.49	2.19	6.52	4.72	5.73	1.85	1.94	4.12	9	4.75	2.14	1.67	2.32	40.21	1.72	3.6	4.34	7.19	6.06	4.56	4.26	6.4	10.63	6.12	11.2	8.33	9.32	4.59	7.82	6.26	13.35	5.73	8.52	3.59	8.92	2.08	13.39	5.96	10.69	2.51
ENSG00000039600.11_SOX30	ENST00000265007.11_SOX30-201,ENST00000311371.9_SOX30-202,ENST00000519442.1_SOX30-203	0.02	0.02	0.01	0.02	0.05	0.01	0.03	0.09	0	0.08	0.04	0.02	0.04	0.02	0	0.05	0	0	0.01	0.05	0.02	0.12	0	0.08	0.18	0.01	0.03	0.02	0.03	0.08	0.03	0	0	0.01	0	0.01	0.09	0.03	0.04	0.04	0.06	0.01	0.01	0.03	0.01	0.01	0.16	0.03
ENSG00000039650.12_PNKP	ENST00000322344.8_PNKP-201,ENST00000593706.3_PNKP-202,ENST00000593946.5_PNKP-203,ENST00000594661.5_PNKP-204,ENST00000595081.5_PNKP-205,ENST00000595792.1_PNKP-206,ENST00000596014.5_PNKP-207,ENST00000596624.1_PNKP-208,ENST00000596726.3_PNKP-209,ENST00000597965.2_PNKP-210,ENST00000598020.3_PNKP-211,ENST00000599454.5_PNKP-212,ENST00000599543.3_PNKP-213,ENST00000600573.5_PNKP-214,ENST00000600910.5_PNK…	5.47	5.69	3.85	4.91	4.67	5.26	4.08	22.78	13.19	3.35	3.99	4.77	4.97	5.73	4.25	3.5	6.69	3.77	4.18	3.9	4.44	13.35	2.84	5.63	8.61	4.15	2.81	3.69	3.66	7.4	5.14	3.73	6.24	5.01	6.52	6.19	9.65	4.14	3.79	5.32	4.09	3.5	3	4.48	5.02	3.1	19.3	5.05
ENSG00000039987.7_BEST2	ENST00000042931.1_BEST2-201,ENST00000549706.5_BEST2-202,ENST00000552539.1_BEST2-203,ENST00000553030.6_BEST2-204	0	0	0	0.04	0.01	0	0	0	0	0	0	0	0	0	0	0	0.01	0	0	0	0	0	0	0	0	0	0	0	0	0	0	0	0.51	0.08	0	0.01	0	0	0	0	0	0	0	0	0.05	0.01	0	0.01
ENSG00000040199.18_PHLPP2	ENST00000393524.6_PHLPP2-201,ENST00000538126.5_PHLPP2-202,ENST00000564884.5_PHLPP2-203,ENST00000567016.1_PHLPP2-204,ENST00000568004.5_PHLPP2-205,ENST00000568954.5_PHLPP2-206,ENST00000574977.1_PHLPP2-207	1.54	1.28	1.2	0.77	1.98	0.9	1.24	2.76	2.71	0.89	1.07	1.39	0.63	0.79	0.72	2.79	1.31	1.33	0.26	0.68	0.83	8.41	0.89	2.45	2.79	1.33	1.57	0.75	1.56	1.36	1.12	1.64	2.04	1.04	2.99	0.91	2.57	1.51	2.96	0.75	2.85	1.07	2.18	0.64	1.47	1.35	1.63	1.19
ENSG00000040275.17_SPDL1	ENST00000265295.9_SPDL1-201,ENST00000503209.1_SPDL1-202,ENST00000503871.1_SPDL1-203,ENST00000505977.1_SPDL1-204,ENST00000506574.5_SPDL1-205,ENST00000507232.5_SPDL1-206,ENST00000508247.5_SPDL1-207,ENST00000508837.1_SPDL1-208,ENST00000509785.5_SPDL1-209,ENST00000510751.5_SPDL1-210,ENST00000512028.5_SPDL1-211,ENST00000513795.1_SPDL1-212,ENST00000513941.5_SPDL1-213,ENST00000515224.5_SPDL1-214,ENST000…	3.04	2.33	3.32	2.23	1.67	6.38	3.61	7.87	4.72	3.57	3.95	3.38	0.77	6.18	1.29	2.59	3.36	2.5	2.58	3.6	4.31	13.44	1.72	2.51	4.83	3.41	1.48	4.24	3.66	8.81	2.06	1.7	2.3	1.17	3.73	2.8	5.98	3.99	1.76	1.67	2.96	1.66	1.92	5.73	1.54	2.14	11.37	1.8
ENSG00000040341.18_STAU2	ENST00000355780.9_STAU2-201,ENST00000517542.5_STAU2-202,ENST00000518502.5_STAU2-203,ENST00000518767.5_STAU2-204,ENST00000518981.5_STAU2-205,ENST00000519818.5_STAU2-206,ENST00000519961.5_STAU2-207,ENST00000520872.5_STAU2-208,ENST00000520945.5_STAU2-209,ENST00000521210.5_STAU2-210,ENST00000521293.5_STAU2-211,ENST00000521419.5_STAU2-212,ENST00000521447.5_STAU2-213,ENST00000521451.5_STAU2-214,ENST000…	6.47	3.98	7.97	6.48	7.48	6.99	11.45	13.82	11.07	3.92	9.06	7.77	7.11	4.37	3.4	4.62	8.28	8.37	3.07	6.17	5.58	32.4	2.64	7.09	7.37	8.15	6.08	7.47	6.18	8.29	9.67	7.39	9.44	8.57	10.8	6.71	11.19	9.62	8.2	5.15	9.48	4.08	7.79	5.15	9.46	6.33	11.94	3.28
ENSG00000040487.13_SLC66A1	ENST00000375153.8_SLC66A1-201,ENST00000375155.7_SLC66A1-202,ENST00000400548.6_SLC66A1-203,ENST00000432465.1_SLC66A1-204,ENST00000469076.5_SLC66A1-205,ENST00000497827.1_SLC66A1-206	4.06	2.66	3.37	1.7	3.26	2	2.4	4.78	4.17	1.81	1.79	2.39	1.61	1.98	2.17	2.82	2.71	2.38	1.15	1.63	1.77	13.23	1.68	2.8	3.46	3.43	2.55	2.52	1.95	3.2	2.17	3.27	3.94	1.87	3	3.01	3.72	2.81	3.21	2.06	4.75	1.8	2.56	1.66	2.35	2.49	5.37	2.15
ENSG00000040531.16_CTNS	ENST00000046640.9_CTNS-201,ENST00000381870.8_CTNS-202,ENST00000399306.7_CTNS-203,ENST00000452111.5_CTNS-204,ENST00000467663.5_CTNS-205,ENST00000488623.6_CTNS-206,ENST00000495445.5_CTNS-207,ENST00000574218.1_CTNS-208,ENST00000574776.6_CTNS-209,ENST00000576979.1_CTNS-210,ENST00000673669.1_CTNS-211,ENST00000673965.1_CTNS-212	4.66	2.85	4.37	1.27	4.54	3.37	3.47	4.22	5.06	2.84	2.23	3.61	1.83	1.84	2.76	3.95	2.46	4.03	1.58	1.93	2.84	26.44	2.61	3.29	4.76	5.21	4.04	4.41	3.24	3.68	2.54	4.39	2.06	1.63	7.94	1.83	3.63	4.49	2.32	3.16	6.07	3.4	3.8	1.8	3.92	3.85	5.57	4.08
ENSG00000040608.14_RTN4R	ENST00000043402.8_RTN4R-201,ENST00000416372.5_RTN4R-202,ENST00000425986.1_RTN4R-203,ENST00000463936.1_RTN4R-204,ENST00000469601.1_RTN4R-205,ENST00000474642.1_RTN4R-206	1.34	0.54	0.78	0.76	0.69	0.96	1.31	2.49	2.19	0.48	0.78	1.07	0.54	0.96	0.42	1.23	0.55	0.79	0.77	0.92	0.86	4.35	0.4	1.91	1.82	0.91	0.76	0.59	0.73	2.31	0.81	0.82	0.97	0.5	0.85	0.67	2.18	0.92	0.55	0.51	0.96	0.66	0.82	0.9	0.51	0.6	2.11	0.72
ENSG00000040633.13_PHF23	ENST00000320316.8_PHF23-201,ENST00000454255.6_PHF23-202,ENST00000570753.5_PHF23-203,ENST00000570899.1_PHF23-204,ENST00000571362.5_PHF23-205,ENST00000572789.5_PHF23-206,ENST00000573826.5_PHF23-207,ENST00000574236.5_PHF23-208,ENST00000574323.5_PHF23-209,ENST00000574407.5_PHF23-210,ENST00000574899.1_PHF23-211,ENST00000576955.5_PHF23-212,ENST00000613632.4_PHF23-213	12.01	8.05	10.34	8.76	18.03	10.02	10.2	13.64	14.74	9.95	8.45	9.85	12.79	10.11	8.1	8.91	15.22	13.16	5.08	8.66	9.51	67.31	7.17	9.83	12.04	13.99	12.55	10.08	9.98	8.85	17.68	12.9	14.28	14.17	14.21	16.88	11.31	11.19	17.06	13.86	19.44	7.77	12.52	8.87	15.96	11.23	12.99	9.15
ENSG00000040731.10_CDH10	ENST00000264463.8_CDH10-201,ENST00000502921.5_CDH10-202,ENST00000503958.1_CDH10-203,ENST00000510477.5_CDH10-204	0	0	0	0	0.01	0	0	0	0	0	0	0	0	0	0	0	0	0	0	0	0	0	0.01	0	0	0	0	0	0	0	0	0	0	0	0	0	0	0	0	0	0	0	0	0	0	0	0	0
ENSG00000040933.16_INPP4A	ENST00000074304.9_INPP4A-201,ENST00000409016.8_INPP4A-202,ENST00000409463.5_INPP4A-203,ENST00000409540.7_INPP4A-204,ENST00000409851.8_INPP4A-205,ENST00000463367.1_INPP4A-206,ENST00000467042.1_INPP4A-207,ENST00000468638.1_INPP4A-208,ENST00000498026.1_INPP4A-209,ENST00000523221.1_INPP4A-210	3.97	2.01	3.42	3.12	3.55	3.42	5.62	11.79	6.92	3.13	3.57	4.33	3	3.11	1.76	3.08	3.74	3.47	1.42	3.29	2.81	13.64	1.25	4.87	5.53	4.2	2.47	3.78	2.62	6.48	3.6	4	3.93	3.49	6.03	2.78	8.19	4.35	4.55	2.51	4.15	1.74	3.41	2.47	4.27	2.05	9.14	1.96
ENSG00000041353.10_RAB27B	ENST00000262094.10_RAB27B-201,ENST00000586570.5_RAB27B-202,ENST00000586594.1_RAB27B-203,ENST00000592334.1_RAB27B-204	5.18	6.37	4.51	1.81	11.66	2.43	3.65	3.7	2.95	3.82	3.71	4.49	4.33	2.61	5.31	2.61	9.05	5.38	0.46	1.73	1.84	22.28	4.02	1.24	3.44	4.88	3.45	3.46	5.4	1.69	8.82	5.32	4.69	7.4	9.12	9.01	2.74	4.18	3.78	6.88	5.86	6.49	6.14	1.59	9.17	3.39	1.5	7.6
ENSG00000041357.16_PSMA4	ENST00000044462.12_PSMA4-201,ENST00000413382.6_PSMA4-202,ENST00000557929.5_PSMA4-203,ENST00000558094.1_PSMA4-204,ENST00000558281.5_PSMA4-205,ENST00000558341.5_PSMA4-206,ENST00000558635.1_PSMA4-207,ENST00000558639.5_PSMA4-208,ENST00000559082.5_PSMA4-209,ENST00000559146.5_PSMA4-210,ENST00000559154.5_PSMA4-211,ENST00000559365.5_PSMA4-212,ENST00000559437.5_PSMA4-213,ENST00000559906.1_PSMA4-214,ENST00…	20.86	21.92	24.97	22.9	22.06	27.77	26.06	38.91	25.79	23.99	28.86	30.93	17.13	23.96	20.2	19.04	22.9	25.87	21.33	23.86	26.65	93.22	14.99	23.86	25.05	22.81	14.7	24.71	21.15	35.3	24.14	21.22	19.24	21.21	23.59	19.63	39.86	24.61	16.77	19.49	28.45	17.98	13.23	24.2	24.84	17.77	31.46	19.63
ENSG00000041515.16_MYO16	ENST00000251041.10_MYO16-201,ENST00000356711.7_MYO16-202,ENST00000375857.6_MYO16-203,ENST00000457511.7_MYO16-204,ENST00000467639.1_MYO16-205,ENST00000482793.1_MYO16-206	0.01	0	0.01	0.01	0.02	0	0	0	0	0	0.01	0.01	0	0	0.01	0.02	0	0.01	0	0	0.01	0.05	0.01	0.01	0	0.02	0.03	0.01	0.03	0	0	0.04	0.04	0.01	0.02	0.01	0.01	0.02	0.05	0	0.03	0.01	0.03	0	0	0.02	0	0.01
ENSG00000041802.11_LSG1	ENST00000265245.10_LSG1-201,ENST00000427461.1_LSG1-202,ENST00000437613.1_LSG1-203,ENST00000460584.1_LSG1-204,ENST00000461343.1_LSG1-205,ENST00000466391.1_LSG1-206,ENST00000475763.5_LSG1-207,ENST00000480853.1_LSG1-208	6.34	3.57	4.17	4.46	4.83	4.61	4.32	9.87	6.29	4.67	5.55	5.94	2.87	4.01	3.03	3.96	6.16	5.12	2.07	4.81	5.18	19.68	2.57	5.52	6.01	5.23	3.89	3.58	4.33	5.23	4.82	3.63	3.34	2.78	10.19	3.52	12.55	5.67	3	3.04	4.67	4.08	5.35	3.98	3.78	3.21	7.12	3.95
ENSG00000041880.15_PARP3	ENST00000398755.8_PARP3-201,ENST00000417220.6_PARP3-202,ENST00000431474.6_PARP3-203,ENST00000470601.5_PARP3-204,ENST00000470749.1_PARP3-205,ENST00000471971.6_PARP3-206,ENST00000475782.1_PARP3-207,ENST00000486510.1_PARP3-208,ENST00000498510.2_PARP3-209	0.59	0.29	0.36	0.35	0.45	0.2	0.15	0.89	2.21	0.29	0.3	0.19	0.23	0.31	0.47	0.69	0.45	0.26	0.17	0.32	0.41	0.84	0.36	1.07	0.33	0.32	0.59	0.35	0.45	0.78	0.5	0.29	1.64	0.73	0.32	0.45	0.66	0.21	0.78	0.45	0.43	0.44	0.49	0.18	0.38	0.29	1.33	0.36
ENSG00000041982.16_TNC	ENST00000341037.8_TNC-201,ENST00000350763.9_TNC-202,ENST00000423613.6_TNC-203,ENST00000460345.1_TNC-204,ENST00000473855.1_TNC-205,ENST00000476680.1_TNC-206,ENST00000481475.1_TNC-207,ENST00000498724.5_TNC-208,ENST00000534839.1_TNC-209,ENST00000535648.5_TNC-210,ENST00000537320.5_TNC-211,ENST00000542877.5_TNC-212,ENST00000544972.1_TNC-213,ENST00000635336.1_TNC-214	14.96	4.2	9.67	4.63	9.99	13.77	18.62	20.53	18.01	5.83	11.98	10.99	8.05	4.82	5.53	14.64	10.66	11.44	4.38	7.11	7	45.73	4.32	14.79	14.41	9.39	10.64	9.01	9	14.71	12.33	10.12	11.64	9.98	23.75	6.44	19.56	11.26	12.25	4.5	12	5.79	12.41	6.21	13.5	9.68	14.17	5.75
ENSG00000041988.16_THAP3	ENST00000054650.9_THAP3-201,ENST00000307896.10_THAP3-202,ENST00000377627.7_THAP3-203,ENST00000472925.1_THAP3-204,ENST00000480647.1_THAP3-205,ENST00000484669.6_THAP3-206,ENST00000484676.1_THAP3-207,ENST00000487819.5_THAP3-208	4.59	2.8	2.34	2.33	2.52	2	2.44	3.57	3.59	2.09	2.53	3.2	2.83	2.15	2.74	2.58	2.36	4.36	1.76	1.76	2.37	11.1	2.22	3	2.86	2.52	2.95	2.27	2.98	5.67	2.25	2.42	2.76	2.26	3.67	2.63	2.73	2.01	1.44	1.47	3.28	1.57	1.83	3.1	2.31	1.8	3.71	4.02
ENSG00000042062.13_RIPOR3	ENST00000045083.6_RIPOR3-201,ENST00000327979.8_RIPOR3-202,ENST00000462493.1_RIPOR3-203,ENST00000462842.1_RIPOR3-204,ENST00000482129.1_RIPOR3-205,ENST00000488529.5_RIPOR3-206	0.21	0.14	0.12	0.15	0.03	0.09	0.08	0.25	0.53	0.07	0.04	0.08	0.01	0.15	0.11	0.08	0.02	0.17	0.06	0.03	0.09	0.06	0.02	0	0.13	0.02	0.06	0.05	0	0.59	0.3	0.08	0.43	0.1	0.58	0.26	0.2	0.05	0.46	0.08	0.21	0.06	0.02	0.04	0.17	0	0.09	0.18
ENSG00000042088.14_TDP1	ENST00000335725.9_TDP1-201,ENST00000393452.7_TDP1-202,ENST00000393454.6_TDP1-203,ENST00000545686.6_TDP1-204,ENST00000553527.1_TDP1-205,ENST00000553569.1_TDP1-206,ENST00000553617.5_TDP1-207,ENST00000553989.1_TDP1-208,ENST00000554180.5_TDP1-209,ENST00000554976.5_TDP1-210,ENST00000555178.5_TDP1-211,ENST00000555565.5_TDP1-212,ENST00000555880.5_TDP1-213,ENST00000556063.1_TDP1-214,ENST00000556498.1_TDP…	2.85	3.81	5.11	3.18	2.79	5.91	3.24	6.45	5.92	3.1	4.1	4.6	3.04	4.13	2.45	3.5	4.81	3.05	2.43	3.93	4.2	13.05	1.99	3.96	5.28	3.8	2.13	3.33	2.43	4.74	4.38	1.58	4.8	3.42	2.81	5.4	5.14	4.54	4	3.43	2.3	2.2	2.3	4.8	4.93	2.2	5.96	2.52
ENSG00000042286.15_AIFM2	ENST00000307864.3_AIFM2-201,ENST00000373248.5_AIFM2-202,ENST00000482166.1_AIFM2-203,ENST00000613322.4_AIFM2-204	1.95	0.95	2.83	1.16	1.18	1.23	2.16	2.03	2.58	1.02	1.27	1.31	0.79	1.1	0.93	1.37	0.7	1.25	0.77	1.16	0.97	8.53	0.71	2.05	1.86	3.43	1.55	2.1	1.02	2.42	0.82	1.77	0.95	0.84	3.59	1.06	2.35	2.66	1.18	0.82	2.35	0.75	1.7	0.89	0.8	1.58	5.98	0.96
ENSG00000042304.13_C2orf83	ENST00000264387.8_C2orf83-201,ENST00000409066.1_C2orf83-202,ENST00000509872.1_C2orf83-203,ENST00000641887.1_C2orf83-204	0	0	0	0	0.06	0	0	0	0	0	0	0	0	0	0	0	0	0	0	0	0	0	0	0	0	0	0	0	0	0	0	0	0	0	0	0.03	0	0	0	0	0	0	0	0	0	0	0.03	0
ENSG00000042317.17_SPATA7	ENST00000045347.11_SPATA7-201,ENST00000356583.9_SPATA7-202,ENST00000393545.9_SPATA7-203,ENST00000553303.1_SPATA7-204,ENST00000553626.5_SPATA7-205,ENST00000553885.5_SPATA7-206,ENST00000553908.5_SPATA7-207,ENST00000554102.5_SPATA7-208,ENST00000554168.5_SPATA7-209,ENST00000554802.1_SPATA7-210,ENST00000555356.5_SPATA7-211,ENST00000555401.5_SPATA7-212,ENST00000555515.5_SPATA7-213,ENST00000555534.5_SPA…	1.14	0.45	1.04	0.82	1.42	1.07	2.03	1.47	0.4	0.4	1.19	1.15	1.07	0.56	0.76	0.7	1.55	0.94	0.69	0.65	0.89	4.07	0.34	0.78	0.75	1.19	0.62	0.69	0.84	0.79	1.53	1.09	0.45	0.79	1.24	0.72	0.93	1.17	0.9	0.64	1.2	0.75	0.79	0.72	1.4	1.06	1.12	0.5
ENSG00000042429.12_MED17	ENST00000251871.9_MED17-201,ENST00000507258.4_MED17-202,ENST00000525026.6_MED17-203,ENST00000525613.2_MED17-204,ENST00000528786.2_MED17-205,ENST00000529626.2_MED17-206,ENST00000530819.1_MED17-207,ENST00000531920.6_MED17-208,ENST00000533133.6_MED17-209,ENST00000533359.5_MED17-210,ENST00000533367.6_MED17-211,ENST00000638270.1_MED17-212,ENST00000638294.1_MED17-213,ENST00000638487.1_MED17-214,ENST000…	7.16	5.07	4.92	5.89	5.86	6.23	6.08	8.5	8.39	5.4	6.9	6.4	5.06	4.62	5.39	5.77	6.82	7.13	3.26	5.65	5.26	25.83	3.37	5.37	5.04	4.63	5.12	5.18	6.11	6.74	7.84	7.4	5.88	7.1	6.48	5.22	9.57	5.67	5.3	4.07	7.41	4.88	6.36	4.83	7.55	6.06	7.37	4.78
ENSG00000042445.14_RETSAT	ENST00000295802.9_RETSAT-201,ENST00000409984.2_RETSAT-202,ENST00000429806.5_RETSAT-203,ENST00000438611.4_RETSAT-204,ENST00000449375.1_RETSAT-205,ENST00000482694.1_RETSAT-206,ENST00000490291.1_RETSAT-207	6.49	7.59	9.18	7.09	6.88	6.26	10.53	7.04	7.91	6.49	6.69	7.48	5	8.3	6.55	4.68	6.85	7.29	3.28	6.21	7.35	36.98	5.58	6.81	6.45	8.95	7.22	8.18	6.96	6.02	7.72	8.76	4.83	6.39	6.97	7.25	8.59	9.36	3.58	6.05	8.81	7.17	8.44	6.53	6.87	7.09	9.3	7.69
ENSG00000042493.16_CAPG	ENST00000263867.9_CAPG-201,ENST00000409275.1_CAPG-202,ENST00000409670.5_CAPG-203,ENST00000409724.5_CAPG-204,ENST00000409921.5_CAPG-205,ENST00000415012.1_CAPG-206,ENST00000439385.5_CAPG-207,ENST00000447219.6_CAPG-208,ENST00000449030.5_CAPG-209,ENST00000453973.5_CAPG-210,ENST00000459793.2_CAPG-211,ENST00000471064.1_CAPG-212,ENST00000479651.1_CAPG-213,ENST00000483659.5_CAPG-214,ENST00000491267.1_CAP…	9.53	6.99	3.46	5.81	1.38	8.09	3.09	10.45	13.73	6.41	11.47	13.05	9.53	5.84	6.84	7.42	9.65	8.58	5.09	4.72	6.49	17.34	6.49	11.13	9.71	3.06	2.06	2.41	8.59	7.53	8.39	3.52	11.78	9.47	7.53	6.28	9.62	3.77	8.68	6.43	3.18	6.15	2.46	4.89	11.67	2.39	18.62	7.16
ENSG00000042753.12_AP2S1	ENST00000263270.11_AP2S1-201,ENST00000352203.8_AP2S1-202,ENST00000593442.5_AP2S1-203,ENST00000597020.5_AP2S1-204,ENST00000597421.1_AP2S1-205,ENST00000598027.1_AP2S1-206,ENST00000599990.5_AP2S1-207,ENST00000600964.1_AP2S1-208,ENST00000601498.5_AP2S1-209,ENST00000601649.1_AP2S1-210	20.37	20.96	23.09	29.85	21.29	27.71	26.35	23.18	24.91	20.52	22.27	25.87	18.97	22.11	20.57	15.42	20.34	20.84	22.3	21.78	25.49	90.49	18.36	18.92	20.15	23.01	16.86	20.96	18.62	24.3	19.65	15.61	18.11	20.48	13.62	24.59	24.49	20.37	13.66	17.8	29.05	15.93	13.58	23.49	21.98	16.66	46.26	18.96
ENSG00000042781.14_USH2A	ENST00000307340.8_USH2A-201,ENST00000366942.3_USH2A-202,ENST00000463147.1_USH2A-203,ENST00000481786.1_USH2A-204,ENST00000674083.1_USH2A-205	0	0	0	0	0	0	0	0.01	0.01	0	0	0	0	0.01	0	0	0	0	0	0	0	0.01	0	0	0	0	0	0	0	0	0	0	0	0.01	0	0	0	0	0.04	0	0	0	0	0	0	0	0.02	0
ENSG00000042813.8_ZPBP	ENST00000046087.7_ZPBP-201,ENST00000413331.1_ZPBP-202,ENST00000419417.5_ZPBP-203,ENST00000450231.1_ZPBP-204,ENST00000465922.1_ZPBP-205,ENST00000491129.5_ZPBP-206	0	0	0	0.05	0.07	0	0	0	0	0	0	0	0	0	0	0	0	0	0	0	0	0.12	0	0	0	0	0	0.01	0	0.07	0	0	0	0	0	0.06	0	0	0	0	0	0	0	0	0	0	0.35	0
ENSG00000042832.12_TG	ENST00000220616.9_TG-201,ENST00000518058.1_TG-202,ENST00000518097.1_TG-203,ENST00000518108.1_TG-204,ENST00000518505.1_TG-205,ENST00000519178.5_TG-206,ENST00000519294.5_TG-207,ENST00000519543.5_TG-208,ENST00000520089.5_TG-209,ENST00000520197.5_TG-210,ENST00000520769.1_TG-211,ENST00000521107.1_TG-212,ENST00000522523.5_TG-213,ENST00000522691.1_TG-214,ENST00000522797.1_TG-215,ENST00000522809.1_TG-216…	0.02	0.03	0	0.37	0.1	0.08	0	0.01	0.35	0	0	0.01	0	0.01	0.02	0	0	0	0	0.01	0.02	0.11	0.02	0.01	0	0.04	0.05	0	0.01	0	0.07	0.01	0	0.01	0.61	0.05	0	0.01	0.1	0.14	0.11	0.03	0.05	0	0	0.08	0.17	0.04
ENSG00000042980.13_ADAM28	ENST00000265769.9_ADAM28-201,ENST00000437154.6_ADAM28-202,ENST00000518326.1_ADAM28-203,ENST00000518516.5_ADAM28-204,ENST00000518737.1_ADAM28-205,ENST00000520448.5_ADAM28-206,ENST00000520665.1_ADAM28-207,ENST00000521110.1_ADAM28-208,ENST00000521629.5_ADAM28-209,ENST00000523236.5_ADAM28-210,ENST00000523379.5_ADAM28-211,ENST00000523440.1_ADAM28-212	4.53	0.51	2.14	0.24	3.9	2.95	3.5	4.05	2.86	0.38	2.1	1.52	1.77	0.4	0.3	2.93	3.07	2.42	0.91	0.19	0.16	15.09	0.18	2.26	2.36	1.82	2.57	1.59	1.79	4.09	2.71	2.63	5.29	1.85	5.27	0.36	3.73	2.32	3.51	0.31	3.49	0.3	2.61	0.29	2.77	2.29	3.39	0.19
ENSG00000043039.7_BARX2	ENST00000281437.6_BARX2-201,ENST00000605151.1_BARX2-202	0.89	0.71	0.18	0.34	1.09	0.47	0.07	0.67	0.56	0.07	0.22	0.17	2.47	0.07	0.6	0.49	2.58	0.24	0.17	0.15	0.07	1	0.45	0.33	0.54	0.07	0.13	0.12	0.3	0.23	1.96	0.16	3.62	2.24	0.6	2.36	0.62	0.12	2.68	1.81	0.32	0.51	0.25	0.17	2.7	0.18	0.26	0.91
ENSG00000043093.15_DCUN1D1	ENST00000292782.9_DCUN1D1-201,ENST00000460412.6_DCUN1D1-202,ENST00000466812.1_DCUN1D1-203,ENST00000469954.5_DCUN1D1-204,ENST00000487822.5_DCUN1D1-205,ENST00000492563.1_DCUN1D1-206,ENST00000497606.5_DCUN1D1-207,ENST00000632685.1_DCUN1D1-208	17.14	12.78	12.4	11.27	10.27	14.99	10.71	22.28	18.47	10.7	13.37	14.28	10.84	8.4	9.82	13.63	12.41	15.35	3.74	9.87	9.63	73.71	8.75	11.41	10.34	10.94	10.95	9.83	14.27	14.69	13.5	12.02	10.07	11.86	21.05	11.52	17.07	11.95	7.62	8.3	19.61	11.78	14.97	9.1	13.81	11.12	18.26	11.42
ENSG00000043143.22_JADE2	ENST00000282605.8_JADE2-201,ENST00000361895.6_JADE2-202,ENST00000395003.5_JADE2-203,ENST00000402835.5_JADE2-204,ENST00000430087.2_JADE2-205,ENST00000431355.2_JADE2-206,ENST00000453515.1_JADE2-207,ENST00000470876.1_JADE2-208,ENST00000512386.6_JADE2-209,ENST00000515554.1_JADE2-210,ENST00000612830.2_JADE2-211,ENST00000680418.1_JADE2-212,ENST00000681019.1_JADE2-213,ENST00000681498.1_JADE2-214,ENST000…	3.1	2.49	3.26	2.81	9.45	3.08	3.95	7.77	10.44	4.17	2.51	4.14	3.66	2.19	2.32	4.75	6.05	3.27	1.47	2.21	3.03	16.76	1.4	10.84	6.17	4.85	4	3.2	2.69	3.73	5.61	3.99	3.53	4.83	7.01	4.75	4.63	4.03	10.43	3.16	3.64	3.25	3.02	1.65	5.18	3.39	7.4	1.87
ENSG00000043355.12_ZIC2	ENST00000376335.8_ZIC2-201,ENST00000468291.1_ZIC2-202,ENST00000477213.1_ZIC2-203,ENST00000481565.1_ZIC2-204,ENST00000490085.5_ZIC2-205	0.04	0	0.01	0.01	0.02	0.05	0.12	0.02	0.03	0.09	0.29	0.01	0.01	0.08	0.01	0	0	0.01	0.01	0.01	0.09	0.06	0	0	0	0	0	0	0.02	0.07	0.11	0	0	0.01	0	0.02	0.01	0.01	0	0.01	0.03	0.02	0	0.03	0.01	0	0	0.02
ENSG00000043462.13_LCP2	ENST00000046794.10_LCP2-201,ENST00000519149.1_LCP2-202,ENST00000519594.5_LCP2-203,ENST00000520322.1_LCP2-204,ENST00000520344.1_LCP2-205,ENST00000521416.5_LCP2-206,ENST00000522760.5_LCP2-207,ENST00000522823.5_LCP2-208,ENST00000523369.1_LCP2-209	0	0	0	0	0.01	0	0	0	0	0	0	0	0	0	0	0	0.03	0	0	0	0	0	0	0	0	0	0	0	0	0	0	0	0	0	0	0	0	0	0	0	0	0	0	0	0	0	0	0
ENSG00000043514.17_TRIT1	ENST00000316891.10_TRIT1-201,ENST00000372818.5_TRIT1-202,ENST00000441669.6_TRIT1-203,ENST00000462243.2_TRIT1-204,ENST00000462797.5_TRIT1-205,ENST00000465417.5_TRIT1-206,ENST00000467774.1_TRIT1-207,ENST00000469476.2_TRIT1-208,ENST00000486825.6_TRIT1-209,ENST00000489945.5_TRIT1-210,ENST00000491865.5_TRIT1-211,ENST00000492612.6_TRIT1-212,ENST00000495175.6_TRIT1-213,ENST00000537440.5_TRIT1-214,ENST00…	3.47	1.9	3.13	2.06	2.34	2.35	3.34	3.69	2.18	2.83	2.94	3.56	1.65	1.95	1.8	1.61	2.69	3.44	1.2	2.51	2.4	9.26	1.45	3.53	1.46	2.24	1.54	1.93	2.48	2.4	3.27	1.58	1.35	2.85	2.67	2.55	2.93	3.22	3.18	2.08	2.41	1.86	2.03	1.75	2.9	1.44	4.47	2.06
ENSG00000043591.6_ADRB1	ENST00000369295.4_ADRB1-201	3.05	0.81	2.37	0.97	2.19	1.33	1.97	4.17	4.74	1.05	1.52	2.14	2.77	0.75	0.75	2.56	2.91	2.08	0.6	0.57	0.69	7.73	0.55	2.13	3.16	2.33	1.48	2.01	2.13	2.47	2.95	1.89	2.48	2.86	3.4	0.95	3.21	2.76	2.71	0.74	2.09	0.49	2.09	0.68	2.82	1.48	3.21	0.51
ENSG00000044012.4_GUCA2B	ENST00000372581.2_GUCA2B-201	0	0	0	0	0.04	0	0	0	0	0	0	0	0	0	0	0	0	0	0	0	0	0	0	0	0	0	0	0	0	0	0	0	0	0	0	0	0	0	0	0	0	0	0	0	0	0	0	0
ENSG00000044090.13_CUL7	ENST00000265348.9_CUL7-201,ENST00000478630.2_CUL7-202,ENST00000673725.1_CUL7-203,ENST00000673753.1_CUL7-204,ENST00000674100.1_CUL7-205,ENST00000674112.2_CUL7-206,ENST00000674134.1_CUL7-207,ENST00000683160.1_CUL7-208,ENST00000683242.1_CUL7-209,ENST00000683320.1_CUL7-210,ENST00000683493.1_CUL7-211,ENST00000685042.1_CUL7-212,ENST00000686442.1_CUL7-213,ENST00000687225.1_CUL7-214,ENST00000688302.1_CUL…	3.33	1.86	4.36	2.94	3.83	3.83	4.97	8.73	5.58	1.64	3.82	4.41	3.33	2.29	1.83	2.55	4.36	2.89	1.56	2.89	2.7	9.26	1.65	2.8	3.03	3.49	2.16	3.36	2.3	5.85	4.87	2.56	6.02	5.02	10.34	3.06	5.45	3.58	6.57	2.67	2.19	3.02	3.44	2.3	4.52	1.87	4.57	2.1
ENSG00000044115.21_CTNNA1	ENST00000302763.12_CTNNA1-201,ENST00000517533.5_CTNNA1-202,ENST00000517534.5_CTNNA1-203,ENST00000517656.5_CTNNA1-204,ENST00000517904.1_CTNNA1-205,ENST00000517980.5_CTNNA1-206,ENST00000518263.5_CTNNA1-207,ENST00000518381.5_CTNNA1-208,ENST00000518585.1_CTNNA1-209,ENST00000518825.5_CTNNA1-210,ENST00000518910.5_CTNNA1-211,ENST00000518919.1_CTNNA1-212,ENST00000519113.5_CTNNA1-213,ENST00000519116.5_CTN…	184.49	111.5	153.67	84.5	147.21	136.28	180.36	209.51	178.01	110.66	152.56	172.69	102.36	78.35	95.75	122.38	147.16	157.91	61.34	96.56	104.21	777.83	78.47	145.93	154.49	169.9	156.41	158.11	131.41	151.27	141.44	164.92	133.5	116.8	224.65	118.5	209.11	175.43	140.59	100.14	201.91	118.53	180.47	97.24	158.67	161.39	166.26	107.29
ENSG00000044446.12_PHKA2	ENST00000379942.5_PHKA2-201,ENST00000464455.1_PHKA2-202,ENST00000469485.5_PHKA2-203,ENST00000469645.5_PHKA2-204,ENST00000473597.1_PHKA2-205,ENST00000473739.5_PHKA2-206,ENST00000481718.1_PHKA2-207,ENST00000486231.2_PHKA2-208	0.65	1.02	0.83	0.87	1.34	1.19	1.32	2.63	2.67	0.6	0.7	1.08	0.68	0.89	0.56	0.66	2.29	1.24	0.66	0.63	0.98	2.57	0.49	0.58	1.56	0.62	0.4	1.17	0.48	2.03	1.48	0.57	1.45	0.76	1.6	0.88	2.39	0.93	0.88	0.75	0.61	1.07	0.77	1.08	1.29	0.71	1.95	0.75
ENSG00000044459.15_CNTLN	ENST00000380641.4_CNTLN-201,ENST00000380647.8_CNTLN-202,ENST00000461247.1_CNTLN-203,ENST00000484374.1_CNTLN-204	0.07	0.05	0.05	0.08	0.06	0.16	0.07	0.32	0.38	0.05	0.1	0.11	0.04	0.05	0.02	0.08	0.16	0.04	0.11	0.07	0.06	0.27	0.05	0.15	0.14	0.01	0.03	0.02	0.02	0.09	0.08	0.02	0.12	0.1	0.1	0.05	0.46	0.03	0.12	0.04	0.02	0.09	0.01	0.06	0.11	0.02	0.21	0.05
ENSG00000044524.11_EPHA3	ENST00000336596.7_EPHA3-201,ENST00000452448.6_EPHA3-202,ENST00000494014.1_EPHA3-203	0.01	0.02	0.11	0.05	0.23	0.13	0.25	0	0	0.06	0.05	0.09	0.15	0.04	0.03	0.02	0.11	0.03	0.04	0.03	0.03	0.48	0.01	0	0	0.09	0.08	0.07	0.07	0	0.26	0.12	0.02	0.19	0	0.05	0.01	0.1	0.04	0.06	0.14	0.05	0.06	0.08	0.16	0.04	0	0.03
ENSG00000044574.9_HSPA5	ENST00000324460.7_HSPA5-201,ENST00000679355.1_HSPA5-202,ENST00000679475.1_HSPA5-203,ENST00000680032.1_HSPA5-204,ENST00000680234.1_HSPA5-205,ENST00000680257.1_HSPA5-206,ENST00000680272.1_HSPA5-207,ENST00000680494.1_HSPA5-208,ENST00000680640.1_HSPA5-209,ENST00000681045.1_HSPA5-210,ENST00000681424.1_HSPA5-211,ENST00000681540.1_HSPA5-212,ENST00000681544.1_HSPA5-213,ENST00000681675.1_HSPA5-214,ENST000…	99.48	51.45	76.86	37.21	94.62	65.88	96.82	96.15	102.11	54.33	56.72	65.63	53.37	43.24	39.21	64.48	76.89	83.72	32.57	50.89	52.44	362.49	33.06	76.1	84.28	71.57	74.59	78.97	70.66	79.19	78.39	83.11	94.84	65.92	90.17	46.25	103.33	82.99	86.99	42.91	101.09	49.55	82.13	51.47	83.69	75.86	79.86	43.86
ENSG00000046604.14_DSG2	ENST00000261590.13_DSG2-201,ENST00000585206.1_DSG2-202,ENST00000682087.1_DSG2-203,ENST00000682241.1_DSG2-204,ENST00000683614.1_DSG2-205,ENST00000683654.1_DSG2-206,ENST00000684461.1_DSG2-207	31.45	23.47	24.79	15.27	16.5	16.37	18.73	48.1	41.64	24.76	28.52	31.48	13.58	16.82	21.2	22.06	20.59	25.35	6.27	21.27	21.95	101.82	16.66	32.85	37.31	26.18	18.98	26.38	21.46	35.77	20.42	22.86	25.09	14.39	37.1	24.43	55.4	28.62	26.96	18.96	26.26	26.69	23.79	19.58	22.29	20.05	31.84	22.49
ENSG00000046647.14_GEMIN8	ENST00000332885.7_GEMIN8-201,ENST00000380523.8_GEMIN8-202,ENST00000398355.7_GEMIN8-203,ENST00000460203.1_GEMIN8-204,ENST00000477386.2_GEMIN8-205,ENST00000680255.1_GEMIN8-206	1.95	1.2	2.62	2.53	2.56	2.02	2.88	3.06	2.73	2.77	2.68	2.77	2.07	1.78	1.01	1.11	2.34	1.84	1.56	2.03	2.45	6.46	0.68	1.02	1.66	2.41	1.27	2.12	1.48	2.5	2.7	1.58	1.72	2.74	1.27	1.28	2.24	3.15	1.5	1.38	2.03	0.98	1.47	2.3	3.22	1.17	1.83	1.39
ENSG00000046651.16_OFD1	ENST00000340096.11_OFD1-201,ENST00000380550.6_OFD1-202,ENST00000380567.6_OFD1-203,ENST00000398395.8_OFD1-204,ENST00000464463.6_OFD1-205,ENST00000466534.1_OFD1-206,ENST00000474705.1_OFD1-207,ENST00000485052.6_OFD1-208,ENST00000490265.6_OFD1-209,ENST00000682237.1_OFD1-210,ENST00000682562.1_OFD1-211,ENST00000682953.1_OFD1-212,ENST00000683055.1_OFD1-213,ENST00000683065.1_OFD1-214,ENST00000683284.1_OF…	2.64	1.49	1.86	1.36	2.79	2.3	2.16	6.37	2.84	1.44	3.51	2.86	2.45	1.57	1.24	1.32	3.98	3.09	1.19	1.75	1.71	8.96	0.84	2.06	3.13	1.95	1.8	1.66	2.44	2.23	3.69	1.74	4.05	2.5	3.44	2.52	4.44	2.06	5.23	1.7	2.54	1.48	2.4	1.51	4.65	1.98	3.71	1.31
ENSG00000046653.15_GPM6B	ENST00000316715.9_GPM6B-201,ENST00000355135.6_GPM6B-202,ENST00000356942.9_GPM6B-203,ENST00000398361.7_GPM6B-204,ENST00000454189.6_GPM6B-205,ENST00000468080.1_GPM6B-206,ENST00000472735.5_GPM6B-207,ENST00000475307.1_GPM6B-208,ENST00000493085.5_GPM6B-209,ENST00000493677.5_GPM6B-210,ENST00000495211.2_GPM6B-211	0.16	0.16	0.72	0.03	0.52	0.12	0.29	0.59	0.26	0.11	0.26	0.17	0.36	0.07	0.01	0.11	0.17	0.41	0.05	0.05	0.04	1.54	0.09	0.42	0.06	0.56	0.36	0.28	0.38	0.91	0.16	0.31	0.17	0.27	0.01	0.2	0.14	0.43	0.06	0.05	0.66	0.05	0.55	0.04	0.27	0.51	0.27	0.05
ENSG00000046774.10_MAGEC2	ENST00000247452.4_MAGEC2-201	0	0	0	0	0.03	0	0	0	0	0	0	0	0	0	0	0	0	0	0	0	0	0	0	0	0	0	0	0	0	0	0.02	0	0	0	0	0	0	0	0	0	0	0	0	0	0	0	0.02	0
ENSG00000046889.19_PREX2	ENST00000288368.5_PREX2-201,ENST00000517617.1_PREX2-202,ENST00000520235.1_PREX2-203,ENST00000522247.5_PREX2-204,ENST00000529398.5_PREX2-205	0	0	0	0	0.02	0	0	0	0	0	0	0	0	0	0	0	0	0	0	0	0	0.02	0	0	0	0	0	0	0	0	0	0	0	0	0	0	0	0	0	0	0	0	0	0	0	0	0.01	0
ENSG00000047056.17_WDR37	ENST00000263150.9_WDR37-201,ENST00000358220.5_WDR37-202,ENST00000381329.5_WDR37-203,ENST00000436154.1_WDR37-204,ENST00000482165.1_WDR37-205,ENST00000650072.1_WDR37-206	3.52	2.86	2.03	1.33	2.19	1.9	2.48	3.6	3.54	1.35	2.03	2.34	1.16	1.4	1.96	2.57	1.97	3.15	0.74	1.86	1.47	14.8	1.61	2.45	2.44	1.87	2.63	1.55	2.52	1.77	1.71	3.58	2.82	1.58	4.97	2.68	3.15	1.84	2.11	2.25	4.22	2.71	3.05	1.56	2.15	2.7	2	2.8
ENSG00000047188.16_YTHDC2	ENST00000161863.9_YTHDC2-201,ENST00000503857.5_YTHDC2-202,ENST00000506333.1_YTHDC2-203,ENST00000507567.1_YTHDC2-204,ENST00000512600.1_YTHDC2-205,ENST00000514720.1_YTHDC2-206,ENST00000515883.5_YTHDC2-207	1.49	1.64	2.01	1.96	2.33	2.68	2.61	4.31	3.53	1.6	3	2.32	1.2	2.08	1	1.09	2.2	1.67	0.8	2.41	2.44	7	1.05	2.15	2.78	1.95	1.63	2.18	1.28	1.71	2.28	1.62	2.91	1.68	3.15	1.8	4.29	2.3	1.73	1.7	1.99	1.53	1.59	1.93	1.96	1.25	3.81	1.37
ENSG00000047230.15_CTPS2	ENST00000359276.9_CTPS2-201,ENST00000380241.7_CTPS2-202,ENST00000443824.5_CTPS2-203,ENST00000455276.1_CTPS2-204,ENST00000483053.1_CTPS2-205	1.2	1	2.22	1.54	1.7	2.11	2.36	3.7	2.37	1.44	1.92	2.59	1.69	1.44	1.09	0.9	2.55	1.67	1.1	1.8	1.64	5.79	0.62	1.61	2.29	2.15	1	1.79	1.24	2.41	2.26	1.38	1.62	1.93	1.11	1.54	2.38	2.52	1.44	1.23	1.44	1.03	1.07	1.39	2.07	0.97	3.19	1.18
ENSG00000047249.18_ATP6V1H	ENST00000355221.7_ATP6V1H-201,ENST00000359530.7_ATP6V1H-202,ENST00000396774.6_ATP6V1H-203,ENST00000518072.1_ATP6V1H-204,ENST00000519588.1_ATP6V1H-205,ENST00000519922.1_ATP6V1H-206,ENST00000520188.5_ATP6V1H-207,ENST00000521275.5_ATP6V1H-208,ENST00000521335.1_ATP6V1H-209,ENST00000521377.5_ATP6V1H-210,ENST00000521707.1_ATP6V1H-211,ENST00000521900.5_ATP6V1H-212,ENST00000522159.5_ATP6V1H-213,ENST00000…	16.91	14.59	16.19	13.04	17.02	14.27	20.22	20.77	17.51	14.5	15.86	15.27	10.25	10.75	13.75	10.23	13.1	18.46	6.89	14.16	13.92	92.24	10.67	12.8	13.88	17.7	15.23	16.8	16.06	8.73	15.78	19.7	12.88	12.65	18.8	12.83	20.05	18.24	14.27	10.89	23.57	12.89	16.27	14.04	14.41	16.48	20.22	15.17
ENSG00000047315.17_POLR2B	ENST00000314595.6_POLR2B-201,ENST00000381227.5_POLR2B-202,ENST00000431623.6_POLR2B-203,ENST00000433463.1_POLR2B-204,ENST00000441246.6_POLR2B-205,ENST00000450656.5_POLR2B-206,ENST00000464918.1_POLR2B-207,ENST00000478188.5_POLR2B-208,ENST00000484821.1_POLR2B-209,ENST00000495311.1_POLR2B-210,ENST00000497845.1_POLR2B-211,ENST00000510355.1_POLR2B-212	22.31	18.35	23.25	15.69	26.52	21.76	21.76	39.1	29.26	19.09	23.72	27.45	16.81	13.57	15.22	16.27	24.38	23.4	7.65	19.08	19.49	83.27	12.01	21.92	22.38	24.15	17.43	24.99	20.14	28.67	23.82	16.43	20.58	20.89	35.3	20.61	38.36	25.08	22.62	14.54	25.36	18.08	17.93	18.26	26.71	19.11	32.2	14.15
ENSG00000047346.13_FAM214A	ENST00000261844.11_FAM214A-201,ENST00000399202.8_FAM214A-202,ENST00000534964.6_FAM214A-203,ENST00000546305.6_FAM214A-204,ENST00000561490.5_FAM214A-205,ENST00000561543.5_FAM214A-206,ENST00000562135.5_FAM214A-207,ENST00000562351.2_FAM214A-208,ENST00000566768.5_FAM214A-209,ENST00000566948.5_FAM214A-210,ENST00000568637.5_FAM214A-211,ENST00000568668.1_FAM214A-212,ENST00000568863.1_FAM214A-213,ENST0000…	6.52	5.9	8.47	3	14.86	4.46	8.74	6.54	4.6	2.25	7.11	5.96	6.01	1.52	4.68	5.84	12.41	7.54	1.47	1.93	3.38	55.31	3.73	6.54	7.2	8.68	11.41	8.03	6.48	5.76	10.46	12.25	6.81	9.61	8.03	5.14	6.94	9.8	6.06	4.07	14.72	5.21	15.8	2.7	13.07	10.52	5.36	4.35
ENSG00000047365.13_ARAP2	ENST00000303965.9_ARAP2-201,ENST00000503225.5_ARAP2-202,ENST00000503904.1_ARAP2-203,ENST00000505837.1_ARAP2-204,ENST00000506189.1_ARAP2-205,ENST00000508066.1_ARAP2-206,ENST00000511416.1_ARAP2-207,ENST00000512804.1_ARAP2-208,ENST00000513032.2_ARAP2-209	3.8	2.94	1.62	1.73	2.66	1.52	2.71	4.58	1.97	1.74	2.26	2.21	1.61	1.37	1.95	2.05	3.02	2.66	0.63	1.89	1.96	14.72	1.72	2.38	1.89	1.99	2.3	1.9	2.6	1.68	2.46	2.98	3.16	1.82	4.12	3.34	3.52	2.92	2.23	2.62	3.3	3.19	3.84	1.66	3.48	2.58	2.57	2.83
ENSG00000047410.14_TPR	ENST00000367478.9_TPR-201,ENST00000451586.1_TPR-202,ENST00000467810.1_TPR-203,ENST00000469463.1_TPR-204,ENST00000474852.1_TPR-205,ENST00000481347.1_TPR-206,ENST00000491783.5_TPR-207,ENST00000492973.1_TPR-208,ENST00000613151.1_TPR-209	11.04	7.04	13.38	6.15	15.32	13.54	14.02	28.88	20.36	6.61	10.44	11.47	9.53	5.87	5.9	10.7	10.36	8.11	4.26	8.77	11.25	50.56	3.85	10.6	13.28	14.2	10.97	11.38	6.1	11.56	9.64	10.5	13.41	6.36	19.41	12	20	13.1	13.14	6.92	13.5	7.44	14.62	7.11	11.39	11.8	27.13	5.99
ENSG00000047457.14_CP	ENST00000264613.11_CP-201,ENST00000455472.3_CP-202,ENST00000460674.5_CP-203,ENST00000462336.5_CP-204,ENST00000463556.5_CP-205,ENST00000471356.1_CP-206,ENST00000473296.1_CP-207,ENST00000474204.1_CP-208,ENST00000479771.5_CP-209,ENST00000481169.5_CP-210,ENST00000489736.5_CP-211,ENST00000490639.5_CP-212,ENST00000494544.1_CP-213,ENST00000497797.5_CP-214,ENST00000497902.5_CP-215	42.39	5.74	35.09	0.99	52.78	17.3	27.91	33.36	33.98	3.41	33.31	33.81	33.74	1.41	6.55	23.69	51.22	45.39	6.73	1.85	1.7	205.58	4.72	25.9	23.69	33.38	40.81	32.16	39.35	23.87	54.16	44.84	38.89	41.75	39.92	7.33	32.18	37.33	40.17	4.54	54.32	6.43	46.79	2.42	60.71	41.69	9.61	4.81
ENSG00000047578.14_KATNIP	ENST00000261588.10_KATNIP-201,ENST00000562207.1_KATNIP-202,ENST00000564749.5_KATNIP-203,ENST00000565672.5_KATNIP-204,ENST00000566023.1_KATNIP-205,ENST00000567894.5_KATNIP-206,ENST00000568258.5_KATNIP-207,ENST00000568622.1_KATNIP-208,ENST00000573850.1_KATNIP-209,ENST00000618117.1_KATNIP-210	4.87	3.31	4.51	3.63	4.46	3.42	6.06	9.57	11.69	3.53	4.47	3.93	3.3	3.74	1.83	3.74	5.38	3.66	1.1	2.98	2.95	23.81	1.78	3.54	2.51	4.53	4.32	3.44	4.26	8.96	5.31	5.54	5.87	4.25	8.47	4.65	6.87	4.14	5.61	2.84	5.75	3.26	5.13	2.83	5.51	3.95	10.64	2.88
ENSG00000047579.20_DTNBP1	ENST00000338950.9_DTNBP1-201,ENST00000344537.10_DTNBP1-202,ENST00000355917.7_DTNBP1-203,ENST00000462989.6_DTNBP1-204,ENST00000506844.1_DTNBP1-205,ENST00000509674.1_DTNBP1-206,ENST00000510395.5_DTNBP1-207,ENST00000511762.2_DTNBP1-208,ENST00000513680.5_DTNBP1-209,ENST00000514651.1_DTNBP1-210,ENST00000515875.5_DTNBP1-211,ENST00000622898.4_DTNBP1-212	3.22	1.69	2.43	1.61	3.45	2.58	2.25	3.43	5	1.76	2.19	2.56	2.01	1.23	0.99	1.97	2.46	2.22	1.24	1.51	2.12	9.48	1.28	2.43	2.45	2.16	1.99	1.72	2.16	4.01	2.2	2.21	3.13	2	4.42	1.75	4.56	2.01	2.15	1.42	2.79	1.43	1.9	1.91	2.73	1.84	5.07	1.14
ENSG00000047597.7_XK	ENST00000378616.5_XK-201	0.01	0.02	0.03	0.01	0.05	0.05	0.02	0	0.03	0.02	0.02	0.04	0.02	0.03	0.02	0	0.04	0.03	0.01	0.02	0.01	0.06	0.01	0.01	0.02	0.02	0.05	0.02	0.01	0.03	0.02	0.01	0	0.02	0	0.02	0.03	0.03	0	0	0.03	0.02	0.04	0.01	0	0.04	0	0.02
ENSG00000047617.17_ANO2	ENST00000327087.12_ANO2-201,ENST00000356134.9_ANO2-202,ENST00000536751.1_ANO2-203,ENST00000538154.5_ANO2-204,ENST00000540543.1_ANO2-205,ENST00000541487.1_ANO2-206,ENST00000541874.1_ANO2-207,ENST00000542326.5_ANO2-208,ENST00000544988.1_ANO2-209,ENST00000545860.1_ANO2-210,ENST00000650848.1_ANO2-211,ENST00000682330.1_ANO2-212	0	0	0.11	0	0.02	0.01	0	0	0	0.01	0	0	0	0	0	0	0.02	0	0	0	0.06	0	0	0	0	0.01	0.01	0.09	0	0	0	0	0	0	0	0	0	0	0	0	0	0	0.04	0.01	0	0.1	0	0
ENSG00000047621.12_C12orf4	ENST00000261250.8_C12orf4-201,ENST00000509318.2_C12orf4-202,ENST00000535030.1_C12orf4-203,ENST00000535887.1_C12orf4-204,ENST00000541014.5_C12orf4-205,ENST00000542080.5_C12orf4-206,ENST00000544258.1_C12orf4-207,ENST00000544697.1_C12orf4-208,ENST00000545746.5_C12orf4-209	1.45	0.75	1.33	2.14	2.05	1.62	2.36	6.77	2.51	2.35	2.77	2.72	1.04	1.53	1.15	1.39	1.2	2.71	0.8	1.91	1.88	5.42	0.77	1.76	2.26	1.86	1.1	1.8	1.47	5.6	1.64	0.93	1.78	1.17	4.88	1.23	3.42	2.16	2.06	1.06	1.48	1.14	0.99	1.7	1.55	1.08	3.56	1.02
ENSG00000047634.15_SCML1	ENST00000380041.8_SCML1-201,ENST00000380043.7_SCML1-202,ENST00000380045.7_SCML1-203,ENST00000398080.5_SCML1-204,ENST00000419185.1_SCML1-205,ENST00000427362.2_SCML1-206,ENST00000487842.1_SCML1-207	0.25	0.19	0.28	0.43	0.35	0.48	0.33	0.62	0.46	0.34	0.44	0.44	0.18	0.4	0.2	0.22	0.37	0.3	0.17	0.41	0.41	0.98	0.18	0.43	0.68	0.47	0.23	0.19	0.29	0.36	0.38	0.25	0.92	0.32	0.79	0.41	0.83	0.22	0.25	0.44	0.49	0.18	0.26	0.32	0.83	0.21	0.67	0.15
ENSG00000047644.20_WWC3	ENST00000380861.10_WWC3-201,ENST00000466248.1_WWC3-202	1.78	1.74	2.94	2.18	3.52	3.43	4.73	3.87	4.4	1.82	3.27	3.3	1.95	2.19	1.77	2.08	2.94	2.04	1.05	2.07	2.59	10.23	1.18	3.3	3.19	3.59	2.59	2.96	1.67	3.77	2.79	2.49	3.19	2.24	2.23	2.64	4.49	3.33	2.45	1.99	3.47	1.41	2.67	2.41	2.53	2.07	5.41	1.61
ENSG00000047648.23_ARHGAP6	ENST00000303025.10_ARHGAP6-201,ENST00000337414.9_ARHGAP6-202,ENST00000380717.7_ARHGAP6-203,ENST00000380718.1_ARHGAP6-204,ENST00000380736.5_ARHGAP6-205,ENST00000489330.6_ARHGAP6-206,ENST00000491514.1_ARHGAP6-207,ENST00000495242.5_ARHGAP6-208,ENST00000657361.1_ARHGAP6-209	0.15	0.11	0.05	0.07	0.11	0.05	0.1	0.12	0.23	0.05	0.05	0.07	0.16	0.06	0.08	0.07	0.05	0.08	0.03	0.1	0.19	0.55	0.09	0.41	0.05	0.07	0.05	0.05	0.12	0.22	0.08	0.06	0.15	0.05	0.09	0.17	0.21	0.07	0.04	0.13	0.09	0.15	0.16	0.11	0.13	0.07	0.16	0.14
ENSG00000047662.5_FAM184B	ENST00000265018.4_FAM184B-201	0	0	0.01	0	0	0	0	0.01	0	0.01	0	0	0	0	0	0	0	0	0	0	0	0.02	0	0	0.02	0.01	0	0.01	0	0	0.01	0.01	0.02	0	0	0	0	0.01	0	0	0	0	0	0	0	0	0.02	0
ENSG00000047849.22_MAP4	ENST00000335271.9_MAP4-201,ENST00000360240.10_MAP4-202,ENST00000383736.3_MAP4-203,ENST00000395734.7_MAP4-204,ENST00000420772.6_MAP4-205,ENST00000423088.5_MAP4-206,ENST00000426837.6_MAP4-207,ENST00000429422.5_MAP4-208,ENST00000434267.5_MAP4-209,ENST00000439356.2_MAP4-210,ENST00000462206.1_MAP4-211,ENST00000468075.2_MAP4-212,ENST00000477765.1_MAP4-213,ENST00000482752.1_MAP4-214,ENST00000497735.1_MA…	13.36	10.22	12.06	9.01	9.27	10.5	12.64	19.82	19.97	8.93	11.81	11.71	6.9	7.82	8.99	8.02	9	9.66	3.66	11.31	11.28	53.11	6.2	12.29	16.19	12.24	11.15	11.03	9.22	13.94	9.45	13.03	10.16	7.81	16.03	10.92	21.97	13.38	11.95	9.53	12.76	10.71	15.16	10.47	11.04	10.23	19.88	9.29
ENSG00000047932.14_GOPC	ENST00000052569.10_GOPC-201,ENST00000368498.7_GOPC-202,ENST00000535237.2_GOPC-203	2.49	1.49	3	2.18	2.51	2.51	3.23	3.88	3.57	2.19	2.75	2.84	1.38	1.82	1.29	1.79	2.56	3.12	0.87	2.13	2.17	10.79	1.2	2.99	2.83	3.1	2.28	2.46	2.51	2.07	2.45	2.51	2.11	1.97	2.8	1.95	4.19	3.05	1.92	1.54	3.42	1.5	2.64	2.01	2.27	2.19	3.61	1.42
ENSG00000047936.11_ROS1	ENST00000368507.8_ROS1-201,ENST00000368508.7_ROS1-202,ENST00000403284.2_ROS1-203	0.07	0.01	0	0.02	0.01	0.02	0.08	0.01	0.02	0	0.01	0.01	0	0.02	0.02	0	0.01	0.01	0	0.03	0.03	0.07	0	0	0.01	0.01	0	0.01	0.01	0.02	0.01	0	0.02	0.02	0.04	0.01	0	0.02	0	0.02	0.01	0.02	0.01	0.02	0.15	0.01	0.02	0.02
ENSG00000048028.11_USP28	ENST00000003302.8_USP28-201,ENST00000535607.5_USP28-202,ENST00000537490.1_USP28-203,ENST00000537642.1_USP28-204,ENST00000537706.5_USP28-205,ENST00000538224.1_USP28-206,ENST00000538475.5_USP28-207,ENST00000540438.5_USP28-208,ENST00000540925.5_USP28-209,ENST00000542033.5_USP28-210,ENST00000544272.1_USP28-211,ENST00000544750.1_USP28-212,ENST00000544967.5_USP28-213,ENST00000545540.5_USP28-214,ENST000…	2.64	1.76	3.6	4.01	2.58	5.37	3.9	7.32	8.14	4.1	6	6	3.96	4.56	1.84	2.48	5.76	4.1	2.07	3.67	4.54	11.74	1.63	5.2	3.67	4.12	2.23	3.95	2.78	4.12	4.58	2.81	2.51	3.29	4.86	2.59	5.81	3.82	2.68	2.05	4.04	2.55	2.29	3.84	4.52	2.36	5.75	1.12
ENSG00000048052.24_HDAC9	ENST00000401921.5_HDAC9-201,ENST00000405010.7_HDAC9-202,ENST00000406072.5_HDAC9-203,ENST00000406451.8_HDAC9-204,ENST00000411993.1_HDAC9-205,ENST00000413380.5_HDAC9-206,ENST00000413509.6_HDAC9-207,ENST00000417496.6_HDAC9-208,ENST00000425071.5_HDAC9-209,ENST00000428307.6_HDAC9-210,ENST00000430454.5_HDAC9-211,ENST00000432645.6_HDAC9-212,ENST00000433709.6_HDAC9-213,ENST00000441542.7_HDAC9-214,ENST000…	8.71	5.73	5.37	3.21	3.14	2.33	2.33	8.82	7.81	2.76	3.43	4.12	3.46	2.09	4.36	7.12	6.3	8.38	0.66	2.79	2.71	70.45	3.82	3.69	4.81	7.16	11.95	5.49	5.76	4.4	5.43	15.14	9	4.41	13.11	5.02	5.77	5.83	4.35	4.08	15.16	4.48	16.18	2.51	6.01	10.78	5.44	4.89
ENSG00000048140.18_TSPAN17	ENST00000298564.14_TSPAN17-201,ENST00000310032.12_TSPAN17-202,ENST00000503030.1_TSPAN17-203,ENST00000503045.5_TSPAN17-204,ENST00000504168.5_TSPAN17-205,ENST00000507471.1_TSPAN17-206,ENST00000508164.6_TSPAN17-207,ENST00000514705.5_TSPAN17-208,ENST00000515708.5_TSPAN17-209	8.21	9.22	10.95	8.73	9.09	7.52	9.16	11.37	14.6	5.66	7.95	11.65	7.56	6.48	7.97	8.01	9.18	9.32	5.22	5.97	6.11	42.58	6.41	10.29	12.82	9.27	8	9.24	8.47	11.91	8.33	9.07	9.48	9.39	8.62	10.08	9.8	10.18	5.61	6.65	13.07	6.31	7.39	6.94	9.27	6.86	13.5	7.1
ENSG00000048162.22_NOP16	ENST00000502577.1_NOP16-201,ENST00000502663.5_NOP16-202,ENST00000503849.5_NOP16-203,ENST00000504821.1_NOP16-204,ENST00000509257.1_NOP16-205,ENST00000510608.1_NOP16-206,ENST00000614830.5_NOP16-207,ENST00000616685.1_NOP16-208,ENST00000618911.4_NOP16-209,ENST00000621444.4_NOP16-210	21.72	12.19	16.45	11.58	13.86	10.88	8.73	21.86	26.75	21.9	12.04	16.89	11.31	14.6	11.08	25.33	15.81	14.56	9.68	14.98	15.93	64.43	10.16	23.44	18.99	16.4	10.43	14.3	12.55	24.22	14.84	11.19	16.76	12.25	28.45	18.72	20.35	13.38	11.2	15.28	14.48	10.26	7.85	14.38	16.07	10.14	24.91	11.12
ENSG00000048342.18_CC2D2A	ENST00000389652.11_CC2D2A-201,ENST00000424120.6_CC2D2A-202,ENST00000503292.6_CC2D2A-203,ENST00000503658.2_CC2D2A-204,ENST00000506643.5_CC2D2A-205,ENST00000507954.5_CC2D2A-206,ENST00000510220.1_CC2D2A-207,ENST00000511544.6_CC2D2A-208,ENST00000512202.1_CC2D2A-209,ENST00000512702.6_CC2D2A-210,ENST00000513035.2_CC2D2A-211,ENST00000513811.5_CC2D2A-212,ENST00000514039.6_CC2D2A-213,ENST00000514450.3_CC2…	1.12	1.03	1.61	1.54	3.01	2.19	2.48	3.18	1.81	0.9	1.65	1.58	1.53	1.2	0.93	1.06	2.71	2.2	1.12	1.55	1.33	8.02	1.22	2.98	1.46	2.81	1.53	1.77	1.1	3.72	2.13	1.89	1.71	1.77	1.89	1.9	2.34	2.06	3.23	1.42	3.36	0.96	1.54	1.2	2.59	1.77	2.48	1.03
ENSG00000048392.13_RRM2B	ENST00000251810.8_RRM2B-201,ENST00000395910.6_RRM2B-202,ENST00000395912.6_RRM2B-203,ENST00000517517.1_RRM2B-204,ENST00000519125.1_RRM2B-205,ENST00000519317.5_RRM2B-206,ENST00000519962.5_RRM2B-207,ENST00000522368.5_RRM2B-208,ENST00000522394.1_RRM2B-209,ENST00000523957.1_RRM2B-210	20.89	8.11	20.82	12.6	28.42	22.87	38.18	18.98	26.42	8.66	23.55	18.58	13.43	12.09	9.61	14.17	18.1	19.71	6.02	12.34	12.92	110.02	6.7	19.25	25.38	26.52	19.94	27.78	16.5	19.87	17.35	26.6	24.48	17.47	17.86	12.44	27.13	25.92	14.28	10.48	35.02	9.65	23.41	12.43	21.98	22.06	25.79	9.11
ENSG00000048405.11_ZNF800	ENST00000265827.8_ZNF800-201,ENST00000393312.5_ZNF800-202,ENST00000393313.5_ZNF800-203,ENST00000434602.5_ZNF800-204,ENST00000436992.5_ZNF800-205,ENST00000439506.1_ZNF800-206,ENST00000485577.1_ZNF800-207	5.93	4.64	3.97	2.58	4.03	3.37	5.51	9.48	6.81	2.9	4.64	4.26	3.47	2.47	3.95	3.8	5.12	6.03	1.2	3.31	3.4	27.01	3.42	3.12	3.26	4.81	5.57	3.55	5.68	4.07	5.19	5.79	5.28	4.22	9.46	4.25	7.81	5.02	5.28	3.15	6.9	4.82	7.11	2.88	5.29	4.78	6.2	4.1
ENSG00000048462.11_TNFRSF17	ENST00000053243.6_TNFRSF17-201,ENST00000396495.3_TNFRSF17-202,ENST00000562385.1_TNFRSF17-203	0.13	0	0	0	0	0	0	0	0	0	0	0	0	0	0	0.08	0	0.03	0	0	0	0	0	0.03	0	0	0	0	0	0	0	0	0	0	0.34	0	0.06	0	0	0	0	0.05	0	0	0	0	0	0
ENSG00000048471.14_SNX29	ENST00000562510.1_SNX29-201,ENST00000563308.1_SNX29-202,ENST00000564111.5_SNX29-203,ENST00000564791.5_SNX29-204,ENST00000566228.6_SNX29-205,ENST00000568359.1_SNX29-206,ENST00000568949.1_SNX29-207,ENST00000569801.5_SNX29-208	1.41	0.82	1.08	0.97	1.19	1.82	1.44	2.84	1.77	1.69	0.8	0.78	1.11	1.14	0.54	1.63	0.81	1.12	0.69	0.94	0.81	7.24	0.88	2.14	0.88	1.1	1.03	1.03	0.94	0.9	1.29	1.25	1.08	0.75	2.9	0.95	1.69	1.25	1.08	0.7	1.44	0.66	1.58	1.29	0.78	0.99	2.11	0.78
ENSG00000048540.16_LMO3	ENST00000261169.10_LMO3-201,ENST00000320122.10_LMO3-202,ENST00000332914.10_LMO3-203,ENST00000354662.5_LMO3-204,ENST00000396205.6_LMO3-205,ENST00000424192.6_LMO3-206,ENST00000439600.2_LMO3-207,ENST00000441439.6_LMO3-208,ENST00000447609.5_LMO3-209,ENST00000453727.6_LMO3-210,ENST00000534946.5_LMO3-211,ENST00000535535.5_LMO3-212,ENST00000536172.5_LMO3-213,ENST00000536509.5_LMO3-214,ENST00000537304.6_…	7.52	1.9	20.92	2.72	19.84	11.09	23.81	19.36	17.29	3.24	11.63	13.14	7.78	2.92	1.84	8.09	10.07	5.73	3.71	4.08	2.6	24.4	1.24	10.24	9.09	20.04	5.99	21.89	8.98	17.36	9.01	5.75	5.25	7.82	7.5	3.61	18.88	24.03	4.09	2.46	7.83	1.77	6.07	3.57	9.74	5.28	12.5	1.33
ENSG00000048544.6_MRPS10	ENST00000053468.4_MRPS10-201	4.17	4.68	3.75	3.14	2.78	4.08	3.62	5.08	5.67	4.44	4.02	4.59	2.02	3.78	3.59	3.22	2.7	5.25	2.07	4.37	3.99	17.86	3.17	4.5	4.5	3.7	3.05	3.55	4.19	5.48	2.69	3.41	2.28	2.29	2.83	3.31	5.91	4.23	2	2.44	5.07	3.56	2.78	4.31	2.86	3.02	5.23	3.98
ENSG00000048545.17_GUCA1A	ENST00000372958.2_GUCA1A-201,ENST00000654459.1_GUCA1A-202,ENST00000679182.1_GUCA1A-203	0.05	0.01	0	0	0.02	0	0	0	0	0	0	0.01	0	0	0	0.01	0	0	0	0	0.01	0	0.02	0	0	0	0	0	0	0	0	0	0	0	0	0.02	0.01	0	0	0	0	0	0	0	0.01	0	0.02	0.03
ENSG00000048649.14_RSF1	ENST00000308488.11_RSF1-201,ENST00000440064.2_RSF1-202,ENST00000467567.1_RSF1-203,ENST00000480887.5_RSF1-204,ENST00000526324.5_RSF1-205,ENST00000528095.5_RSF1-206,ENST00000529470.1_RSF1-207,ENST00000530604.1_RSF1-208,ENST00000531026.5_RSF1-209,ENST00000531768.1_RSF1-210,ENST00000532556.1_RSF1-211,ENST00000534794.1_RSF1-212	13.28	7.12	9.81	6.94	16.09	9.55	11.98	19.65	13.98	4.91	9.34	9.83	6.77	5.1	6.53	9.35	11.44	10.55	3.52	5.69	7.53	62.11	5.84	10.45	7.79	9.8	13.26	8.99	9.67	13.19	10.22	12.52	9.9	6.44	22.8	8.66	12.7	11.51	10.42	6.92	14.65	9.48	19.38	5.44	11.72	13.64	13.11	8.17
ENSG00000048707.15_VPS13D	ENST00000011700.10_VPS13D-201,ENST00000460333.5_VPS13D-202,ENST00000466732.2_VPS13D-203,ENST00000469054.1_VPS13D-204,ENST00000473099.1_VPS13D-205,ENST00000476045.5_VPS13D-206,ENST00000476169.1_VPS13D-207,ENST00000481484.1_VPS13D-208,ENST00000487188.1_VPS13D-209,ENST00000489961.1_VPS13D-210,ENST00000543710.5_VPS13D-211,ENST00000543766.2_VPS13D-212,ENST00000613099.4_VPS13D-213,ENST00000620676.6_VPS…	4.78	2.95	8.62	3.52	12.29	7.53	15.2	9.03	7.42	3.21	6.26	5.63	7.54	2.52	2.35	2.06	8.07	3.61	2.35	3.8	4.6	27.78	1.52	6.92	6.12	9.43	5.41	6.63	3.97	6.38	10.55	6.75	4.62	8.16	5.79	5.34	7.58	12.21	3.49	2.83	9.77	3.01	7.6	3.13	11.96	4.78	6.4	2.91
ENSG00000048740.19_CELF2	ENST00000354897.3_CELF2-201,ENST00000399850.7_CELF2-202,ENST00000416382.6_CELF2-203,ENST00000417956.6_CELF2-204,ENST00000542579.5_CELF2-205,ENST00000608830.5_CELF2-206,ENST00000609692.5_CELF2-207,ENST00000609870.5_CELF2-208,ENST00000631460.1_CELF2-209,ENST00000631816.1_CELF2-210,ENST00000632065.1_CELF2-211,ENST00000632728.1_CELF2-212,ENST00000633077.2_CELF2-213,ENST00000633200.1_CELF2-214,ENST000…	13.62	18.96	21.87	17.99	22.43	14.16	27.64	18.76	13.95	16.14	14.32	15.05	9.68	15.42	15.54	11.39	15	14.64	3.75	17.36	19.18	89.56	11.8	11.41	12.16	24.42	18.23	23.02	12.18	10.67	14.57	20.51	9.79	11.53	16.37	25.38	17.34	26.37	11.3	18.71	22.33	16.96	20.76	16.22	16.14	17.65	15.47	16.21
ENSG00000048828.17_FAM120A	ENST00000277165.11_FAM120A-201,ENST00000375389.7_FAM120A-202,ENST00000427765.1_FAM120A-203,ENST00000446420.2_FAM120A-204,ENST00000475933.1_FAM120A-205,ENST00000652239.1_FAM120A-206	20.25	18.49	20.29	18.66	21.94	22.85	25.37	32.9	34.61	18.38	19.68	24.07	13.17	19.9	16.08	12.23	17.84	16.06	7.21	21.61	21.49	92.28	13.09	22.88	24.49	19.45	18.69	19.7	16.01	24.35	18.37	18.33	15.13	15.68	24.22	21.32	32.74	21.16	16.51	16.58	25.18	17.2	22.2	20.28	20.45	19.09	39.19	17.54
ENSG00000048991.17_R3HDM1	ENST00000264160.8_R3HDM1-201,ENST00000409478.5_R3HDM1-202,ENST00000409606.5_R3HDM1-203,ENST00000410054.5_R3HDM1-204,ENST00000425804.1_R3HDM1-205,ENST00000429703.6_R3HDM1-206,ENST00000436436.5_R3HDM1-207,ENST00000438014.5_R3HDM1-208,ENST00000441871.5_R3HDM1-209,ENST00000443537.2_R3HDM1-210,ENST00000445855.1_R3HDM1-211,ENST00000456040.1_R3HDM1-212,ENST00000463230.5_R3HDM1-213,ENST00000480793.1_R3HD…	6.08	5.56	5.58	6.48	6.22	9	5.36	11.99	8.02	4.63	7.52	7.98	3.68	6.46	4.08	4.97	8.16	7.56	1.9	6.97	6.64	26.04	3.89	10.16	6.68	7.16	6.1	5.49	5.45	9.04	6.58	6.94	4.05	3.47	9.27	5.63	11.59	7.1	7.26	5	6.09	5.38	7.29	5.54	6.09	5.08	14.73	4.99
ENSG00000049089.15_COL9A2	ENST00000372736.3_COL9A2-201,ENST00000372748.8_COL9A2-202,ENST00000417105.6_COL9A2-203,ENST00000427563.1_COL9A2-204,ENST00000461118.6_COL9A2-205,ENST00000466267.1_COL9A2-206,ENST00000482722.5_COL9A2-207,ENST00000488463.6_COL9A2-208,ENST00000490132.1_COL9A2-209,ENST00000495948.1_COL9A2-210,ENST00000496215.5_COL9A2-211,ENST00000642679.1_COL9A2-212	5.06	0.77	0.32	0.16	0.3	0.35	0.27	2.88	3.34	0.49	0.43	1.08	0.46	0.25	0.51	2.97	0.99	0.7	0.25	0.1	0.18	1.85	0.47	3.56	4.19	0.46	0.37	0.29	0.62	2.8	0.73	0.63	4.4	1.03	4.63	0.86	2.36	0.55	2.1	0.59	0.87	0.32	0.37	0.12	0.79	0.3	4.11	0.43
ENSG00000049130.16_KITLG	ENST00000347404.10_KITLG-201,ENST00000357116.4_KITLG-202,ENST00000378535.4_KITLG-203,ENST00000552044.1_KITLG-204,ENST00000644744.1_KITLG-205,ENST00000646633.1_KITLG-206	4.56	5.43	4.12	3.03	4.29	4.24	4.86	6.08	4.87	4.16	4.62	4.81	2.32	2.54	4.82	3.34	4.61	5.51	1.28	3.27	3.17	18.93	3.89	4.15	5.09	4.52	3.49	3.41	4.62	3.87	4.8	4.54	4.93	3.17	7.13	4.31	7.29	4.73	3.96	3.49	5.09	5.81	4.38	3.28	4.95	3.72	5.95	5.54
ENSG00000049167.16_ERCC8	ENST00000265038.10_ERCC8-201,ENST00000381118.7_ERCC8-202,ENST00000439176.6_ERCC8-203,ENST00000462279.5_ERCC8-204,ENST00000477893.1_ERCC8-205,ENST00000484330.5_ERCC8-206,ENST00000495985.5_ERCC8-207,ENST00000497892.6_ERCC8-208,ENST00000643034.1_ERCC8-209,ENST00000643708.1_ERCC8-210,ENST00000647431.2_ERCC8-211,ENST00000647486.2_ERCC8-212,ENST00000675042.2_ERCC8-213,ENST00000675229.1_ERCC8-214,ENST00…	1.36	0.84	0.77	1.16	0.8	1.79	1.49	2.5	1.53	0.91	1.44	1.77	0.79	1.29	0.95	0.7	0.85	1.03	0.44	1.62	1.31	4.1	0.74	1.08	2.1	1.23	0.4	0.95	0.79	2.09	0.96	0.5	1.74	1.25	2.04	0.99	2.1	1.26	1.13	0.84	0.51	0.9	0.65	1.1	0.89	0.35	3.19	1.07
ENSG00000049192.15_ADAMTS6	ENST00000314351.9_ADAMTS6-201,ENST00000381052.8_ADAMTS6-202,ENST00000381055.8_ADAMTS6-203,ENST00000417396.2_ADAMTS6-204,ENST00000464680.6_ADAMTS6-205,ENST00000470597.5_ADAMTS6-206,ENST00000502886.1_ADAMTS6-207,ENST00000504282.1_ADAMTS6-208	1.54	4.1	1.52	4.45	1.28	2.46	2.22	2.66	2.28	3.06	2.43	2.26	1.75	3.8	3.92	1.05	2.27	2.33	1.76	4.03	4.27	4.11	3.52	1.72	1.03	1.18	1.15	1.86	1.94	2	2.28	1.17	1.75	1.8	2.2	5.29	3.43	1.75	1.1	5.77	1.65	4.94	1.65	4.27	2.19	1.36	2.27	4.22
ENSG00000049239.13_H6PD	ENST00000377403.7_H6PD-201,ENST00000495451.1_H6PD-202,ENST00000602477.1_H6PD-203	2.24	1.32	1.82	1.51	1.78	1.58	2.07	3.26	3.2	1.36	1.93	2.34	1.78	1.3	1.04	1.36	2.08	1.66	0.67	1.38	1.47	7.29	0.85	2.24	2.89	2.04	1.34	1.63	1.41	3.05	2.45	1.63	3.01	2.17	2.06	2.01	3.15	2.23	3.18	1.7	1.99	1.17	1.63	1.41	2.44	1.14	2.61	1.19
ENSG00000049245.13_VAMP3	ENST00000054666.11_VAMP3-201,ENST00000470357.1_VAMP3-202,ENST00000487194.1_VAMP3-203	18.81	16.02	16.33	16.85	18.28	15.75	22.79	22.77	38.92	19.45	14.48	23.03	13.6	20.28	13.46	18.42	21.77	22.26	8.33	14.52	17.13	80.8	10.33	22.63	24.86	21.11	15.18	21.21	19.15	20.38	17.4	21.39	20.81	18.34	23.11	17.24	26.35	19.5	13.67	17.63	26.66	20.38	17.85	15.7	18.56	17.29	18.58	16.49
ENSG00000049246.15_PER3	ENST00000361923.2_PER3-201,ENST00000377532.8_PER3-202,ENST00000377541.5_PER3-203,ENST00000463106.1_PER3-204,ENST00000473653.1_PER3-205,ENST00000494684.1_PER3-206,ENST00000602883.1_PER3-207,ENST00000613533.4_PER3-208,ENST00000614998.4_PER3-209	1.4	0.5	0.4	1.01	0.8	1.09	1.17	3.93	1.63	0.35	0.44	0.35	0.44	1.62	0.36	1.61	0.68	0.6	0.38	1.79	1.89	5.18	0.3	1.28	1.7	0.45	0.71	0.23	0.63	0.88	0.77	0.82	2.86	0.42	2.13	0.72	1.69	0.51	1.73	0.34	0.81	0.41	0.88	2.14	1.01	0.69	4.54	0.59
ENSG00000049247.14_UTS2	ENST00000054668.5_UTS2-201,ENST00000361696.10_UTS2-202,ENST00000377516.6_UTS2-203	0	0.01	0	0	0	0	0	0	0	0	0	0	0	0	0	0	0	0	0	0.01	0	0	0	0	0	0	0	0	0	0	0	0	0	0.02	0	0.03	0	0	0	0	0	0	0	0	0	0	0.02	0
ENSG00000049249.9_TNFRSF9	ENST00000377507.8_TNFRSF9-201,ENST00000474475.1_TNFRSF9-202,ENST00000492571.1_TNFRSF9-203,ENST00000615230.4_TNFRSF9-204,ENST00000674210.1_TNFRSF9-205	0.59	0.13	0.1	0.03	0.04	0.01	0.14	0.88	0.02	0.15	0.18	0.03	0.03	0.25	0.09	0.14	0.04	0.12	0.13	0.02	0.03	0.31	0.05	0.47	0.36	0.22	0.15	0.1	0.08	0.04	0.04	0.02	0.19	0.08	0.38	0.11	0.18	0.18	0.31	0.1	0.11	0.15	0.27	0.08	0.12	0.08	0.14	0.17
ENSG00000049283.19_EPN3	ENST00000268933.8_EPN3-201,ENST00000503246.1_EPN3-202,ENST00000503690.5_EPN3-203,ENST00000504857.1_EPN3-204,ENST00000507467.1_EPN3-205,ENST00000507709.1_EPN3-206,ENST00000507998.5_EPN3-207,ENST00000510045.5_EPN3-208,ENST00000510462.5_EPN3-209,ENST00000511414.5_EPN3-210,ENST00000512291.5_EPN3-211,ENST00000512379.5_EPN3-212,ENST00000514874.5_EPN3-213,ENST00000515028.5_EPN3-214,ENST00000515126.1_EPN…	4.19	4.76	4.03	5.66	8.6	5.19	4.55	9.44	7.68	4.92	5.71	7.89	5.36	3.96	3.91	3.92	5.05	3.65	3.99	3.79	4.05	16.64	2.83	5.89	5.26	4.66	2.11	3.54	4.98	8.27	7.18	2.96	8.03	6.26	3.76	7.79	7.15	4.55	4.45	5.36	2.92	5.55	3.07	4.02	6.88	2.44	8.53	4.28
ENSG00000049323.16_LTBP1	ENST00000402934.5_LTBP1-201,ENST00000404525.5_LTBP1-202,ENST00000404816.7_LTBP1-203,ENST00000407925.5_LTBP1-204,ENST00000413303.5_LTBP1-205,ENST00000415140.6_LTBP1-206,ENST00000418533.6_LTBP1-207,ENST00000422669.1_LTBP1-208,ENST00000432635.1_LTBP1-209,ENST00000468091.2_LTBP1-210,ENST00000489740.1_LTBP1-211,ENST00000498013.1_LTBP1-212	7.34	1.36	2.87	1.75	3.08	2.07	1.98	7.42	5.56	1.13	3.78	4.24	3.33	0.97	1.04	6.77	4.71	5.09	0.66	1.07	1.04	11.52	0.69	2.81	5.07	2.36	2.49	2.49	3.84	5.73	5.81	2.46	5.86	4.23	9.68	1.61	5.91	2.8	6.31	0.96	3.3	1.53	2.89	1.05	5.73	2.39	3.86	1.03
ENSG00000049449.10_RCN1	ENST00000054950.4_RCN1-201,ENST00000527337.1_RCN1-202,ENST00000528630.1_RCN1-203,ENST00000531345.1_RCN1-204,ENST00000532474.5_RCN1-205,ENST00000532721.1_RCN1-206,ENST00000533898.5_RCN1-207	25.04	14.68	20.57	10.02	21.15	11.68	17.47	23.43	29.02	12.49	13.54	16.2	13.54	10.45	12.93	24.1	16.99	14.7	6.73	8.97	10.37	96.28	11.01	22.42	27.82	21.54	18.17	19.22	13.4	23.77	14.44	21.8	23.75	13.85	21.12	16.18	27.81	22.22	17.43	12.9	23.74	13.44	19.5	9.06	16.84	18.05	26.49	14.5
ENSG00000049540.19_ELN	ENST00000252034.12_ELN-201,ENST00000320399.10_ELN-202,ENST00000320492.11_ELN-203,ENST00000357036.9_ELN-204,ENST00000380553.8_ELN-205,ENST00000380562.8_ELN-206,ENST00000380575.8_ELN-207,ENST00000380576.9_ELN-208,ENST00000380584.8_ELN-209,ENST00000414324.5_ELN-210,ENST00000416107.5_ELN-211,ENST00000417091.5_ELN-212,ENST00000419398.1_ELN-213,ENST00000428787.5_ELN-214,ENST00000429192.5_ELN-215,ENST00…	0	0	0	0	0.05	0	0	0	0	0	0	0	0	0	0	0	0.05	0	0	0	0	0	0	0	0	0	0	0	0	0	0	0	0	0	0	0	0	0	0	0	0	0	0	0.01	0	0	0.07	0
ENSG00000049541.11_RFC2	ENST00000055077.8_RFC2-201,ENST00000352131.7_RFC2-202,ENST00000463194.1_RFC2-203,ENST00000470266.5_RFC2-204,ENST00000473493.2_RFC2-205,ENST00000479105.6_RFC2-206,ENST00000480432.5_RFC2-207,ENST00000485545.5_RFC2-208,ENST00000491206.5_RFC2-209,ENST00000493156.6_RFC2-210,ENST00000494019.5_RFC2-211,ENST00000497430.1_RFC2-212,ENST00000621097.4_RFC2-213	4.04	2.78	4.05	4.09	2.92	8.86	4.46	13.04	14.06	3.69	5.68	7.68	3.14	4.46	2.28	3.49	4.76	3.9	7	5.13	5.63	9.08	1.82	8.03	7.44	3.16	1.63	3.63	3.35	9.89	4.04	2.74	3.43	3.78	6.26	2.86	14.73	4.21	3.96	3.32	3.21	2	1.8	5.16	3.38	1.6	11.76	2.26
ENSG00000049618.24_ARID1B	ENST00000319584.11_ARID1B-201,ENST00000346085.10_ARID1B-202,ENST00000350026.10_ARID1B-203,ENST00000400790.3_ARID1B-204,ENST00000414678.7_ARID1B-205,ENST00000452544.2_ARID1B-206,ENST00000478761.4_ARID1B-207,ENST00000493658.2_ARID1B-208,ENST00000494260.2_ARID1B-209,ENST00000635849.1_ARID1B-210,ENST00000635928.1_ARID1B-211,ENST00000635957.1_ARID1B-212,ENST00000636205.1_ARID1B-213,ENST00000636227.1_A…	13.75	8.41	13.06	9.1	11.99	13.41	12.81	26.7	22.13	8.76	13.27	13.31	8.82	7.01	7.95	11.44	12.74	12.59	3.34	7.97	9.44	57.29	6.15	17.6	14.52	14.04	11.35	10.11	11.34	17.23	11.77	10.07	12.52	8.78	24.64	10.2	21.51	13.71	11.83	7.38	14.87	8.01	14.56	8.62	14.2	11.07	21.26	9.05
ENSG00000049656.14_CLPTM1L	ENST00000320895.10_CLPTM1L-201,ENST00000503042.5_CLPTM1L-202,ENST00000503151.5_CLPTM1L-203,ENST00000503534.5_CLPTM1L-204,ENST00000505605.5_CLPTM1L-205,ENST00000505914.5_CLPTM1L-206,ENST00000506641.5_CLPTM1L-207,ENST00000507195.5_CLPTM1L-208,ENST00000507807.3_CLPTM1L-209,ENST00000508765.5_CLPTM1L-210,ENST00000511268.6_CLPTM1L-211,ENST00000511786.1_CLPTM1L-212,ENST00000512451.5_CLPTM1L-213,ENST0000…	20.13	12.05	28.22	16.68	23.76	29.72	37.17	33.7	41.94	19.53	22.14	29.08	16.1	16.11	10.57	17.23	14.87	20.49	16.12	16.26	17.4	114.35	9.02	29.92	29.95	28.49	19.22	27.37	16.93	29.54	17.55	27.11	26.89	16.39	15.06	17.41	38.81	28.99	15.1	12.43	31.83	10.67	21.98	15.51	14.53	22.09	40.06	12.68
ENSG00000049759.20_NEDD4L	ENST00000256830.13_NEDD4L-201,ENST00000356462.10_NEDD4L-202,ENST00000357895.9_NEDD4L-203,ENST00000382850.8_NEDD4L-204,ENST00000400345.8_NEDD4L-205,ENST00000431212.6_NEDD4L-206,ENST00000435432.6_NEDD4L-207,ENST00000456173.6_NEDD4L-208,ENST00000456986.5_NEDD4L-209,ENST00000585323.5_NEDD4L-210,ENST00000585363.5_NEDD4L-211,ENST00000585594.6_NEDD4L-212,ENST00000585970.1_NEDD4L-213,ENST00000586263.5_NE…	19.28	12.71	21.81	4.99	40.97	14.61	29.93	35.64	27.81	5.16	17.76	16.33	35.92	5.21	10.98	13.95	53.62	14.64	5.51	6.38	5.59	109.15	6.97	19.58	18.31	20.49	20.87	23.47	13.98	18.29	54.41	27.79	49.8	44.11	26.73	25.42	29.25	25.49	45.94	23.96	29.13	16.43	28.41	6.5	57.02	21.37	25.25	14.26
ENSG00000049768.17_FOXP3	ENST00000376197.1_FOXP3-201,ENST00000376199.7_FOXP3-202,ENST00000376207.10_FOXP3-203,ENST00000455775.7_FOXP3-204,ENST00000518685.6_FOXP3-205,ENST00000557224.6_FOXP3-206,ENST00000650877.1_FOXP3-207,ENST00000651307.1_FOXP3-208,ENST00000652559.1_FOXP3-209,ENST00000684155.1_FOXP3-210	0.01	0.02	0.03	0.03	0.26	0.04	0.06	0	0.04	0	0.09	0.01	0.01	0.03	0.04	0.11	0.03	0.02	0.01	0.03	0.04	0.03	0.01	0	0.06	0.03	0.01	0	0	0.34	0.04	0.06	0.03	0.03	0	0.04	0.07	0.09	0	0	0	0.02	0.08	0.05	0.08	0.02	0.15	0.05
ENSG00000049769.14_PPP1R3F	ENST00000055335.11_PPP1R3F-201,ENST00000376188.1_PPP1R3F-202,ENST00000466508.5_PPP1R3F-203,ENST00000471261.2_PPP1R3F-204,ENST00000495799.5_PPP1R3F-205,ENST00000652102.1_PPP1R3F-206	0.31	0.86	0.33	0.83	0.7	0.28	0.59	1.42	3.13	1.45	0.53	1.47	0.35	1.02	0.96	0.43	0.59	0.87	0.65	1.43	0.39	3.68	0.38	0.22	2.42	0.89	0.4	0.31	0.87	1.31	0.6	0.36	0.45	0.55	0.94	0.89	0.75	0.74	0.25	1.17	0.44	0.51	0.55	0.41	0.64	0.23	0.44	0.71
ENSG00000049860.14_HEXB	ENST00000261416.12_HEXB-201,ENST00000503312.5_HEXB-202,ENST00000504459.5_HEXB-203,ENST00000505859.1_HEXB-204,ENST00000509579.1_HEXB-205,ENST00000510820.1_HEXB-206,ENST00000511181.5_HEXB-207,ENST00000511621.1_HEXB-208,ENST00000513079.5_HEXB-209,ENST00000513336.5_HEXB-210,ENST00000513539.1_HEXB-211,ENST00000513867.1_HEXB-212,ENST00000515528.1_HEXB-213	20.36	14.3	22.86	12.6	21.04	21.44	28.45	29.94	31.89	13.6	21.26	23.5	16.27	13.24	13.15	18.11	21.59	21.61	13.54	14.66	14.02	107.72	11.06	17.54	22.08	19.5	18.48	20.11	18.18	21.9	25.29	22.69	20.12	19.6	20.58	14.09	31.78	24.18	19.28	12.27	28.33	12.11	18.45	13.24	23.29	20.18	28.45	12.25
ENSG00000049883.15_PTCD2	ENST00000308077.9_PTCD2-201,ENST00000380639.10_PTCD2-202,ENST00000460837.2_PTCD2-203,ENST00000486995.5_PTCD2-204,ENST00000493283.5_PTCD2-205,ENST00000503315.5_PTCD2-206,ENST00000503868.5_PTCD2-207,ENST00000510676.6_PTCD2-208,ENST00000511752.5_PTCD2-209,ENST00000515198.5_PTCD2-210,ENST00000536805.5_PTCD2-211,ENST00000543322.5_PTCD2-212	0.85	0.58	1.33	0.65	0.51	0.75	1.01	2.23	1.9	1.03	1.49	0.88	0.59	0.63	0.2	0.82	0.6	0.86	0.18	0.6	0.47	1.75	0.33	2.08	1.13	1.11	0.39	0.82	0.57	0.57	0.44	0.3	0.34	0.48	0.81	0.57	1.26	0.69	0.29	0.19	0.75	0.26	0.37	0.38	0.53	0.35	1.45	0.39
ENSG00000050030.16_NEXMIF	ENST00000055682.12_NEXMIF-201,ENST00000616200.2_NEXMIF-202,ENST00000642681.2_NEXMIF-203	0.01	0	0.01	0.01	0.01	0.01	0.02	0.02	0.02	0.01	0.02	0	0	0.01	0	0.02	0.01	0	0.01	0	0	0.1	0	0	0.03	0.03	0.01	0.01	0.01	0.01	0.01	0.03	0	0	0	0.01	0.03	0.02	0	0	0.04	0	0.02	0.01	0.01	0.02	0.04	0
ENSG00000050130.18_JKAMP	ENST00000356057.9_JKAMP-201,ENST00000425728.6_JKAMP-202,ENST00000553156.2_JKAMP-203,ENST00000553647.1_JKAMP-204,ENST00000553941.5_JKAMP-205,ENST00000554271.5_JKAMP-206,ENST00000554721.1_JKAMP-207,ENST00000554754.5_JKAMP-208,ENST00000554795.1_JKAMP-209,ENST00000555491.5_JKAMP-210,ENST00000556985.5_JKAMP-211,ENST00000557560.5_JKAMP-212,ENST00000602482.5_JKAMP-213,ENST00000616435.5_JKAMP-214	4.91	1.74	4.77	2.63	5.32	3.89	5.43	7.42	6.46	3.36	5.63	4.18	3.92	2.01	1.7	3.59	5.02	6.74	2.12	3.04	2.78	23.45	2.24	3.57	4.77	4.91	3.76	5.35	5	5.74	6.07	5.03	3.18	4.31	6.33	3.29	6.79	7.1	5.7	2.65	8.19	2.68	4.06	2.73	5.33	5.66	3.01	2.41
ENSG00000050165.19_DKK3	ENST00000326932.8_DKK3-201,ENST00000396505.7_DKK3-202,ENST00000525493.5_DKK3-203,ENST00000525927.5_DKK3-204,ENST00000526218.5_DKK3-205,ENST00000527132.1_DKK3-206,ENST00000528188.5_DKK3-207,ENST00000529338.1_DKK3-208,ENST00000530694.5_DKK3-209,ENST00000531309.1_DKK3-210,ENST00000532372.5_DKK3-211,ENST00000532873.5_DKK3-212,ENST00000533813.5_DKK3-213,ENST00000533900.1_DKK3-214,ENST00000534479.5_DKK…	1.06	1.43	4.54	2.28	5.05	1.14	5.09	1.48	2.88	0.59	0.82	1.29	1.28	1.11	0.79	0.79	0.92	1.01	0.57	1.35	1.01	25.52	0.99	0.65	2.02	5.23	3.46	4.5	1	1.01	0.96	4.8	1.21	1.27	3.14	1.19	0.93	4.36	0.74	0.86	5.5	0.98	5.08	1.39	0.87	3.42	0.72	1.04
ENSG00000050327.15_ARHGEF5	ENST00000056217.10_ARHGEF5-201,ENST00000471847.2_ARHGEF5-202,ENST00000474817.5_ARHGEF5-203,ENST00000498580.5_ARHGEF5-204	7.91	6.4	6.65	6.29	7.75	5.64	6.13	9.58	8.4	5.89	6.05	5.85	5.31	5.45	5.02	4.19	7.82	7.54	2.84	5.96	6.73	34.86	3.6	6.81	8.03	6.75	7.32	6.09	5.48	9	8.18	8.75	8.3	6.93	11.45	8.42	9.97	7.05	7.38	5.75	9.8	5.65	10.11	5.9	8.68	7.31	10.39	5.44
ENSG00000050344.9_NFE2L3	ENST00000056233.4_NFE2L3-201,ENST00000606261.1_NFE2L3-202,ENST00000607375.1_NFE2L3-203	0.58	1.05	0.56	0.54	0.31	0.46	0.36	1.67	0.66	0.38	0.46	0.42	0.3	0.44	0.84	0.68	1.12	0.38	0.16	0.45	0.37	1.6	0.66	0.44	0.61	0.23	0.21	0.24	0.47	0.52	0.75	0.19	0.47	0.51	1.1	1.24	0.79	0.34	0.42	0.63	0.29	0.96	0.38	0.37	0.59	0.2	1.27	1.1
ENSG00000050393.12_MCUR1	ENST00000379170.9_MCUR1-201,ENST00000488770.1_MCUR1-202,ENST00000607303.1_MCUR1-203	4.37	2.45	3.09	3.21	2.45	3.84	2.83	6.6	3.6	3.19	4.35	5.22	2.76	3.08	2.82	3.43	3.48	4.95	2.33	2.37	2.97	11.81	2.08	3.36	4.06	3.04	2.36	2.55	3.18	5.4	3.53	3.13	3.08	3.16	5.19	3.23	5.32	3.05	3.12	2.64	3.82	2.67	2.88	3.13	3.31	2.63	6.04	2.28
ENSG00000050405.14_LIMA1	ENST00000341247.9_LIMA1-201,ENST00000394943.7_LIMA1-202,ENST00000547825.5_LIMA1-203,ENST00000549064.1_LIMA1-204,ENST00000550592.1_LIMA1-205,ENST00000550611.1_LIMA1-206,ENST00000551486.1_LIMA1-207,ENST00000551691.5_LIMA1-208,ENST00000552008.5_LIMA1-209,ENST00000552045.1_LIMA1-210,ENST00000552338.5_LIMA1-211,ENST00000552491.5_LIMA1-212,ENST00000552720.5_LIMA1-213,ENST00000552783.5_LIMA1-214,ENST000…	14.86	13.16	10.64	9.38	11.22	11.47	9.44	19.77	19.96	9.52	13.32	13.19	12.23	7.75	11.26	14.03	14.99	12.57	4.49	9.97	11.98	51	9.4	10.56	14.41	10.9	8.21	8.72	10.5	12.69	15.63	11.04	18.42	12.78	13.9	14.43	19.23	10.76	21.68	12.64	12.31	13.17	11.79	9.33	16.4	9.18	17.05	13.12
ENSG00000050426.16_LETMD1	ENST00000262055.9_LETMD1-201,ENST00000380135.7_LETMD1-202,ENST00000418425.6_LETMD1-203,ENST00000546814.1_LETMD1-204,ENST00000546992.5_LETMD1-205,ENST00000547008.5_LETMD1-206,ENST00000547029.5_LETMD1-207,ENST00000547256.1_LETMD1-208,ENST00000547318.5_LETMD1-209,ENST00000547555.5_LETMD1-210,ENST00000547660.5_LETMD1-211,ENST00000547877.5_LETMD1-212,ENST00000548209.5_LETMD1-213,ENST00000548251.5_LETM…	2.87	4.03	5.07	5.14	5.87	7.18	7.16	6.94	4.35	3.72	5.71	5.3	4.7	5.01	3.69	4.84	5.98	4.44	3.35	5.06	4.76	15.93	2.41	7.06	5.01	6.58	3.84	4.63	3.01	4.66	6.06	3.41	6.51	5.3	3.29	6.05	5.17	5.12	5.78	5.05	3.71	4.58	3.45	5.4	6.28	3.47	5.95	4.47
ENSG00000050438.17_SLC4A8	ENST00000319957.10_SLC4A8-201,ENST00000358657.7_SLC4A8-202,ENST00000453097.7_SLC4A8-203,ENST00000514353.7_SLC4A8-204,ENST00000535225.6_SLC4A8-205,ENST00000546497.1_SLC4A8-206,ENST00000546663.1_SLC4A8-207,ENST00000546872.1_SLC4A8-208,ENST00000546875.1_SLC4A8-209,ENST00000547697.6_SLC4A8-210,ENST00000548352.5_SLC4A8-211,ENST00000548616.1_SLC4A8-212,ENST00000548811.5_SLC4A8-213,ENST00000550211.1_SLC…	1.71	0.31	0.41	0.35	1.48	1.29	0.26	3.62	3.17	0.13	0.95	1.35	2.21	0.66	0.52	3.1	2.81	2.04	0.51	0.12	0.21	2.1	0.14	0.23	2.28	0.58	2.5	0.12	1.98	1.5	2.71	0.66	1.21	2.53	1.43	0.78	1.41	0.31	2.62	0.55	1.16	0.31	1.07	0.26	2.08	0.31	1.3	0.62
ENSG00000050555.19_LAMC3	ENST00000355452.5_LAMC3-201,ENST00000361069.9_LAMC3-202,ENST00000462567.1_LAMC3-203,ENST00000678544.1_LAMC3-204,ENST00000678758.1_LAMC3-205,ENST00000679272.1_LAMC3-206	0	0	0	0	0.04	0	0	0	0	0	0	0	0	0	0	0	0	0	0	0	0	0	0	0	0	0	0	0	0	0	0	0	0	0	0	0	0	0	0	0	0	0	0	0	0	0	0.09	0
ENSG00000050628.21_PTGER3	ENST00000306666.10_PTGER3-201,ENST00000356595.8_PTGER3-202,ENST00000361210.6_PTGER3-203,ENST00000370924.4_PTGER3-204,ENST00000370931.7_PTGER3-205,ENST00000460330.5_PTGER3-206,ENST00000479353.5_PTGER3-207,ENST00000497146.5_PTGER3-208,ENST00000628037.2_PTGER3-209	0.05	0	0.01	0	0.02	0	0	0	0.01	0.06	0	0	0.01	0	0.01	0.04	0.01	0.03	0	0	0.01	0.02	0	0.06	0	0	0.01	0	0.02	0.02	0.01	0	0.01	0.01	0	0.02	0	0	0.03	0.02	0.01	0.01	0	0	0	0.01	0.01	0
ENSG00000050730.16_TNIP3	ENST00000057513.8_TNIP3-201,ENST00000506753.1_TNIP3-202,ENST00000507879.5_TNIP3-203,ENST00000509841.1_TNIP3-204,ENST00000511909.5_TNIP3-205,ENST00000515036.1_TNIP3-206,ENST00000515605.1_TNIP3-207	0.38	0.11	0.91	0.01	1.28	0.2	1.8	0.96	0.27	0.1	0.48	0.38	1.3	0.09	0.11	0.09	0.8	0.35	0.1	0.1	0.06	5.04	0.15	0.09	0.36	0.91	1.05	0.81	0.09	0.41	1.08	1.38	2.54	1	1.77	0.37	0.29	1.03	1.4	0.3	1.55	0.12	0.83	0.08	0.95	0.94	1.22	0.09
ENSG00000050748.18_MAPK9	ENST00000343111.10_MAPK9-201,ENST00000347470.8_MAPK9-202,ENST00000393360.7_MAPK9-203,ENST00000393362.8_MAPK9-204,ENST00000397072.7_MAPK9-205,ENST00000425491.6_MAPK9-206,ENST00000452135.7_MAPK9-207,ENST00000455781.5_MAPK9-208,ENST00000520212.6_MAPK9-209,ENST00000523135.1_MAPK9-210,ENST00000523583.1_MAPK9-211,ENST00000524170.5_MAPK9-212,ENST00000539014.5_MAPK9-213	3.59	3.07	6.27	3.01	5.26	6.74	6.92	9.01	8.4	3.62	6.6	6.74	4.42	3.42	1.88	2.55	4.5	5.23	3.26	3.34	3.43	19.19	1.66	4.96	6.57	5.95	3.89	5.18	3.62	6.43	5.36	3.95	6.18	4.36	6.78	3.15	10.15	5.56	4.35	2.74	7.11	2.14	4.24	3.86	6.04	3.22	11.58	2.38
ENSG00000050767.18_COL23A1	ENST00000390654.8_COL23A1-201,ENST00000407622.3_COL23A1-202,ENST00000484750.1_COL23A1-203,ENST00000646779.1_COL23A1-204,ENST00000679888.1_COL23A1-205,ENST00000679896.1_COL23A1-206,ENST00000680268.1_COL23A1-207,ENST00000680889.1_COL23A1-208,ENST00000681261.1_COL23A1-209	0.01	0	0	0	0.02	0	0	0	0	0	0	0	0.01	0	0	0	0	0	0	0	0	0	0	0	0	0	0	0	0.01	0	0.02	0	0.01	0.01	0	0.02	0	0	0	0	0	0	0	0	0.03	0	0.01	0
ENSG00000050820.17_BCAR1	ENST00000162330.10_BCAR1-201,ENST00000393420.10_BCAR1-202,ENST00000393422.6_BCAR1-203,ENST00000418647.7_BCAR1-204,ENST00000420641.7_BCAR1-205,ENST00000535626.6_BCAR1-206,ENST00000538440.6_BCAR1-207,ENST00000542031.6_BCAR1-208,ENST00000546196.2_BCAR1-209,ENST00000561970.1_BCAR1-210,ENST00000562556.5_BCAR1-211,ENST00000563038.5_BCAR1-212,ENST00000563323.1_BCAR1-213,ENST00000563700.1_BCAR1-214,ENST0…	35.95	21.56	19.42	17.42	26.35	21.96	17.81	49.63	39.2	20.17	23.91	23.94	17.58	17.46	19.08	27.46	25.52	28.3	9.47	18.29	19.26	127.84	15.59	29.38	29.77	24.11	24.33	18.64	23.37	38.39	28.79	23.77	33.46	23.54	51.21	25.86	43.39	22.63	38.85	20.5	27.54	20.28	28.07	19.73	33.47	23.83	38.98	19.76
ENSG00000051009.11_FHIP1B	ENST00000265978.8_FHIP1B-201,ENST00000449352.7_FHIP1B-202,ENST00000524416.1_FHIP1B-203,ENST00000529360.1_FHIP1B-204,ENST00000532797.1_FHIP1B-205	2.51	1.79	2.12	1.52	1.92	2.05	2.7	4.06	6.79	1.44	2.49	2.52	1.35	2.23	1.62	1.98	2.81	2.73	0.92	1.4	1.52	11.76	1.62	3.74	3.67	2.44	2.24	2.39	2.37	1.7	1.69	3.02	4.05	1.68	5.43	2.42	3.78	1.9	2.15	2.02	2.8	2.21	2.08	1.6	2.4	1.63	5.38	1.98
ENSG00000051108.15_HERPUD1	ENST00000300302.9_HERPUD1-201,ENST00000344114.8_HERPUD1-202,ENST00000379792.6_HERPUD1-203,ENST00000439977.7_HERPUD1-204,ENST00000562914.1_HERPUD1-205,ENST00000563343.5_HERPUD1-206,ENST00000563781.5_HERPUD1-207,ENST00000563911.5_HERPUD1-208,ENST00000564678.1_HERPUD1-209,ENST00000565966.5_HERPUD1-210,ENST00000566550.1_HERPUD1-211,ENST00000567944.1_HERPUD1-212,ENST00000568358.1_HERPUD1-213,ENST00000…	11.43	7.97	8.61	6.03	28.73	9.17	12.52	16.52	8.38	7.32	8.65	8.49	16.15	3.58	7.04	9.69	23.74	9.55	4.66	5.93	5.63	94.2	5.2	6.35	10.19	9.21	12.13	8.26	6.86	10.83	25.57	14.81	25.56	22.44	11.57	12.49	11.42	10.55	31.03	10.34	18.1	7.16	16.15	6.52	25.84	15.18	16.65	8.38
ENSG00000051128.19_HOMER3	ENST00000221222.15_HOMER3-201,ENST00000392351.8_HOMER3-202,ENST00000433218.6_HOMER3-203,ENST00000539827.5_HOMER3-204,ENST00000542541.6_HOMER3-205,ENST00000594439.5_HOMER3-206,ENST00000594794.5_HOMER3-207,ENST00000595756.1_HOMER3-208,ENST00000596482.5_HOMER3-209,ENST00000599097.1_HOMER3-210,ENST00000599808.1_HOMER3-211,ENST00000600077.5_HOMER3-212	5.68	7.02	9.36	10.81	6.67	10.15	8.49	11.6	8.04	9.19	8.67	11.23	6.95	9.95	5.81	4.78	7.13	7.02	7.37	11.1	12.99	31.49	4.57	8.83	8.52	9.98	5.87	9.04	5.83	8.82	7.23	5.66	5.58	6.64	9.26	7.41	8.06	9.15	2.78	7.62	6.72	5.28	4.73	11.62	7.76	4.61	13.13	6.37
ENSG00000051180.17_RAD51	ENST00000267868.8_RAD51-201,ENST00000382643.7_RAD51-202,ENST00000423169.6_RAD51-203,ENST00000525066.5_RAD51-204,ENST00000526763.6_RAD51-205,ENST00000527860.5_RAD51-206,ENST00000531277.2_RAD51-207,ENST00000532743.6_RAD51-208,ENST00000533741.1_RAD51-209,ENST00000557850.5_RAD51-210,ENST00000645673.2_RAD51-211	0.28	0.1	0.29	0.76	0.16	2.07	0.45	5.42	2.5	0.57	0.94	0.96	0.37	1.1	0.22	0.33	0.75	0.39	1.53	0.84	1.05	0.77	0.24	3.45	2.66	0.34	0.05	0.34	0.36	2.11	0.7	0.09	0.34	0.42	0.01	0.48	3.46	0.37	1.67	0.34	0.12	0.26	0.08	0.71	0.48	0.05	3.68	0.2
ENSG00000051341.15_POLQ	ENST00000264233.6_POLQ-201,ENST00000474243.1_POLQ-202,ENST00000488282.1_POLQ-203,ENST00000683498.1_POLQ-204	0.23	0.26	0.08	0.2	0.03	0.69	0.24	1.13	0.47	0.16	0.17	0.13	0.12	0.22	0.06	0.32	0.36	0.07	0.2	0.26	0.31	0.11	0.07	0.18	0.68	0.03	0.01	0.03	0.14	0.57	0.18	0.02	0.56	0.19	0.39	0.17	0.64	0.03	0.18	0.1	0.1	0.11	0.02	0.34	0.2	0.01	1.22	0.21
ENSG00000051382.9_PIK3CB	ENST00000289153.6_PIK3CB-201,ENST00000462294.1_PIK3CB-202,ENST00000462898.5_PIK3CB-203,ENST00000465581.1_PIK3CB-204,ENST00000469284.6_PIK3CB-205,ENST00000473435.1_PIK3CB-206,ENST00000477593.5_PIK3CB-207,ENST00000481749.5_PIK3CB-208,ENST00000483968.5_PIK3CB-209,ENST00000485060.1_PIK3CB-210,ENST00000487552.1_PIK3CB-211,ENST00000493568.5_PIK3CB-212,ENST00000544716.5_PIK3CB-213,ENST00000674063.1_PIK3…	2.81	3.06	2.25	2.26	2.9	2.7	2.3	4.57	3.43	2.63	3.28	3.75	4.6	2.85	3.51	2.42	3.44	4.62	0.63	2.26	2.42	12.58	3.74	1.93	4.06	3	2.94	2.96	3.22	2.1	3.37	2.14	4.69	4.12	4.06	5.81	4.72	2.25	2.87	3.38	3.25	4.78	3.29	2.05	4.61	2.54	5.37	3.53
ENSG00000051523.11_CYBA	ENST00000261623.8_CYBA-201,ENST00000561972.1_CYBA-202,ENST00000562209.1_CYBA-203,ENST00000563526.5_CYBA-204,ENST00000565588.5_CYBA-205,ENST00000566229.1_CYBA-206,ENST00000566534.5_CYBA-207,ENST00000567174.5_CYBA-208,ENST00000568278.1_CYBA-209,ENST00000569359.5_CYBA-210	86.47	45.97	80.7	35.56	74.6	63.41	75.91	83.1	126.95	55.22	59.15	84.48	69.26	39.76	44.46	88.72	65.35	64.97	42.37	34.41	35.53	359.14	38.3	93.43	97.83	81.92	71.18	77.97	63.85	104.71	65.99	79.39	110.56	70.89	53.75	53.94	80.74	77.91	55.75	46.07	93.24	34.58	65.23	38.3	62.95	64.58	122.06	46.58
ENSG00000051596.10_THOC3	ENST00000265097.9_THOC3-201,ENST00000432305.6_THOC3-202,ENST00000505969.1_THOC3-203,ENST00000510300.5_THOC3-204,ENST00000511062.5_THOC3-205,ENST00000513006.1_THOC3-206,ENST00000513118.1_THOC3-207,ENST00000513482.1_THOC3-208,ENST00000514250.1_THOC3-209,ENST00000514861.5_THOC3-210,ENST00000515016.1_THOC3-211,ENST00000628318.2_THOC3-212	5.24	11.29	7.16	17.73	7.85	18.16	9.7	12.33	7.68	12.33	10.8	17.06	11.49	16.04	10.69	5.16	12.9	10.88	10.88	18.47	16.21	25.29	9.19	8.42	11.04	6.36	5.08	6.19	8.5	5.85	12.18	5.98	6.51	11.95	6.25	16.72	7.9	6.81	3.11	12.74	8.35	10.57	3.96	14.46	12.05	4.48	14.66	11.09
ENSG00000051620.11_HEBP2	ENST00000367697.7_HEBP2-201,ENST00000448741.5_HEBP2-202,ENST00000453452.1_HEBP2-203,ENST00000607197.6_HEBP2-204	32.62	26.27	21.44	18.64	18.14	17.21	14.74	29.91	36.61	24.85	23.49	28.88	24.07	13.79	22.65	23.29	30.87	28.75	13.88	15.06	17.61	93.28	20.79	27.13	26.92	19.6	13.91	21.38	22.26	30.25	26.48	16.86	29.17	22.78	32.85	24.47	33.43	21.53	22.42	21.01	25.91	18.11	10.71	19.67	30.98	15.82	24.08	23.96
ENSG00000051825.15_MPHOSPH9	ENST00000302373.8_MPHOSPH9-201,ENST00000369865.3_MPHOSPH9-202,ENST00000535049.5_MPHOSPH9-203,ENST00000536198.1_MPHOSPH9-204,ENST00000537854.5_MPHOSPH9-205,ENST00000538169.5_MPHOSPH9-206,ENST00000538250.5_MPHOSPH9-207,ENST00000539024.5_MPHOSPH9-208,ENST00000539336.2_MPHOSPH9-209,ENST00000539639.5_MPHOSPH9-210,ENST00000541076.6_MPHOSPH9-211,ENST00000541437.5_MPHOSPH9-212,ENST00000541603.6_MPHOSPH9-…	1.53	0.7	2.12	2.98	1.92	3.01	3.6	4.72	4.73	2.16	2.95	3.38	1.34	1.75	0.37	2.42	2.67	0.95	1.56	2.21	1.62	6.44	1.14	3.41	4.32	3.24	1.84	2.55	1.25	3.48	1.3	1.48	1.41	1.47	5.67	1.72	7.56	3.25	3.42	0.94	2.07	1.22	1.46	3.05	2.32	0.81	11.11	1.25
ENSG00000052126.15_PLEKHA5	ENST00000299275.10_PLEKHA5-201,ENST00000424268.5_PLEKHA5-202,ENST00000429027.7_PLEKHA5-203,ENST00000510738.2_PLEKHA5-204,ENST00000534979.1_PLEKHA5-205,ENST00000535357.5_PLEKHA5-206,ENST00000536974.5_PLEKHA5-207,ENST00000537027.1_PLEKHA5-208,ENST00000538034.5_PLEKHA5-209,ENST00000538068.1_PLEKHA5-210,ENST00000538305.5_PLEKHA5-211,ENST00000538677.1_PLEKHA5-212,ENST00000538714.5_PLEKHA5-213,ENST0000…	5.35	3.39	5.03	3.53	6.32	5.19	5.7	12	8.03	3.73	6.28	6.31	4.32	3.11	2.99	4.19	7.43	4.44	1.63	3.86	3.62	17.02	2.32	6.2	6.38	4.94	3.58	4.48	3.76	7.19	6.98	4.48	5.41	4.95	8.27	6.39	9.32	5.47	6.5	5.52	4.5	3.45	4.52	3.04	7.27	3.7	7.15	3.19
ENSG00000052344.16_PRSS8	ENST00000317508.11_PRSS8-201,ENST00000564025.1_PRSS8-202,ENST00000567531.5_PRSS8-203,ENST00000567797.1_PRSS8-204,ENST00000567833.1_PRSS8-205,ENST00000568261.5_PRSS8-206	17.18	7.05	13.88	5.91	18.18	10.74	16.04	15.78	18.23	4.61	9.28	10.95	19.7	4.48	6.97	14.63	21.04	10.68	6.95	5.16	4.75	72.74	4.92	14.93	13.08	17.19	15.45	12.44	9.23	18.06	23.94	17.93	40.01	21.2	18.93	13.69	13.23	14.3	28.54	10.88	20.95	6.42	15.48	4.68	23.16	13.11	20.3	6.1
ENSG00000052723.12_SIKE1	ENST00000060969.6_SIKE1-201,ENST00000369524.5_SIKE1-202,ENST00000369528.9_SIKE1-203,ENST00000462123.5_SIKE1-204,ENST00000466657.1_SIKE1-205,ENST00000471969.1_SIKE1-206,ENST00000474562.1_SIKE1-207,ENST00000475335.5_SIKE1-208,ENST00000506320.1_SIKE1-209,ENST00000510745.5_SIKE1-210	10.09	8.23	10.17	12.65	8.66	13.55	10.79	14.64	16.83	8.29	10.04	13.09	8.32	7.39	7.61	6.48	12.67	12.92	4.63	13.1	10.2	42.37	5.9	10.18	16.71	12.37	6.88	11.57	11.69	10.91	9.87	5.77	9.27	7.59	12.86	10.03	17.83	11.19	14.41	6.31	12.49	7.21	8.34	11.25	10.08	7.35	14.79	7.28
ENSG00000052749.14_RRP12	ENST00000315563.10_RRP12-201,ENST00000370992.9_RRP12-202,ENST00000414986.5_RRP12-203,ENST00000439965.6_RRP12-204,ENST00000465394.1_RRP12-205,ENST00000479317.1_RRP12-206,ENST00000479481.5_RRP12-207,ENST00000487612.1_RRP12-208,ENST00000490815.1_RRP12-209,ENST00000491313.5_RRP12-210,ENST00000536831.5_RRP12-211,ENST00000618765.1_RRP12-212,ENST00000619048.1_RRP12-213,ENST00000621606.4_RRP12-214,ENST00…	11.23	7.95	5.5	5.92	5.48	4.62	4.4	11.7	9.97	11.35	6.2	7.1	5.46	6.17	6.28	10.13	5.87	7.92	2.03	6.11	6.36	21.19	5.23	7.43	10.89	6.54	5.49	4.48	7.35	7.61	7.24	7.01	7.26	5.09	16.29	7.41	10.71	5.41	4.79	6.17	4.87	7.11	5.6	5.66	8.46	4.03	12.85	7.13
ENSG00000052795.13_FNIP2	ENST00000264433.11_FNIP2-201,ENST00000504704.6_FNIP2-202,ENST00000504715.1_FNIP2-203,ENST00000505130.1_FNIP2-204,ENST00000505445.1_FNIP2-205,ENST00000512986.5_FNIP2-206	4.42	3.3	4.38	1.12	7.09	2.5	5	4.73	3.8	1.56	2.56	2.2	2.17	1	2.58	3.7	3.93	4.67	0.57	1.5	1.12	25.44	2.5	2.64	2.6	4.92	4.56	3.85	3.43	3.11	3.73	5.32	3.1	2.44	4.16	3.85	3.28	4.65	5.21	3.14	6.35	3.57	6.31	1.38	3.87	4.35	3.6	3.13
ENSG00000052802.13_MSMO1	ENST00000261507.11_MSMO1-201,ENST00000393766.6_MSMO1-202,ENST00000504317.1_MSMO1-203,ENST00000505270.1_MSMO1-204,ENST00000507013.5_MSMO1-205	8.63	8.86	8.68	6.88	5.93	10.17	13.53	11.16	12.94	10.25	14.23	14.31	6.23	7.43	7.41	6.96	7.44	10.25	4.46	8.37	8.89	23.37	6.38	9.18	10.22	10.45	4.95	10.3	9.87	11.55	11.55	5.9	7.87	8.16	5.86	11.62	13.4	9.54	5.35	9.9	7.97	7.72	4.55	8.67	8.89	5.04	13.75	7.43
ENSG00000052841.15_TTC17	ENST00000039989.9_TTC17-201,ENST00000299240.10_TTC17-202,ENST00000418561.2_TTC17-203,ENST00000524936.1_TTC17-204,ENST00000525029.1_TTC17-205,ENST00000525135.5_TTC17-206,ENST00000525543.5_TTC17-207,ENST00000526774.5_TTC17-208,ENST00000529140.1_TTC17-209,ENST00000530469.1_TTC17-210,ENST00000530483.1_TTC17-211,ENST00000533072.1_TTC17-212,ENST00000533554.1_TTC17-213,ENST00000534347.5_TTC17-214,ENST00…	6.22	2.73	7.06	2.66	5.58	5.98	6.25	13.24	9.12	3.48	7.38	6.71	3.99	3.12	2.59	4.94	7.24	4.36	2.15	3.49	2.81	19.04	2.14	12.22	5.54	6.86	3.75	5.97	4.94	8.66	7.61	4.98	7.03	6.27	18.04	4.45	11.88	6.37	7.48	3.44	5.19	3.32	4.05	2.69	8.04	3.14	10.19	2.94
ENSG00000052850.8_ALX4	ENST00000652299.1_ALX4-201	0.03	0.02	0.01	0.01	0.07	0.02	0.02	0.08	0.07	0	0.01	0.03	0.02	0	0.01	0.03	0.06	0.02	0.01	0.01	0	0.02	0.01	0	0	0.01	0	0.03	0.01	0	0.05	0	0.01	0.01	0.08	0.04	0.04	0.04	0.07	0.04	0.01	0.02	0.01	0	0.05	0.02	0.12	0.01
ENSG00000053108.17_FSTL4	ENST00000265342.12_FSTL4-201,ENST00000507112.1_FSTL4-202,ENST00000509525.5_FSTL4-203,ENST00000510685.1_FSTL4-204,ENST00000511375.1_FSTL4-205,ENST00000514998.1_FSTL4-206,ENST00000621681.4_FSTL4-207	0.05	0.02	0	0	0.01	0	0	0.17	0.72	0.04	0.03	0.03	0.08	0	0.02	0.11	0	0	0	0	0	0.02	0.05	0.01	0	0	0.03	0	0	0.07	0	0	0.12	0.02	0.19	0.04	0	0.01	0.02	0	0.07	0.07	0.03	0.01	0.02	0	0.06	0.04
ENSG00000053254.16_FOXN3	ENST00000261302.9_FOXN3-201,ENST00000345097.8_FOXN3-202,ENST00000553353.5_FOXN3-203,ENST00000553840.5_FOXN3-204,ENST00000553904.1_FOXN3-205,ENST00000554005.1_FOXN3-206,ENST00000555010.1_FOXN3-207,ENST00000555034.5_FOXN3-208,ENST00000555353.5_FOXN3-209,ENST00000555658.5_FOXN3-210,ENST00000555855.5_FOXN3-211,ENST00000556541.1_FOXN3-212,ENST00000556916.5_FOXN3-213,ENST00000557258.6_FOXN3-214,ENST000…	3.58	1.56	2.62	1.14	4.85	1.84	2.69	2.68	2.3	0.96	1.83	1.95	2.38	0.99	1.4	2.63	3.54	1.98	0.46	1.01	0.92	16.07	1.02	2.26	2.52	2.76	2.74	1.86	2.24	2.66	3.19	3.25	3.13	2.51	2.98	2.51	2.6	2.27	2.5	1.69	4.1	1.32	3.75	1.06	3.6	2.3	3.28	1.12
ENSG00000053328.9_METTL24	ENST00000338882.5_METTL24-201,ENST00000490043.1_METTL24-202	0.03	0	0.06	0	0.08	0.02	0.08	0	0	0	0	0	0	0	0.01	0.02	0	0.02	0	0	0	0.1	0	0	0	0.04	0.03	0.03	0.02	0	0	0.01	0	0.02	0	0	0.01	0.03	0	0.01	0.06	0.02	0.04	0	0.02	0.07	0.29	0.03
ENSG00000053371.13_AKR7A2	ENST00000235835.8_AKR7A2-201,ENST00000330072.9_AKR7A2-202,ENST00000481966.1_AKR7A2-203,ENST00000489286.5_AKR7A2-204,ENST00000492217.1_AKR7A2-205	8.83	8.49	8.04	9.86	9.85	11.12	10.58	8.21	10.31	8.8	7.67	10.06	8.31	7.82	7.79	6.82	9.55	7.2	7.78	9	9.73	41.83	7.41	9.18	9.41	6.91	6.86	7.68	7.71	10.34	8.58	7.73	11.1	8.37	4.87	9.23	10.23	8.53	7.22	6.85	10.38	6.49	6.95	8.61	9.5	6.94	16.08	7.63
ENSG00000053372.5_MRTO4	ENST00000330263.5_MRTO4-201,ENST00000479559.1_MRTO4-202,ENST00000493700.1_MRTO4-203	8.98	4.74	6.29	5.02	5.68	6.78	4.27	14.65	16.82	9.55	7.27	8.7	3.52	6.91	5.06	7.14	5.1	6.58	4.95	6.37	7.53	17.63	3.97	8.3	7.52	6.49	3.5	6.53	5.08	14.93	5.02	4.03	4.38	3.81	11.04	4.77	11.83	5.33	4.64	3.98	4.34	4.69	2.62	6.71	6.73	3.05	12.8	4.82
ENSG00000053438.11_NNAT	ENST00000346199.3_NNAT-201,ENST00000647955.1_NNAT-202,ENST00000649309.1_NNAT-203,ENST00000649451.1_NNAT-204,ENST00000649697.1_NNAT-205	1.75	1.33	0.21	0.33	0.04	0.45	0.26	4.17	1.57	0.46	0.31	0.75	0.54	0.78	0.65	0.93	0.86	0.99	0.21	0.28	0.48	1.48	0.48	0.74	1.1	0.2	0.46	0.4	0.58	2.66	1.05	0.77	1.22	1.16	2.21	0.94	1.53	0.35	1.1	0.73	0.16	1.14	0.43	0.29	1.11	0.05	2.96	1.22
ENSG00000053501.14_USE1	ENST00000263897.10_USE1-201,ENST00000593597.1_USE1-202,ENST00000594399.1_USE1-203,ENST00000594724.5_USE1-204,ENST00000595101.5_USE1-205,ENST00000596136.5_USE1-206,ENST00000600970.5_USE1-207,ENST00000601592.5_USE1-208,ENST00000601662.5_USE1-209	5.27	3.74	4.27	3.43	5.81	4.06	4.12	3.96	6.54	2.61	3.45	4	5.35	2.5	3.01	5.92	5.71	3.98	2.95	2.69	3.71	19.9	1.94	3.42	4.37	4.53	4.07	3.41	3.26	3.91	4.54	4.76	5.6	4.88	5.5	4.56	4.67	4.27	1.86	4.2	4.51	2.83	2.98	3.61	4.54	2.95	3.25	3.05
ENSG00000053524.13_MCF2L2	ENST00000328913.8_MCF2L2-201,ENST00000414362.6_MCF2L2-202,ENST00000447025.6_MCF2L2-203,ENST00000459750.5_MCF2L2-204,ENST00000461074.1_MCF2L2-205,ENST00000464626.1_MCF2L2-206,ENST00000468976.5_MCF2L2-207,ENST00000473233.5_MCF2L2-208,ENST00000475664.1_MCF2L2-209,ENST00000478652.1_MCF2L2-210,ENST00000482017.1_MCF2L2-211,ENST00000488149.5_MCF2L2-212,ENST00000492331.1_MCF2L2-213,ENST00000640043.1_MCF2…	0.3	0.07	0.17	0.01	0.07	0.03	0	0.06	0.09	0	0.06	0.05	0.03	0	0.01	0.1	0.03	0.01	0.03	0.01	0.03	0.15	0.02	0	0.03	0.04	0.05	0.03	0.03	0.05	0.19	0.09	0.01	0.06	0.22	0	0.07	0.06	0.05	0	0.02	0.07	0.05	0.02	0.03	0.1	0.08	0.03
ENSG00000053702.15_NRIP2	ENST00000337508.9_NRIP2-201,ENST00000542386.1_NRIP2-202,ENST00000542990.5_NRIP2-203	0.16	0.11	0.03	0.08	0.01	0.07	0.05	0.32	0.13	0.06	0.07	0.08	0.03	0.06	0.04	0.04	0.09	0.06	0.01	0.03	0.07	0.07	0.03	0.08	0.01	0.04	0.04	0.02	0.06	0.17	0.11	0.04	0.01	0.04	0.12	0.02	0.28	0.03	0.04	0.01	0	0.12	0.07	0.01	0.12	0.02	0.1	0.07
ENSG00000053747.17_LAMA3	ENST00000269217.11_LAMA3-201,ENST00000313654.14_LAMA3-202,ENST00000399516.7_LAMA3-203,ENST00000585600.5_LAMA3-204,ENST00000586709.1_LAMA3-205,ENST00000586751.5_LAMA3-206,ENST00000587184.5_LAMA3-207,ENST00000588004.1_LAMA3-208,ENST00000588164.2_LAMA3-209,ENST00000588770.5_LAMA3-210,ENST00000590104.1_LAMA3-211,ENST00000591749.1_LAMA3-212,ENST00000592442.1_LAMA3-213,ENST00000592519.1_LAMA3-214,ENST0…	1.78	3.83	2.23	2.31	1.35	2.79	2.18	4.01	3.94	3.34	2.72	2.19	0.82	2.93	3.22	1.05	1.1	1.5	0.78	3.88	4.29	6.16	2.62	3.09	2.44	1.54	1.26	1.42	1.33	2.08	1.55	1.78	1.23	1.13	3.27	4.36	3.15	1.97	1.87	3.4	2.02	4.33	1.8	2.98	1.76	1.22	3.9	3.88
ENSG00000053770.12_AP5M1	ENST00000261558.8_AP5M1-201,ENST00000431972.6_AP5M1-202,ENST00000554213.1_AP5M1-203,ENST00000554863.1_AP5M1-204,ENST00000554931.1_AP5M1-205,ENST00000555448.5_AP5M1-206,ENST00000556377.1_AP5M1-207,ENST00000556723.1_AP5M1-208,ENST00000556995.1_AP5M1-209	3.68	3.03	3.96	2.86	4.01	3.37	4.53	4.26	6.37	2.49	3.85	3.54	2.46	2.15	2.7	3.88	3.61	5.17	1.26	2.41	3	20.5	2.07	3.63	4.39	3.68	4.28	3.9	4.42	4.07	3.85	4.48	3.43	2.68	5.78	2.94	5.07	3.83	2.58	2.01	7.14	2.98	4.07	2.45	3.73	3.71	6.59	2.56
ENSG00000053900.11_ANAPC4	ENST00000315368.8_ANAPC4-201,ENST00000503805.5_ANAPC4-202,ENST00000504256.5_ANAPC4-203,ENST00000505080.1_ANAPC4-204,ENST00000505842.5_ANAPC4-205,ENST00000505991.1_ANAPC4-206,ENST00000506973.1_ANAPC4-207,ENST00000507809.1_ANAPC4-208,ENST00000507925.1_ANAPC4-209,ENST00000510092.5_ANAPC4-210,ENST00000515848.1_ANAPC4-211	1.74	1.35	1.98	1.84	1.89	2.78	1.74	4.52	2.76	2.49	2.26	2.15	1.13	1.96	0.59	1.86	2.48	1.78	1.31	2.17	2.14	5.32	0.85	2.38	2.06	2.01	1.18	1.38	1.27	2.5	1.46	1.87	1.12	1.79	2.83	1.63	4.71	1.82	3	1.01	1.29	0.94	1.73	1.67	1.26	1.32	5.42	0.63
ENSG00000053918.18_KCNQ1	ENST00000155840.12_KCNQ1-201,ENST00000335475.6_KCNQ1-202,ENST00000345015.4_KCNQ1-203,ENST00000380776.4_KCNQ1-204,ENST00000496887.6_KCNQ1-205,ENST00000526095.2_KCNQ1-206,ENST00000646564.1_KCNQ1-207	3.11	0.31	0.36	0.39	0.35	0.39	0.38	3.16	3.17	0.28	0.56	0.59	0.43	0.19	0.26	3.21	0.87	0.68	0.24	0.1	0.13	2.5	0.33	3.45	2.18	0.33	0.4	0.24	0.54	3.12	0.74	0.6	3.99	0.59	3.68	0.38	2.43	0.32	3.39	0.3	0.46	0.29	0.3	0.24	0.75	0.29	2.93	0.32
ENSG00000054116.12_TRAPPC3	ENST00000373159.1_TRAPPC3-201,ENST00000373162.5_TRAPPC3-202,ENST00000373163.5_TRAPPC3-203,ENST00000373166.8_TRAPPC3-204,ENST00000462715.1_TRAPPC3-205,ENST00000469757.1_TRAPPC3-206,ENST00000497251.1_TRAPPC3-207,ENST00000616074.4_TRAPPC3-208,ENST00000616395.4_TRAPPC3-209,ENST00000617904.4_TRAPPC3-210	6.63	7.33	8.55	6.62	7.27	7.05	6.87	11.68	13.34	8.21	7.13	8.95	5.47	5.94	6.16	8.24	8.33	9.23	5.72	6.85	8.64	38.13	4.77	8.75	9.12	7.37	5.77	7.49	8.29	10.6	7.99	8.88	10.41	7.04	8.19	7.33	13.14	7.65	4.83	7.08	9.4	5.58	4.01	6.37	7.58	5.32	8.09	7.03
ENSG00000054118.15_THRAP3	ENST00000354618.10_THRAP3-201,ENST00000466743.1_THRAP3-202,ENST00000469141.6_THRAP3-203,ENST00000648638.1_THRAP3-204	23.2	14.84	16.24	12.53	19.13	16.43	16.8	24.54	21.56	11.49	14.74	14.97	13.73	11.83	11.78	17.14	15.65	14.55	6.29	12.39	14.06	69.04	10.01	15.3	17.38	16.5	14.86	14.08	12.14	18.47	16.81	14.88	16.08	14.67	27.96	16.59	22.18	17.37	17.18	12.6	20.02	15.79	18.37	12.85	19.09	14.19	21.82	13.12
ENSG00000054148.18_PHPT1	ENST00000247665.12_PHPT1-201,ENST00000371661.5_PHPT1-202,ENST00000462205.5_PHPT1-203,ENST00000463215.1_PHPT1-204,ENST00000492540.5_PHPT1-205,ENST00000497413.1_PHPT1-206	27.53	20.99	33.53	30.42	32.88	29.02	29.11	38.1	46.38	21.22	25.04	33.41	25.01	20.43	20.07	22.54	29.22	29.49	24.73	23.89	21.37	162.95	19.14	21.19	30.39	30.99	24.34	33.12	26.79	34.92	30.04	31.69	32.61	31.09	19.77	24.95	34.11	31.02	18.26	20.93	44.16	15.32	20.17	24.97	30.99	27.49	46.97	21.72
ENSG00000054179.12_ENTPD2	ENST00000312665.7_ENTPD2-201,ENST00000355097.7_ENTPD2-202,ENST00000460614.1_ENTPD2-203,ENST00000469106.4_ENTPD2-204	0.24	0.21	0.02	0.14	0.07	0.26	0.04	0.24	0.1	0.1	0.11	0.13	0.13	0.15	0.24	0.03	0.11	0.23	0.12	0.36	0.23	0.37	0.21	0.14	0.05	0.04	0.14	0.08	0.23	0.09	0.26	0.2	0.51	0.08	0.68	0.23	0.23	0.19	0.2	0.21	0.13	0.26	0.12	0.24	0.17	0.05	0.35	0.2
ENSG00000054219.11_LY75	ENST00000263636.5_LY75-201,ENST00000471164.1_LY75-202,ENST00000484559.1_LY75-203,ENST00000492955.1_LY75-204	3.1	2.19	0.84	0.65	0.72	1.22	0.76	3.88	5.07	1.64	1.48	1.23	1.33	1.09	1.42	3.15	2.08	1.64	0.43	1.29	1	2.84	1.23	3.71	2.92	0.34	0.47	0.39	0.99	4.05	2.12	0.84	3.12	1.54	4.41	3.12	5	0.48	4.93	1.98	0.51	2.71	0.71	1.35	2.38	0.69	5.3	1.88
ENSG00000054267.22_ARID4B	ENST00000264183.9_ARID4B-201,ENST00000349213.7_ARID4B-202,ENST00000366603.6_ARID4B-203,ENST00000418304.1_ARID4B-204,ENST00000421364.5_ARID4B-205,ENST00000444620.2_ARID4B-206,ENST00000462969.1_ARID4B-207,ENST00000466653.1_ARID4B-208,ENST00000471257.5_ARID4B-209,ENST00000474401.1_ARID4B-210,ENST00000474953.5_ARID4B-211,ENST00000491632.5_ARID4B-212,ENST00000494543.1_ARID4B-213	9.2	4.35	5.58	3.34	11.53	5.22	6.7	16.75	8.02	2.9	6.97	6.15	5.08	3.93	3.55	5.67	8.1	6.05	1.49	3.8	4.59	31.51	2.75	6.32	5.99	5.47	4.93	6.04	4.67	7.24	9.09	5.69	9.32	6.34	13.01	7.95	10.94	6.37	10.21	4.72	7.58	3.97	7.45	4.59	10.03	4.89	9.56	4.49
ENSG00000054277.14_OPN3	ENST00000366554.3_OPN3-201,ENST00000462265.5_OPN3-202,ENST00000463155.5_OPN3-203,ENST00000469376.5_OPN3-204,ENST00000478849.1_OPN3-205,ENST00000490673.5_OPN3-206,ENST00000635737.1_OPN3-207	2.89	1.65	2.35	1.77	1.89	1.71	2.02	5.55	5.81	2.11	2.39	3.15	1.6	1.41	1.47	1.95	1.84	2.26	1.02	1.76	1.65	9.04	1.24	2.38	3.39	2.45	1.28	2.18	2.35	5.12	2.06	2.28	3.1	1.86	3.02	1.48	4.61	2.76	2.24	1.61	2.14	1.49	1.51	1.5	1.74	1.5	5.18	1.16
ENSG00000054282.16_SDCCAG8	ENST00000366541.8_SDCCAG8-201,ENST00000435549.1_SDCCAG8-202,ENST00000463012.1_SDCCAG8-203,ENST00000463042.1_SDCCAG8-204,ENST00000476722.6_SDCCAG8-205,ENST00000482234.1_SDCCAG8-206,ENST00000490065.5_SDCCAG8-207,ENST00000491888.1_SDCCAG8-208,ENST00000493334.1_SDCCAG8-209,ENST00000496361.1_SDCCAG8-210,ENST00000497459.1_SDCCAG8-211	7.07	5.36	8.43	6.37	6.03	8.2	4.36	23.3	26.09	5.62	5.93	9.42	7.09	5.32	5.3	6.88	6.57	8.46	4.09	6.94	5	30.52	4.44	15.15	11.65	10.1	3.93	7.92	7.21	9.35	7.96	7.96	11.81	6.28	25.06	5.93	10	7	4.13	5.48	5.78	4.52	4.93	3.95	5.99	5.28	19.59	4.73
ENSG00000054356.14_PTPRN	ENST00000295718.7_PTPRN-201,ENST00000409251.7_PTPRN-202,ENST00000412847.5_PTPRN-203,ENST00000423636.6_PTPRN-204,ENST00000440552.5_PTPRN-205,ENST00000442029.5_PTPRN-206,ENST00000443981.5_PTPRN-207,ENST00000446182.5_PTPRN-208,ENST00000451506.5_PTPRN-209,ENST00000460801.5_PTPRN-210,ENST00000462351.5_PTPRN-211,ENST00000468454.1_PTPRN-212,ENST00000476930.1_PTPRN-213,ENST00000477819.1_PTPRN-214,ENST000…	0	0	0	0	0.01	0	0	0.01	0	0	0	0	0	0	0	0	0.02	0	0	0	0	0	0	0	0	0	0	0	0.02	0	0.01	0	0	0	0	0	0.04	0	0	0	0.25	0	0	0	0	0	0.12	0
ENSG00000054392.13_HHAT	ENST00000261458.8_HHAT-201,ENST00000367009.2_HHAT-202,ENST00000367010.5_HHAT-203,ENST00000413764.6_HHAT-204,ENST00000426968.2_HHAT-205,ENST00000537898.5_HHAT-206,ENST00000541565.5_HHAT-207,ENST00000545154.5_HHAT-208,ENST00000545781.2_HHAT-209	0.58	0.52	0.61	0.57	1.04	1.07	1.33	0.66	0.58	0.29	0.72	0.55	0.68	0.54	0.41	0.54	0.98	0.73	0.36	0.75	0.6	2.98	0.31	0.27	0.49	0.58	0.62	0.69	0.66	0.48	1	0.72	1.06	0.81	0.81	0.73	0.48	0.65	0.55	0.85	0.94	0.64	0.72	0.47	0.9	0.44	1.26	0.56
ENSG00000054523.19_KIF1B	ENST00000263934.10_KIF1B-201,ENST00000377081.5_KIF1B-202,ENST00000377083.5_KIF1B-203,ENST00000377086.5_KIF1B-204,ENST00000377093.9_KIF1B-205,ENST00000465635.5_KIF1B-206,ENST00000470616.1_KIF1B-207,ENST00000483340.1_KIF1B-208,ENST00000495136.1_KIF1B-209,ENST00000497835.1_KIF1B-210,ENST00000620295.2_KIF1B-211,ENST00000622724.3_KIF1B-212,ENST00000635499.1_KIF1B-213,ENST00000676179.1_KIF1B-214	5.93	3.96	6.51	4.62	5.91	7.12	8.57	9.79	8.45	5.98	8.24	6.62	5.28	3.96	3.84	4.06	8.53	6.56	1.7	5.33	5.38	26.63	2.84	7.18	7.24	7.73	5.74	6.16	5.63	7.64	8.19	6.57	7.05	6.13	8.61	7.08	11.41	7.87	8.03	6.41	7.17	5.08	6.9	5.01	8.97	5.34	11.42	3.77
ENSG00000054598.9_FOXC1	ENST00000645831.2_FOXC1-201	8.89	5.71	8.28	5.99	6.43	5.8	8.6	15.41	13.66	6.35	6.45	7.18	5.54	5.31	4.72	6.56	6.63	6.66	2.2	5.44	5.58	28.8	4.4	9.8	10.86	8.38	6	8.66	6.3	11.42	7.5	6.41	8.85	6.42	7.66	7.17	14.11	9.26	8.4	5.36	7.79	5.41	7.41	5.49	7.04	5.4	11.95	5.21
ENSG00000054611.14_TBC1D22A	ENST00000337137.9_TBC1D22A-201,ENST00000355704.7_TBC1D22A-202,ENST00000380995.5_TBC1D22A-203,ENST00000394449.6_TBC1D22A-204,ENST00000406733.1_TBC1D22A-205,ENST00000407381.7_TBC1D22A-206,ENST00000441162.5_TBC1D22A-207,ENST00000441936.5_TBC1D22A-208,ENST00000472791.5_TBC1D22A-209,ENST00000486163.5_TBC1D22A-210,ENST00000496139.5_TBC1D22A-211	3.26	2.21	4.1	3.11	2.84	3.63	3.55	7.66	6.42	3.01	3.26	4.49	3.16	3.02	2.14	2.25	3.34	2.72	1.63	2.96	3.9	13.53	1.68	5	4.96	3.93	2.67	3.12	2.69	4.79	3.82	2.27	3.84	3.04	3.27	3.94	5.03	3.64	3.61	2.62	3.49	2.17	2.79	3.24	3.12	2.33	8.15	2.4
ENSG00000054654.20_SYNE2	ENST00000341472.9_SYNE2-201,ENST00000344113.8_SYNE2-202,ENST00000358025.7_SYNE2-203,ENST00000394768.6_SYNE2-204,ENST00000441438.2_SYNE2-205,ENST00000458046.6_SYNE2-206,ENST00000553289.5_SYNE2-207,ENST00000553308.1_SYNE2-208,ENST00000553455.1_SYNE2-209,ENST00000553801.1_SYNE2-210,ENST00000554584.5_SYNE2-211,ENST00000554805.6_SYNE2-212,ENST00000554928.1_SYNE2-213,ENST00000554997.1_SYNE2-214,ENST000…	4.38	2.2	5.43	2.78	13.1	6.65	8.94	12.43	9.63	1.77	6.33	5.53	4	2.56	1.82	2.44	6.86	3.28	1.82	2.4	2.87	18.66	1.5	5.67	7.46	6.97	4.93	4.9	2.63	8.8	6.06	4.43	5.62	4.26	13.96	4.45	6.38	6.42	7.87	2.76	5.73	2.39	7.45	3.01	7.93	4.63	10.35	2.54
ENSG00000054690.14_PLEKHH1	ENST00000329153.10_PLEKHH1-201,ENST00000557971.5_PLEKHH1-202,ENST00000558214.1_PLEKHH1-203,ENST00000558296.1_PLEKHH1-204,ENST00000558366.5_PLEKHH1-205,ENST00000558386.5_PLEKHH1-206,ENST00000558981.5_PLEKHH1-207,ENST00000559168.1_PLEKHH1-208,ENST00000559766.1_PLEKHH1-209,ENST00000559832.1_PLEKHH1-210,ENST00000559981.1_PLEKHH1-211,ENST00000560100.1_PLEKHH1-212,ENST00000561057.1_PLEKHH1-213,ENST0000…	1.34	0.59	1.16	0.75	0.77	1.66	0.96	2.76	1.48	2.26	1.98	1.6	0.93	1.88	0.55	0.88	1.38	1.05	0.47	1.22	1.34	2.76	0.41	3.35	0.92	1.04	0.49	0.58	0.7	1.36	1.57	0.54	1.48	1.65	1.45	1.23	1.64	1.08	1.14	0.86	0.34	0.51	0.56	1.33	1.74	0.32	2.32	0.51
ENSG00000054793.14_ATP9A	ENST00000311637.9_ATP9A-201,ENST00000338821.6_ATP9A-202,ENST00000477492.1_ATP9A-203	5.48	3.37	6.01	3.65	4.35	4.73	5.61	5.92	6.38	3.24	5.82	6.06	3.56	2.9	2.92	4.1	4.98	5.65	1.39	3.8	3.58	23.74	2.43	4.78	5.19	6.39	4.87	5.8	4.74	5.24	5.23	5.45	4.39	4.4	6.87	4.93	6.96	6.97	4.28	3.66	6.2	3.61	6.04	3.35	5.67	4.65	5.91	2.91
ENSG00000054796.13_SPO11	ENST00000345868.8_SPO11-201,ENST00000371260.8_SPO11-202,ENST00000371263.8_SPO11-203,ENST00000418127.5_SPO11-204,ENST00000494972.1_SPO11-205	0	0	0	0	0	0	0	0	0	0	0	0	0	0	0	0	0	0	0	0	0	0	0	0	0	0	0	0	0	0	0	0	0	0	0	0	0	0	0	0	0	0	0	0	0	0	0	0
ENSG00000054803.4_CBLN4	ENST00000064571.3_CBLN4-201	0	0	0	0	0.03	0	0	0	0	0	0	0	0	0	0	0	0	0	0	0	0	0	0	0	0	0	0	0	0	0	0	0	0	0	0	0	0	0	0	0	0	0	0	0	0	0	0.01	0
ENSG00000054938.17_CHRDL2	ENST00000263671.9_CHRDL2-201,ENST00000376324.7_CHRDL2-202,ENST00000376332.8_CHRDL2-203,ENST00000525413.5_CHRDL2-204,ENST00000528471.1_CHRDL2-205,ENST00000528789.1_CHRDL2-206,ENST00000529912.5_CHRDL2-207,ENST00000534159.5_CHRDL2-208,ENST00000534276.5_CHRDL2-209	0	0	0	0	0.03	0	0	0	0	0	0	0	0	0	0	0	0.02	0	0	0	0	0	0	0	0	0	0.09	0	0	0	0	0	0	0	0	0	0	0	0.04	0	0	0	0	0	0	0	0	0
ENSG00000054965.11_FAM168A	ENST00000064778.8_FAM168A-201,ENST00000356467.5_FAM168A-202,ENST00000432223.2_FAM168A-203,ENST00000450446.6_FAM168A-204,ENST00000632101.1_FAM168A-205	1.6	1.4	1.61	1.74	1.97	2.39	1.77	2.56	2.15	1.7	1.81	1.71	1.55	1.57	1.51	0.89	1.95	1.55	0.7	1.47	1.88	8.9	1.18	1.27	1.56	1.56	1.6	1.22	1.7	1.56	2.57	1.78	2.13	1.68	1.72	2.18	2.15	1.71	2.46	1.69	1.97	1.82	1.77	1.49	2.62	1.37	2.75	1.64
ENSG00000054967.13_RELT	ENST00000064780.7_RELT-201,ENST00000393580.2_RELT-202,ENST00000537771.1_RELT-203,ENST00000539134.1_RELT-204,ENST00000544075.5_RELT-205,ENST00000545687.5_RELT-206,ENST00000545886.1_RELT-207	0.7	0.76	0.39	0.6	0.5	0.75	0.26	2	1.52	0.48	0.55	0.74	1.24	0.76	0.58	0.6	0.87	0.38	0.42	0.48	0.63	2.29	0.47	1.07	0.95	0.47	0.61	0.49	0.51	1.28	0.83	0.55	1.64	0.75	0.78	0.95	1.34	0.37	1.23	0.51	0.94	0.67	0.53	0.5	0.95	0.41	2.09	0.95
ENSG00000054983.17_GALC	ENST00000261304.7_GALC-201,ENST00000393568.8_GALC-202,ENST00000393569.6_GALC-203,ENST00000474294.6_GALC-204,ENST00000477716.3_GALC-205,ENST00000544807.6_GALC-206,ENST00000554372.5_GALC-207,ENST00000554916.5_GALC-208,ENST00000555000.5_GALC-209,ENST00000555179.1_GALC-210,ENST00000555956.1_GALC-211,ENST00000556261.5_GALC-212,ENST00000556879.5_GALC-213,ENST00000557316.5_GALC-214,ENST00000557520.1_GAL…	0.8	0.79	1.71	0.39	1.94	1.03	2.26	1.38	0.96	0.33	1.09	0.81	0.99	0.15	0.44	0.32	1.69	1.26	0.47	0.32	0.54	5.83	0.38	1.18	1.33	1.51	1.24	1.81	1.19	1.12	1.46	1.78	0.87	1.19	2.24	0.5	1.41	1.96	0.74	0.5	2.46	0.47	1.52	0.59	1.94	1.41	1.8	0.61
ENSG00000055044.11_NOP58	ENST00000264279.10_NOP58-201,ENST00000426814.5_NOP58-202,ENST00000433543.2_NOP58-203,ENST00000467734.5_NOP58-204,ENST00000472050.5_NOP58-205,ENST00000478508.1_NOP58-206,ENST00000478941.1_NOP58-207,ENST00000488403.5_NOP58-208,ENST00000492688.5_NOP58-209,ENST00000492740.5_NOP58-210	14.6	9.47	6.89	5.97	8.73	8.2	7.33	18.3	15.06	9.34	9.38	8.61	5.48	6.89	7	11.31	10.55	9.79	4.46	7.37	8.84	33.63	7.06	10.27	11.9	7.22	5.82	6.42	8.01	11.14	7.83	8.75	7.77	5.76	16.25	7.93	19.15	7.53	10.89	6.75	9.12	9.89	6.04	7.41	10.33	5.29	14.22	8.53
ENSG00000055070.17_SZRD1	ENST00000401088.9_SZRD1-201,ENST00000401089.3_SZRD1-202,ENST00000471507.5_SZRD1-203,ENST00000472351.5_SZRD1-204,ENST00000472461.1_SZRD1-205,ENST00000475078.1_SZRD1-206,ENST00000475554.5_SZRD1-207,ENST00000476423.5_SZRD1-208,ENST00000486763.5_SZRD1-209,ENST00000492354.1_SZRD1-210	26.61	20.36	25.64	24.79	21.72	23.9	21.58	36.2	36.84	25.39	22.79	29.71	19.21	21.49	18.7	23.33	24.27	26.93	14.79	23.51	25.26	104.82	16.1	36.2	31.42	25.02	19.89	22.7	21.28	28.92	23.91	20.79	23.87	20.66	27.8	21.56	31.54	25.29	16.18	18.03	26.74	19.18	16.93	22.41	23.2	21.96	38.82	19.81
ENSG00000055118.17_KCNH2	ENST00000262186.10_KCNH2-201,ENST00000330883.9_KCNH2-202,ENST00000461280.2_KCNH2-203,ENST00000473610.5_KCNH2-204,ENST00000532957.5_KCNH2-205,ENST00000683359.1_KCNH2-206,ENST00000684116.1_KCNH2-207,ENST00000684241.1_KCNH2-208	0.1	0.03	0.06	0.05	0.36	0.01	0.16	0.1	0.06	0.01	0	0	0.02	0.01	0.02	0.05	0.01	0.01	0.01	0.06	0.08	0.24	0	0.01	0.27	0.06	0.11	0.2	0	0.06	0.01	0.12	0.09	0.01	0	0.04	0.53	0.07	0.02	0.06	0.12	0	0.1	0.01	0.02	0.08	0.34	0.03
ENSG00000055130.18_CUL1	ENST00000325222.9_CUL1-201,ENST00000409469.5_CUL1-202,ENST00000602748.5_CUL1-203,ENST00000655324.1_CUL1-204,ENST00000656001.1_CUL1-205,ENST00000660013.1_CUL1-206,ENST00000660240.1_CUL1-207,ENST00000662132.1_CUL1-208,ENST00000662670.1_CUL1-209,ENST00000662716.1_CUL1-210,ENST00000662975.1_CUL1-211,ENST00000663044.1_CUL1-212,ENST00000663835.1_CUL1-213,ENST00000665936.1_CUL1-214,ENST00000666124.1_CUL…	9.18	5.26	6.05	5.04	6.1	6.17	6.23	12.08	10.86	5.91	6.13	7.06	3.58	4.13	4.32	5.63	6.38	8.88	3.34	6.24	6.3	32.18	4.21	8.3	8.59	6.9	6.81	6.68	7.39	7.61	6.36	7.61	3.25	4.56	7.71	6.56	13.2	7.12	6.53	4.7	7.07	6.57	7.53	5.02	6.15	6.56	9.38	4.83
ENSG00000055147.19_FAM114A2	ENST00000351797.9_FAM114A2-201,ENST00000517605.1_FAM114A2-202,ENST00000517803.5_FAM114A2-203,ENST00000518102.5_FAM114A2-204,ENST00000518735.1_FAM114A2-205,ENST00000518900.1_FAM114A2-206,ENST00000518914.1_FAM114A2-207,ENST00000518946.1_FAM114A2-208,ENST00000519808.5_FAM114A2-209,ENST00000520313.5_FAM114A2-210,ENST00000520667.5_FAM114A2-211,ENST00000521031.1_FAM114A2-212,ENST00000522395.5_FAM114A2-…	4.21	1.77	3.6	2.12	2.61	4.05	3.02	5.99	4.82	2.87	2.86	3.43	2.28	1.96	0.96	1.26	3.51	2.5	1.32	2.28	2.59	10.58	0.89	2.58	4.79	2.67	1.83	3.27	2.17	5.29	2.07	2.51	2.44	2.24	3.13	1.34	4.49	3.4	1.1	1.42	3.1	0.73	1.88	2.07	2.71	1.64	4.97	0.87
ENSG00000055163.20_CYFIP2	ENST00000435847.6_CYFIP2-201,ENST00000518456.1_CYFIP2-202,ENST00000518511.1_CYFIP2-203,ENST00000518555.1_CYFIP2-204,ENST00000519663.5_CYFIP2-205,ENST00000520424.1_CYFIP2-206,ENST00000520942.1_CYFIP2-207,ENST00000520960.2_CYFIP2-208,ENST00000521420.5_CYFIP2-209,ENST00000522463.5_CYFIP2-210,ENST00000522637.5_CYFIP2-211,ENST00000522775.1_CYFIP2-212,ENST00000522884.5_CYFIP2-213,ENST00000522892.1_CYFI…	9.67	9.48	13.25	8.03	14.75	14.25	20.23	15.98	14.11	6.83	12.08	12.15	11.22	6.1	6.64	5.93	13.38	9.61	6.06	7.25	7.86	58.65	6.06	8.85	9.53	14.49	11.85	11.75	9.2	10.52	14.25	14.1	11.99	12.58	10.17	10.73	14.57	16.04	13.86	8.04	14.55	7.38	13.26	7.52	13.24	11.32	20.6	7.4
ENSG00000055208.19_TAB2	ENST00000367456.5_TAB2-201,ENST00000461481.5_TAB2-202,ENST00000470466.5_TAB2-203,ENST00000484505.1_TAB2-204,ENST00000538427.5_TAB2-205,ENST00000606202.1_TAB2-206,ENST00000606797.5_TAB2-207,ENST00000636456.1_TAB2-208,ENST00000637181.2_TAB2-209	13.06	7.4	9.33	5.46	11.82	10.48	11.88	17.07	13.51	6.9	12.03	9.54	6.69	5.51	5.7	10.35	10.54	13.57	3.61	6.32	7.73	55.83	5.09	9.04	9.73	10.15	11.66	8.71	10.84	14.04	11.9	11.63	10.1	7.77	21.14	7.26	15.62	11.88	14.99	6.67	13.81	8.2	12.34	4.43	11.35	11.22	12.93	6.6
ENSG00000055211.14_GINM1	ENST00000367419.10_GINM1-201,ENST00000433539.1_GINM1-202,ENST00000650599.1_GINM1-203	7.96	4.6	7.15	3.36	7.99	5.23	7.17	8.98	8.23	3.42	6.31	5.37	4.49	2.92	3.35	6.26	7.04	8.02	3.02	3.78	3.41	42.74	3.37	6.82	7.83	7.56	6.86	7.06	6.27	8.57	6.57	9.05	7.44	5.59	9.12	4.1	9.06	8.43	7.52	3.17	10.23	3.98	7.83	3.37	6.64	7.07	6.19	3.7
ENSG00000055332.19_EIF2AK2	ENST00000233057.9_EIF2AK2-201,ENST00000395127.6_EIF2AK2-202,ENST00000405334.5_EIF2AK2-203,ENST00000411537.7_EIF2AK2-204,ENST00000462861.1_EIF2AK2-205,ENST00000496059.1_EIF2AK2-206,ENST00000647926.1_EIF2AK2-207,ENST00000679507.1_EIF2AK2-208,ENST00000679979.1_EIF2AK2-209,ENST00000680273.1_EIF2AK2-210,ENST00000681329.1_EIF2AK2-211,ENST00000681463.1_EIF2AK2-212,ENST00000681507.1_EIF2AK2-213,ENST00000…	6.1	3.46	6.35	3.93	4.7	5.66	6.37	10.13	8.44	4.03	5.95	4.42	3.11	3.59	2.65	4.93	4.56	6.42	2.21	3.91	3.87	37.34	2.47	5.05	7.51	6.73	5.03	6.39	5.05	6.51	4.18	5.73	4.07	4.06	7.47	3.13	11.1	7.29	4.2	2.37	8.02	4.2	6.44	3.62	5.81	5.79	10.1	3.76
ENSG00000055483.20_USP36	ENST00000312010.10_USP36-201,ENST00000449938.7_USP36-202,ENST00000542802.7_USP36-203,ENST00000586066.3_USP36-204,ENST00000586531.5_USP36-205,ENST00000586896.2_USP36-206,ENST00000587010.5_USP36-207,ENST00000587379.1_USP36-208,ENST00000587783.5_USP36-209,ENST00000588086.6_USP36-210,ENST00000588130.5_USP36-211,ENST00000588365.1_USP36-212,ENST00000588467.5_USP36-213,ENST00000589225.5_USP36-214,ENST00…	8.39	4.83	4.5	3	5.27	4.32	4.42	16.86	11.26	3.33	3.59	5.01	3.24	3.77	4.08	6.47	6.67	5.71	1.83	3.81	3.5	29.3	2.97	5.1	6.93	4.24	5.59	3.86	5.67	6.86	5.45	4.65	6.24	4.29	13.33	5.82	10.73	5.04	7.87	3.74	6.32	3.91	6.74	3.43	5.83	4.3	10.55	5.15
ENSG00000055609.21_KMT2C	ENST00000262189.11_KMT2C-201,ENST00000360104.8_KMT2C-202,ENST00000418061.2_KMT2C-203,ENST00000418673.2_KMT2C-204,ENST00000424877.6_KMT2C-205,ENST00000452749.2_KMT2C-206,ENST00000473186.5_KMT2C-207,ENST00000485241.2_KMT2C-208,ENST00000489110.2_KMT2C-209,ENST00000490130.2_KMT2C-210,ENST00000558665.2_KMT2C-211,ENST00000679393.1_KMT2C-212,ENST00000679560.1_KMT2C-213,ENST00000679567.1_KMT2C-214,ENST00…	20.94	12.43	22.47	15.05	20.08	21.52	25.79	44.64	30.31	14.45	19.91	20.08	13.46	11.15	11.66	17.96	25.72	20.57	5.17	13.99	15.4	97.26	9.72	15.31	28.78	29.64	20.27	16.42	19.69	29.62	23.17	27.98	16.45	13.94	48.02	18.18	33.9	20.91	24.54	14.16	16.75	16.8	26.69	9.41	22.94	18.12	23.34	14.54
ENSG00000055732.13_MCOLN3	ENST00000341115.8_MCOLN3-201,ENST00000370587.5_MCOLN3-202,ENST00000370589.7_MCOLN3-203,ENST00000474447.1_MCOLN3-204,ENST00000475312.1_MCOLN3-205,ENST00000490600.6_MCOLN3-206	0.37	0.22	0.6	0.08	0.8	0.43	0.59	0.87	1.02	0.09	0.54	0.33	0.32	0.09	0.24	0.54	0.53	0.46	0.22	0.14	0.12	2.25	0.1	0.4	0.48	0.55	0.39	0.48	0.18	0.45	0.55	0.37	0.36	0.58	0.45	0.2	0.79	0.58	0.48	0.22	0.62	0.23	0.54	0.13	0.43	0.42	0.8	0.22
ENSG00000055813.6_CCDC85A	ENST00000407595.3_CCDC85A-201	0.01	0.01	0.01	0	0.02	0	0	0	0	0	0	0	0.02	0.01	0	0	0	0	0	0	0	0	0	0	0	0	0	0	0	0	0.01	0.02	0	0.02	0	0	0.03	0.01	0	0.01	0.02	0	0	0	0	0	0.01	0
ENSG00000055917.16_PUM2	ENST00000338086.9_PUM2-201,ENST00000361078.7_PUM2-202,ENST00000420234.5_PUM2-203,ENST00000424110.1_PUM2-204,ENST00000429419.6_PUM2-205,ENST00000432105.5_PUM2-206,ENST00000440577.5_PUM2-207,ENST00000442400.5_PUM2-208,ENST00000446940.5_PUM2-209	17.59	13.74	17.97	10.78	16.48	16.12	18.94	29.77	25.98	12.48	19.22	15.24	11.18	10.74	8.81	14.6	18.41	22.09	5.54	12.71	11.81	75.51	8.34	18.15	17.11	18.68	14.5	18.91	16.5	21.4	20.23	19.68	20.1	16.9	21.18	16.25	28.82	19.41	20.43	10.5	23.07	11.29	18.08	10.47	19.9	17.62	19.38	9.89
ENSG00000055950.17_MRPL43	ENST00000299179.9_MRPL43-201,ENST00000318325.6_MRPL43-202,ENST00000318364.13_MRPL43-203,ENST00000342071.5_MRPL43-204,ENST00000370234.4_MRPL43-205,ENST00000370236.5_MRPL43-206,ENST00000370241.7_MRPL43-207,ENST00000370242.8_MRPL43-208,ENST00000448244.5_MRPL43-209,ENST00000476012.5_MRPL43-210,ENST00000477279.1_MRPL43-211,ENST00000487059.1_MRPL43-212,ENST00000493646.1_MRPL43-213,ENST00000523148.5_MRP…	15.5	13.8	15.58	14.52	14.49	15.17	14.69	18.48	24.87	13.2	12.89	18.38	13.92	12.49	12.07	17.83	15.78	14.31	10.89	11.81	12.14	64.15	10.58	21.11	24.3	14.02	11.07	13.34	13.37	19.83	14.92	11.83	15.62	14.51	12.1	14.1	17.83	14.35	12.37	11.29	19.17	10.03	8.36	13.08	14.6	10.35	22.79	11.48
ENSG00000055955.17_ITIH4	ENST00000266041.9_ITIH4-201,ENST00000406595.5_ITIH4-202,ENST00000441637.2_ITIH4-203,ENST00000461966.5_ITIH4-204,ENST00000464000.1_ITIH4-205,ENST00000467462.1_ITIH4-206,ENST00000471505.1_ITIH4-207,ENST00000481977.5_ITIH4-208,ENST00000483372.1_ITIH4-209,ENST00000484632.1_ITIH4-210,ENST00000485816.5_ITIH4-211,ENST00000485894.1_ITIH4-212,ENST00000491663.5_ITIH4-213,ENST00000537897.5_ITIH4-214	0.06	0.35	0.18	0.07	0.07	0.04	0.01	0.12	0.71	0	0.07	0.03	0	0.01	0.2	0.01	0.07	0	0	0	0.09	0.05	0.09	0.02	0	0.09	0.07	0.19	0	0	0.1	0	0	0.04	0	0.35	0	0	0.06	0	0	0.1	0.05	0	0.31	0.18	0.19	0.16
ENSG00000055957.11_ITIH1	ENST00000273283.7_ITIH1-201,ENST00000405128.3_ITIH1-202,ENST00000428133.5_ITIH1-203,ENST00000478667.5_ITIH1-204,ENST00000480409.1_ITIH1-205,ENST00000482836.1_ITIH1-206,ENST00000484844.2_ITIH1-207,ENST00000487686.5_ITIH1-208,ENST00000494603.1_ITIH1-209,ENST00000494705.1_ITIH1-210,ENST00000537050.5_ITIH1-211,ENST00000628722.2_ITIH1-212	0	0	0	0	0.02	0	0	0	0	0	0	0	0	0	0	0	0	0	0	0	0	0	0	0	0	0	0	0	0	0	0	0	0	0	0	0	0	0	0	0	0	0	0	0	0	0	0.09	0
ENSG00000056050.7_HPF1	ENST00000393381.3_HPF1-201,ENST00000506125.1_HPF1-202,ENST00000515204.1_HPF1-203	1.04	0.76	1.4	1.55	1.22	1.72	1.68	4.73	2.99	0.96	1.96	1.41	0.36	1.21	0.62	1.15	0.88	0.91	1.54	1.5	1.76	2.37	0.62	2.37	1.31	0.98	0.5	0.77	1.02	1.66	1.13	0.51	0.85	0.63	0.93	0.87	3.95	1.21	0.4	0.44	0.56	0.54	0.21	2.32	1.24	0.39	3.1	0.73
ENSG00000056097.16_ZFR	ENST00000265069.13_ZFR-201,ENST00000502988.5_ZFR-202,ENST00000505204.1_ZFR-203,ENST00000505366.1_ZFR-204,ENST00000507465.1_ZFR-205,ENST00000510369.5_ZFR-206,ENST00000514356.5_ZFR-207	23.21	12.87	13.7	12.03	10.43	13.11	15.51	21.03	20.36	15.92	16.17	14.33	7.71	9.34	12.54	15.91	13.11	24.98	4.93	10.6	10.81	84.82	10.83	13.39	17.25	14.41	19.61	13.04	23.05	14.54	9.99	20.82	10.42	9.07	27.42	6.49	21.59	16.14	12.09	6.76	22.42	13.03	22.8	10.06	10.46	18.01	21.45	11.9
ENSG00000056277.16_ZNF280C	ENST00000370978.9_ZNF280C-201,ENST00000447817.1_ZNF280C-202	0.74	1.18	0.93	0.85	0.67	0.79	1.36	1.28	1.32	1.01	1.27	1.18	0.46	0.62	0.84	1.07	0.97	1.28	0.3	0.84	0.83	4.67	0.79	0.3	1.36	1.13	0.79	1.02	1.07	0.94	0.6	1.15	0.19	0.64	2.07	0.49	1.53	1.17	0.54	0.51	1.67	1.44	1.2	0.81	0.9	1.19	1.73	0.85
ENSG00000056291.19_NPFFR2	ENST00000308744.12_NPFFR2-201,ENST00000344413.6_NPFFR2-202,ENST00000358749.3_NPFFR2-203,ENST00000395999.5_NPFFR2-204,ENST00000506359.1_NPFFR2-205	2.33	10.76	2.16	2.97	1.55	0.81	1.17	1.33	1.11	5.49	1.04	0.91	0.17	3.24	9.11	1.62	0.49	1.94	0.47	3.18	3.15	12.44	7.57	0.55	0.81	1.69	2.06	1.81	1.26	0.62	0.42	2.98	0.79	0.34	1.48	6.35	1.07	2.08	0.89	5.25	4.33	9	2.13	3.76	0.29	2.5	0.66	9.5
ENSG00000056487.16_PHF21B	ENST00000313237.10_PHF21B-201,ENST00000396103.7_PHF21B-202,ENST00000403565.5_PHF21B-203,ENST00000414269.1_PHF21B-204,ENST00000420689.1_PHF21B-205,ENST00000460507.5_PHF21B-206,ENST00000462631.1_PHF21B-207,ENST00000474327.5_PHF21B-208,ENST00000490679.5_PHF21B-209,ENST00000491522.1_PHF21B-210,ENST00000495348.1_PHF21B-211,ENST00000629843.2_PHF21B-212	0	0	0	0	0.01	0	0	0	0	0	0	0	0	0	0	0	0	0	0	0	0	0	0	0	0	0	0	0	0	0	0	0	0	0	0	0	0	0	0	0.01	0	0.04	0	0	0	0	0.16	0
ENSG00000056558.11_TRAF1	ENST00000373887.8_TRAF1-201,ENST00000540010.1_TRAF1-202,ENST00000546084.5_TRAF1-203	0.07	0.03	0.04	0.06	0.04	0.11	0.05	0.27	0.11	0.03	0.11	0.08	0.06	0.05	0.03	0.09	0.07	0.03	0.03	0.05	0.06	0.01	0.04	0.11	0.11	0.05	0.04	0.06	0	0.04	0.09	0.02	0.06	0.07	0.12	0.11	0.21	0.03	0.05	0.11	0.05	0.04	0.01	0.06	0.05	0.01	0.42	0.06
ENSG00000056586.16_RC3H2	ENST00000335387.9_RC3H2-201,ENST00000357244.7_RC3H2-202,ENST00000373670.5_RC3H2-203,ENST00000398671.2_RC3H2-204,ENST00000423239.6_RC3H2-205,ENST00000454740.5_RC3H2-206,ENST00000471874.2_RC3H2-207,ENST00000478216.1_RC3H2-208,ENST00000495727.2_RC3H2-209,ENST00000498479.5_RC3H2-210	13.93	11.64	11.4	11.15	13.44	12.42	14.58	20.39	16.61	8.59	11.61	11.67	9	10.07	9.4	9.01	10.03	15.97	2.46	10.28	11.25	74.93	7.85	8.48	10.27	11.19	14.88	11.93	12.8	14.51	13.33	18.29	11.2	9.51	20.03	14.46	17.81	14.34	11.28	9.18	17.7	10.94	18.26	10.57	12.08	17.58	13.8	9.22
ENSG00000056736.10_IL17RB	ENST00000288167.8_IL17RB-201,ENST00000475124.1_IL17RB-202,ENST00000494338.1_IL17RB-203	0.58	0.21	0.3	0.24	0.45	0.73	0.36	0.93	0.78	0.15	0.31	0.33	0.28	0.22	0.18	0.38	0.24	0.3	0.25	0.26	0.14	1.17	0.15	0.75	0.5	0.24	0.19	0.24	0.21	0.12	0.47	0.17	0.39	0.43	0.75	0.19	0.93	0.2	0.36	0.27	0.34	0.21	0.22	0.25	0.36	0.25	0.82	0.28
ENSG00000056972.20_TRAF3IP2	ENST00000340026.10_TRAF3IP2-201,ENST00000359831.8_TRAF3IP2-202,ENST00000368730.5_TRAF3IP2-203,ENST00000368731.6_TRAF3IP2-204,ENST00000368734.5_TRAF3IP2-205,ENST00000368735.1_TRAF3IP2-206,ENST00000368761.11_TRAF3IP2-207,ENST00000392556.8_TRAF3IP2-208,ENST00000464903.1_TRAF3IP2-209,ENST00000492671.1_TRAF3IP2-210,ENST00000528599.1_TRAF3IP2-211,ENST00000532708.5_TRAF3IP2-212,ENST00000650649.1_TRAF3IP…	5.75	6.41	4.39	4.82	4.97	6.12	5.4	7.56	5.22	5.36	4.84	4.87	4.45	5.65	5.32	4.72	5.25	6.21	2.5	5.28	6.6	23.35	4.91	4.95	5.81	5.32	4.98	4.45	6.15	10.89	6.12	6.09	7.26	4.68	6.19	5.52	8.74	5.17	7.18	4.11	6.49	5.31	5.85	4.88	4.92	4.54	8.17	6.93
ENSG00000056998.20_GYG2	ENST00000353656.10_GYG2-201,ENST00000381157.2_GYG2-202,ENST00000381161.5_GYG2-203,ENST00000381163.7_GYG2-204,ENST00000398806.8_GYG2-205,ENST00000453106.1_GYG2-206,ENST00000469234.6_GYG2-207,ENST00000520904.3_GYG2-208,ENST00000639373.1_GYG2-209	0.1	0.2	0.41	0.21	0.59	0.52	0.75	0.15	0.3	0.19	0.41	0.31	0.56	0.24	0.11	0.04	0.72	0.18	0.27	0.2	0.09	1.71	0.11	0.56	0.12	0.32	0.39	0.23	0.38	0.15	0.54	0.26	0.29	0.4	0	0.17	0.36	0.44	1.29	0.18	0.43	0.23	0.22	0.31	0.85	0.24	0.56	0.12
ENSG00000057019.16_DCBLD2	ENST00000326840.11_DCBLD2-201,ENST00000326857.9_DCBLD2-202,ENST00000449482.1_DCBLD2-203,ENST00000460008.1_DCBLD2-204,ENST00000469648.5_DCBLD2-205,ENST00000470393.1_DCBLD2-206,ENST00000479144.5_DCBLD2-207,ENST00000486004.1_DCBLD2-208,ENST00000494614.5_DCBLD2-209,ENST00000496736.1_DCBLD2-210	36.7	34.19	28.55	38.24	14.69	27.53	36.52	64.42	61.66	35.34	26.4	30.26	10.9	42.39	24.38	29.5	20.94	22.77	5.83	45.27	43.87	81.52	18.03	39.95	40.79	26.68	16.57	29.16	23.24	38.71	23.28	19.64	25.73	14.55	57.39	33.56	58.02	28.3	24.31	27.37	22.96	30.83	24.11	37.49	22	15.21	36.76	25.07
ENSG00000057149.16_SERPINB3	ENST00000283752.10_SERPINB3-201,ENST00000332821.8_SERPINB3-202	0.28	0.16	0	0	0.01	0.04	0	0.05	0.09	0.12	0.21	0.47	0.32	0	0.13	0.18	0.37	0.48	0.02	0.03	0	0.24	0.08	0	0.13	0	0	0.01	0.54	0.23	0.62	0	0.12	0.42	0.41	0.19	0.01	0	0.01	0.12	0.06	0.15	0.02	0.01	0.49	0.02	0	0.11
ENSG00000057252.13_SOAT1	ENST00000367619.8_SOAT1-201,ENST00000426956.1_SOAT1-202,ENST00000539888.5_SOAT1-203,ENST00000540564.5_SOAT1-204	4.08	2.52	4.54	2.07	3.62	4.42	4.37	3.84	4.94	1.97	4.33	3.58	2.93	2.03	2.11	3.16	3.92	5.56	1.06	2.22	2.55	22.22	1.39	4.15	4.76	4.2	3.95	3.15	4.34	3.61	4.87	4.09	4.01	3.42	4.55	2.26	8.33	4.56	5.11	2.37	5.91	2.56	4.76	2.2	4.6	4.12	4.86	2.39
ENSG00000057294.16_PKP2	ENST00000070846.11_PKP2-201,ENST00000340811.9_PKP2-202,ENST00000546498.1_PKP2-203,ENST00000546741.2_PKP2-204,ENST00000546769.1_PKP2-205,ENST00000549461.1_PKP2-206,ENST00000552612.5_PKP2-207	3.38	3.24	1.53	4.28	1.89	3.66	1.35	5.95	5.53	5.15	2.94	2.53	3.69	4	3.55	2.25	4.9	4.4	1.15	4.65	5.67	11.41	3.2	2.63	2.32	1.39	1.55	1.9	3.59	5.59	5.62	1.58	4.46	4.71	3.32	5.49	4.33	1.52	4.34	4.12	2.1	4.12	1.68	4.43	6.8	1.56	5.52	3.62
ENSG00000057468.7_MSH4	ENST00000263187.4_MSH4-201	0	0.02	0	0	0	0.02	0	0.04	0	0	0	0.01	0	0.01	0.02	0	0	0	0.01	0	0.01	0	0.01	0	0	0.01	0	0	0.01	0	0	0	0	0	0	0.01	0.04	0	0	0	0	0	0	0	0.01	0	0.04	0.01
ENSG00000057593.14_F7	ENST00000346342.8_F7-201,ENST00000375581.3_F7-202,ENST00000444337.1_F7-203,ENST00000473085.1_F7-204,ENST00000479674.1_F7-205,ENST00000541084.5_F7-206	0	0	0	0	0.02	0	0	0	0	0	0	0	0	0	0	0	0	0.02	0	0	0	0	0	0	0	0	0	0	0	0	0	0	0	0	0	0	0	0	0	0	0	0	0	0	0	0	0.01	0
ENSG00000057608.17_GDI2	ENST00000380127.5_GDI2-201,ENST00000380181.7_GDI2-202,ENST00000380191.9_GDI2-203,ENST00000418688.5_GDI2-204,ENST00000447751.5_GDI2-205,ENST00000456041.5_GDI2-206,ENST00000479928.1_GDI2-207,ENST00000608581.5_GDI2-208,ENST00000609712.1_GDI2-209	43.92	37.72	41.83	46.19	39.62	47.7	49.3	60.93	56.99	40.84	52.34	52.76	32.52	42.49	33.42	33.66	41.9	46.58	23.65	43.3	45.42	173.09	26.74	43.03	50.85	45.24	31.4	41.72	38.61	46.14	43.56	34.38	36.23	37.1	45.27	41.07	63.09	46.21	37.87	37.58	43.19	40.11	33.46	41.81	46.02	32.75	64.2	33.59
ENSG00000057657.17_PRDM1	ENST00000369089.3_PRDM1-201,ENST00000369091.6_PRDM1-202,ENST00000369096.9_PRDM1-203,ENST00000424894.1_PRDM1-204,ENST00000450060.5_PRDM1-205,ENST00000481163.1_PRDM1-206,ENST00000489365.1_PRDM1-207,ENST00000648754.1_PRDM1-208,ENST00000651185.1_PRDM1-209,ENST00000652320.1_PRDM1-210	0.75	1.04	0.51	1.09	1.15	0.4	0.88	0.9	1.08	0.83	0.48	0.82	0.87	0.67	0.84	0.75	1.1	0.66	0.26	0.68	0.78	3.52	0.77	0.46	0.82	0.59	0.81	0.67	0.75	0.39	0.64	0.69	1.6	0.92	0.96	1.07	0.82	0.97	1.01	0.7	1.24	1.2	0.81	0.78	1	0.72	1.19	0.87
ENSG00000057663.16_ATG5	ENST00000343245.7_ATG5-201,ENST00000360666.6_ATG5-202,ENST00000369070.5_ATG5-203,ENST00000369076.8_ATG5-204,ENST00000475645.1_ATG5-205,ENST00000476518.1_ATG5-206,ENST00000613993.1_ATG5-207,ENST00000635758.2_ATG5-208,ENST00000636335.1_ATG5-209,ENST00000636437.1_ATG5-210,ENST00000646025.1_ATG5-211	4.58	3.62	4.43	3.85	2.79	3.64	3.99	7.49	7.17	3.68	4.67	5.31	2.75	3.11	3.24	4.49	3.82	6.57	2.6	3	3.25	20.72	2.95	4.6	4.3	3.76	4.49	3.36	5.33	4.44	3.76	4.93	3.94	3.45	4.05	2.78	6.74	4.94	2.7	2.54	6.36	2.68	3.71	3.89	5.14	4.47	4.58	2.83
ENSG00000057704.13_TMCC3	ENST00000261226.9_TMCC3-201,ENST00000548918.1_TMCC3-202,ENST00000551457.1_TMCC3-203,ENST00000552239.1_TMCC3-204	1.92	1.36	0.72	0.82	0.9	0.31	0.71	0.69	1.58	0.38	0.75	0.51	1.34	0.33	1.5	0.36	1.3	0.83	0.07	0.95	0.47	6.28	1.06	0.45	2.12	1.31	0.77	1.13	0.71	0.41	1.34	1.04	1.73	1.3	1.88	1.06	0.98	1.5	0.79	1.52	2.08	1.59	0.89	0.64	1.65	1.17	1.02	1.92
ENSG00000057757.10_PITHD1	ENST00000246151.9_PITHD1-201,ENST00000374524.1_PITHD1-202,ENST00000415372.1_PITHD1-203	16.9	17.74	11.88	14.95	8.93	9.97	10.84	17.7	21.48	15.7	9.8	13.62	6.53	11.92	17.22	17.82	8.98	15.41	5.93	11.35	12.31	63.85	16.22	13.75	13.44	13.11	9.92	11.44	13.21	16.08	7.18	13.43	11.7	7.52	16.04	12.33	12.58	11.18	7.44	9.54	16.63	13.16	11.32	11.98	8.43	10.16	19.79	17.54
ENSG00000057935.14_MTA3	ENST00000405094.2_MTA3-201,ENST00000405592.5_MTA3-202,ENST00000406652.5_MTA3-203,ENST00000406911.5_MTA3-204,ENST00000407270.7_MTA3-205,ENST00000409019.5_MTA3-206,ENST00000430763.5_MTA3-207,ENST00000433553.5_MTA3-208,ENST00000454356.5_MTA3-209,ENST00000461256.5_MTA3-210,ENST00000467925.5_MTA3-211,ENST00000472767.5_MTA3-212,ENST00000475383.5_MTA3-213,ENST00000478602.1_MTA3-214,ENST00000482875.5_MTA…	2.46	1.96	2.77	3.24	3.78	3.17	3.55	4.24	6.05	2.36	3.66	3.66	2.62	2.12	1.04	1.4	3.49	2.66	1.99	2.49	2.56	9.5	1.5	2.78	3.19	2.77	2.18	2.31	2.23	3.07	4.09	2.74	2.63	2.9	2.11	2.47	5.01	3.74	2.35	2.31	2.82	2.23	2.55	2.81	3.81	2.4	4.62	2.11
ENSG00000058056.10_USP13	ENST00000263966.8_USP13-201,ENST00000482333.5_USP13-202,ENST00000496897.5_USP13-203,ENST00000497155.1_USP13-204,ENST00000497380.1_USP13-205,ENST00000602704.2_USP13-206,ENST00000679350.1_USP13-207,ENST00000679403.1_USP13-208,ENST00000679407.1_USP13-209,ENST00000679602.1_USP13-210,ENST00000679640.1_USP13-211,ENST00000679660.1_USP13-212,ENST00000679664.1_USP13-213,ENST00000679674.1_USP13-214,ENST000…	3.77	1.23	4.11	2.56	6.98	18.99	5.52	13.78	12.6	7.11	9.54	4.01	3.74	1.74	1.32	3.36	3.7	3.72	2.69	2.75	3.64	113.79	3.81	11.81	8.28	3.88	3.05	3.76	1.91	8.25	4.38	7.38	4.57	4.79	10.24	2.73	9.58	5.03	4.81	3.72	11.24	1.14	3.57	3.22	5.02	4.45	6.95	1.38
ENSG00000058063.16_ATP11B	ENST00000323116.10_ATP11B-201,ENST00000466758.5_ATP11B-202,ENST00000475636.1_ATP11B-203,ENST00000482070.1_ATP11B-204,ENST00000482794.1_ATP11B-205,ENST00000484691.1_ATP11B-206,ENST00000490303.5_ATP11B-207,ENST00000491699.6_ATP11B-208,ENST00000493826.1_ATP11B-209,ENST00000498086.5_ATP11B-210	15.49	13.96	14.53	11.67	12.88	12.28	14.91	23.28	19.34	9.29	13.9	14.8	10.34	8.78	9.54	11.7	19.04	16.58	3.11	9.37	10.11	63.75	10.21	14.6	14.98	14.42	14.86	12.45	13.61	14.15	15.98	15.88	15.64	12.8	22.53	15.25	20.65	16.32	16.38	10.9	18.46	14.45	13.83	9.56	18.88	13.28	12.39	10.61
ENSG00000058085.15_LAMC2	ENST00000264144.5_LAMC2-201,ENST00000461729.1_LAMC2-202,ENST00000476255.1_LAMC2-203,ENST00000493293.5_LAMC2-204	9.95	7.34	10.11	5.35	4.04	7.58	8.68	12.18	12.02	8.55	9.02	11.19	3.51	6.77	6.95	6.97	4.64	6.87	3.08	7.72	8.17	33.49	5.58	8.66	10.03	8.96	6.2	9.81	6.08	10.54	5.01	7.37	6.79	4.33	11.49	7.45	11.57	9.52	6.61	6.37	7.83	7.44	7.71	6.63	5.39	5.91	11.52	7.23
ENSG00000058091.17_CDK14	ENST00000265741.7_CDK14-201,ENST00000380050.8_CDK14-202,ENST00000406263.5_CDK14-203,ENST00000430760.5_CDK14-204,ENST00000431029.5_CDK14-205,ENST00000436577.3_CDK14-206,ENST00000446224.5_CDK14-207,ENST00000446790.5_CDK14-208,ENST00000449528.5_CDK14-209,ENST00000456689.5_CDK14-210,ENST00000460493.1_CDK14-211,ENST00000478540.1_CDK14-212,ENST00000484035.5_CDK14-213,ENST00000487145.1_CDK14-214,ENST000…	0.17	0.28	0.84	0.11	1.23	0.84	0.61	0.65	1.01	0.16	1.01	0.72	1.71	0.3	0.11	0.09	1.03	0.5	0.42	0.31	0.24	6.77	0.27	0.19	1.05	1.32	0.99	0.87	0.7	0.26	1.21	1.49	0.3	1.06	0.18	0.33	0.45	0.96	0.19	0.12	1.37	0.28	1.56	0.18	1.15	1.12	0.22	0.11
ENSG00000058262.10_SEC61A1	ENST00000243253.8_SEC61A1-201,ENST00000424880.2_SEC61A1-202,ENST00000464451.5_SEC61A1-203,ENST00000481210.5_SEC61A1-204,ENST00000483956.1_SEC61A1-205,ENST00000491668.1_SEC61A1-206,ENST00000498837.1_SEC61A1-207	33.06	26.68	35.08	23.77	37.52	30.01	38.56	35.79	38.35	28.82	30.64	32.94	21.8	21.9	20.39	21.64	32.86	33.76	14.14	25	25.35	178	19.4	27.22	33.36	34.81	35.94	34.51	29.16	30.4	32.74	41.05	25.75	28.43	35.26	29.34	40.12	38.62	29.74	21.02	46.86	24.36	41.67	26.02	37.14	35.31	38.23	22.32
ENSG00000058272.19_PPP1R12A	ENST00000261207.9_PPP1R12A-201,ENST00000437004.6_PPP1R12A-202,ENST00000450142.7_PPP1R12A-203,ENST00000546369.5_PPP1R12A-204,ENST00000546762.5_PPP1R12A-205,ENST00000547131.1_PPP1R12A-206,ENST00000547253.5_PPP1R12A-207,ENST00000547330.5_PPP1R12A-208,ENST00000548318.1_PPP1R12A-209,ENST00000548908.3_PPP1R12A-210,ENST00000550001.1_PPP1R12A-211,ENST00000550007.1_PPP1R12A-212,ENST00000550107.5_PPP1R12A-…	16.77	12.1	14.38	12.4	12.95	13.3	13.32	24.15	16.63	13.36	14.29	17.79	10.85	13.23	9.25	15.09	13.57	17.63	4.43	14.01	17.59	81.61	8.85	14.16	19.06	13.02	17.14	12.65	12.08	16.2	14.65	17.51	11.42	12.73	26.49	17.16	30.27	13.22	13.71	9.05	15.86	11.31	20.4	12.09	17.31	13.33	24.76	11.15
[truncated: 60,747 more rows]
[truncated: 140 more columns]
